# Supplementary material for: Whole-genome characterization of halotolerant Enterobacter roggenkampii OSNO4 and its potential for climate-resilient agriculture
Source: PLoS One. 2026 Jun 18;21(6):e0351555. doi: 10.1371/journal.pone.0351555 (PMC13278586; doi:10.1371/journal.pone.0351555)
Supplement: S1 Data — (XLSX) [file pone.0351555.s001.xlsx]

## Sheet: S1 Data
S1 Data. Description of soil samples, bacterial count from each sample and isolated rhizobacteria from rhizosphere of rice.
Rhizosphere soil sample	Sampling location	Geographic coordinates	Soil pH	Total viable bacterial count (CFU/ml)	Number of distinct bacterial colonies isolated	P-solubilizing bacterial isolate code
Sample 1	Rajshahi	24.372905, 88.647633	8.6	3.9×109	14	OSRJ1
Sample 2	Rajshahi	24.378386, 88.632977	7	2.0×109	16	OSRJ2
Sample 3	Rajshahi	24.375048, 88.630029	8.1	1.6×109	12	OSRJ3
Sample 4	Rajshahi	24.382308, 88.632908	8.5	5.3×108	14	-
Sample 5	Rajshahi	24.375937, 88.634761	7.5	1.2×109	8	-
Sample 6	Rajshahi	24.375928, 88.646840	7.4	3.5×109	10	-
Sample 7	Rajshahi	24.374524, 88.642826	8	4.2×108	8	-
Sample 8	Rajshahi	24.375694, 88.656998	8.1	1.3×108	8	-
Sample 9	Rajshahi	24.384932, 88.628811	7	6.5×109	12	-
Sample 10	Rajshahi	24.382613, 88.626312	7.6	2.8×108	12	-
Sample 11	Natore	24.198508, 89.003899	8.3	7.7×106	10	OSNT1
Sample 12	Natore	24.206530, 88.999732	7.9	2.9×107	8	OSNT2, OSNT3
Sample 13	Natore	24.203223, 89.004105	8.4	4.8×109	8	OSNT4, OSNT5
Sample 14	Natore	24.198621, 89.003795	7.6	5.5×108	12	OSNT6, OSNT7
Sample 15	Natore	24.201900, 89.003438	7.9	2.2×108	12	OSNT8, OSNT9
Sample 16	Khulna	22.7785473, 89.5632697	8	1.7×106	10	-
Sample 17	Khulna	22.7823254, 89.5477782	8.1	5.0×105	10	OSKH1
Sample 18	Rangpur	25.811636, 89.383744	7.1	2.7×105	7	OSRN1
Sample 19	Rangpur	25.774714, 89.385808	9.4	3.9×106	7	OSRN2
Sample 20	Rangpur	25.775866, 89.441578	7.2	7.1×105	8	OSRN3
Sample 21	Rangpur	25.763772, 89.460638	7.2	5.8×105	14	OSRN4
Sample 22	Noakhali	22.7801516, 91.1036465	6.9	1.9×107	8	OSNO1
Sample 23	Noakhali	22.8041035, 91.1012798	6.1	2.1×107	6	OSNO2
Sample 24	Noakhali	22.8116780, 91.0926361	6.6	6.4×105	9	OSNO3
Sample 25	Noakhali	22.7932031, 91.1019832	6.5	2.6×106	5	OSNO4
Sample 26	Lakshmipur	22.9093334, 90.8061607	6.9	9.2×105	8	-
Sample 27	Lakshmipur	22.9394330, 90.8691212	6.8	1.1×106	10	OSLK1, OSLK2
Sample 28	Lakshmipur	22.9485208, 90.8357807	6.6	3.0×106	10	-
Sample 29	Lakshmipur	22.9409725, 90.8687393	6.7	8.8×105	7	OSLK3
