# Supplementary material for: Whole-genome characterization of halotolerant Enterobacter roggenkampii OSNO4 and its potential for climate-resilient agriculture
Source: PLoS One. 2026 Jun 18;21(6):e0351555. doi: 10.1371/journal.pone.0351555 (PMC13278586; doi:10.1371/journal.pone.0351555)
Supplement: S2 Data — (XLSX) [file pone.0351555.s002.xlsx]

## Sheet: S2 Data
S2 Data. In vitro plant growth-promoting features, abiotic stress tolerance and antifungal assay of bacterial strains isolated from the rhizosphere of rice.
Isolate code	P solubilization index	K solubilization	IAA production (µg/ml)	Nitrogen fixation	Siderophore	Protease	Ammonia	HCN	Biofilm	Drought (% PEG 6000)	Salt (% NaCl)	Temperature (°C)	pH	F. fujikuroi	F. concentricum
OSRJ1	1.76±0.21	+	6.94±0.90	+	+	+	+	+	+	25	5	45	6 to 10	75.73±2.80	65.29±1.34
OSRJ3	2.14±0.07	+	4.19±0.41	+	+	+	+	+	+	25	5	45	6 to 10	65.10±3.14	73.64±1.52
OSNT1	1.72±0.25	+	16.94±1.69	+	+	-	+	-	+	25	7.5	45	4 to 8	-	-
OSNT2	1.52±0.06	+	63.43±1.43	+	+	-	+	-	+	20	5	40	6 to 8	-	-
OSNT4	1.80±0.23	+	84.19±0.73	+	+	-	+	-	+	20	5	40	6 to 8	-	-
OSNT5	1.92±0.56	+	79.16±0.98	+	+	-	+	-	+	25	2.5	40	6 to 10	-	-
OSNT7	1.21±0.07	+	137.40±0.76	-	+	-	+	-	+	20	5	45	6 to 10	-	-
OSNT8	1.48±0.20	+	45.59±1.42	-	+	-	+	-	+	25	2.5	40	6 to 8	-	-
OSRN1	1.32±0.07	+	135.77±0.83	-	+	-	+	-	+	20	5	45	4 to 8	-	-
OSRN2	1.32±0.04	+	127.70±0.44	-	+	-	+	-	+	20	5	45	4 to 10	-	-
OSNO3	1.63±0.23	+	9.45±0.54	+	+	+	+	+	+	20	2.5	40	6 to 10	-	-
OSNO4	1.22±0.07	+	38.34±0.87	+	+	+	+	-	+	20	10	45	4 to 10	-	54.23±2.26
OSLK1	1.76±0.22	+	134.95±0.63	+	+	+	+	-	+	20	5	35	6 to 10	-	-
OSLK2	1.09±0.00	+	29.45±0.44	+	+	+	+	+	+	25	2.5	35	6 to 10	-	-
OSLK3	1.19±0.01	+	4.13±0.62	+	+	-	+	-	+	20	5	40	6 to 10	-	-
+ denotes positive activity, - denotes negative activity, the numerical values are showed as the means ± standard deviations (SDs) of triplicates. Different lowercase letters within a column denote statistically significant differences as per DMRT (P ≤ 0.05)
