# Supplementary material for: Whole-genome characterization of halotolerant Enterobacter roggenkampii OSNO4 and its potential for climate-resilient agriculture
Source: PLoS One. 2026 Jun 18;21(6):e0351555. doi: 10.1371/journal.pone.0351555 (PMC13278586; doi:10.1371/journal.pone.0351555)
Supplement: S3 Data — (XLSX) [file pone.0351555.s003.xlsx]

## Sheet: S3 Data
S3 Data. Biochemical test results of isolate OSNO4.
Features	Results
Gram staining	–ve, rod shape
Catalase	+ ve
Oxidase	- ve
Motility	Motile
Triple sugar iron	Acid/Acid, gas, no H2S
Indole	- ve
Methyl Red	- ve
Voges-Proskauer	+ ve
Citrate	+ ve
Urease	- ve
Nitrate reduction	+ ve
