# Supplementary material for: Whole-genome characterization of halotolerant Enterobacter roggenkampii OSNO4 and its potential for climate-resilient agriculture
Source: PLoS One. 2026 Jun 18;21(6):e0351555. doi: 10.1371/journal.pone.0351555 (PMC13278586; doi:10.1371/journal.pone.0351555)
Supplement: S4 Data — (XLSX) [file pone.0351555.s004.xlsx]

## Sheet: S4 Data
S4 Data. dDDH values of strain OSNO4 with related species.
Query strain	Subject strain	dDDH (d0, in %)	C.I. (d0, in %)	dDDH (d4, in %)	C.I. (d4, in %)	dDDH (d6, in %)	C.I. (d6, in %)	G+C content difference (in %)
'OSNO4'	Enterobacter roggenkampii DSM 16690	87.6	[84.1 - 90.4]	85.7	[83.0 - 88.0]	90.1	[87.3 - 92.3]	0.15
'OSNO4'	Enterobacter quasiroggenkampii WCHECL1060 T	86.6	[83.0 - 89.5]	66.2	[63.2 - 69.0]	85.7	[82.5 - 88.3]	0.5
'OSNO4'	Enterobacter pseudoroggenkampii 155092	82.3	[78.4 - 85.6]	56.1	[53.4 - 58.8]	79.5	[76.1 - 82.5]	0.58
'OSNO4'	Enterobacter vonholyi E13T	85	[81.2 - 88.1]	55.9	[53.2 - 58.6]	81.6	[78.3 - 84.6]	0.61
'OSNO4'	Enterobacter asburiae ATCC 35953	73.8	[69.8 - 77.4]	51.5	[48.8 - 54.1]	71	[67.5 - 74.2]	0.72
'OSNO4'	Enterobacter dykesii E1T	84.2	[80.4 - 87.3]	51.2	[48.6 - 53.9]	79.4	[76.0 - 82.5]	0.34
'OSNO4'	Enterobacter rongchengensis 170250	75	[71.0 - 78.6]	49.5	[46.9 - 52.1]	71.3	[67.9 - 74.5]	0.01
'OSNO4'	Enterobacter chengduensis WCHECl-C4	71.5	[67.5 - 75.1]	48.9	[46.3 - 51.5]	68.2	[64.8 - 71.4]	0.45
'OSNO4'	Enterobacter chinensis 170198	77.1	[73.1 - 80.7]	47.1	[44.5 - 49.7]	72.2	[68.7 - 75.4]	1.07
'OSNO4'	Enterobacter bugandensis EB-247	84.3	[80.5 - 87.5]	44	[41.5 - 46.5]	76.7	[73.2 - 79.8]	0.19
'OSNO4'	Enterobacter quasimori 090044	78.4	[74.4 - 81.9]	40	[37.5 - 42.5]	70.1	[66.6 - 73.3]	0.43
'OSNO4'	Enterobacter tabaci KCTC 42694	78.8	[74.8 - 82.3]	38.3	[35.8 - 40.8]	69.5	[66.1 - 72.8]	0.69
'OSNO4'	Enterobacter mori LMG 25706	68.2	[64.3 - 71.8]	37.6	[35.2 - 40.2]	61.1	[57.8 - 64.3]	0.89
'OSNO4'	Enterobacter hormaechei subsp. steigerwaltii DSM 16691	71.6	[67.7 - 75.3]	34.2	[31.8 - 36.8]	61.9	[58.6 - 65.1]	0.64
