# Supplementary material for: Whole-genome characterization of halotolerant Enterobacter roggenkampii OSNO4 and its potential for climate-resilient agriculture
Source: PLoS One. 2026 Jun 18;21(6):e0351555. doi: 10.1371/journal.pone.0351555 (PMC13278586; doi:10.1371/journal.pone.0351555)
Supplement: S5 Data — (XLSX) [file pone.0351555.s005.xlsx]

## Sheet: S5 Data
S5 Data. Pairwise average nucleotide identity (ANI) values of OSNO4 with related species.
	OSNO4	Enterobacter asburiae ATCC 35953	Enterobacter bugandensis EB-247	Enterobacter chengduensis WCHECl-C4	Enterobacter chinensis 170198	Enterobacter dykesii E1	Enterobacter hormaechei subsp. steigerwaltii DSM 16691	Enterobacter mori LMG 25706	Enterobacter pseudoroggenkampii 155092	Enterobacter quasimori 090044	Enterobacter quasiroggenkampii WCHECL1060	Enterobacter roggenkampii DSM 16690	Enterobacter rongchengensis 170250	Enterobacter tabaci KCTC 42694	Enterobacter vonholyi E13
OSNO4	100	93.032	79.3007	92.2661	91.9204	93.0224	87.4442	88.7786	94.0457	89.8766	95.6699	98.1469	92.5241	89.22	94.123
Enterobacter asburiae ATCC 35953	93.032	100	79.2893	93.1888	92.5505	96.1779	87.6209	89.9201	94.3899	90.1603	93.1075	93.1969	92.9943	89.8411	94.4413
Enterobacter bugandensis EB-247	79.3007	79.2893	100	79.4162	78.8146	79.2367	79.1561	78.7303	79.0765	79.1016	79.0818	79.2494	79.2249	78.8391	79.0762
Enterobacter chengduensis WCHECl-C4	92.2661	93.1888	79.4162	100	91.2134	92.9078	87.0809	88.622	92.8882	89.3326	92.4616	92.1985	95.2017	88.7658	92.7356
Enterobacter chinensis 170198	91.9204	92.5505	78.8146	91.2134	100	92.3221	86.8556	88.8344	92.2955	89.0157	91.8443	91.8308	91.4654	88.7491	91.9994
Enterobacter dykesii E1	93.0224	96.1779	79.2367	92.9078	92.3221	100	87.4421	89.3644	94.2167	89.8701	93.1549	93.1076	92.8641	89.554	94.4633
Enterobacter hormaechei subsp. steigerwaltii DSM 16691	87.4442	87.6209	79.1561	87.0809	86.8556	87.4421	100	87.5301	87.4309	88.0403	87.1639	87.3769	87.2571	87.9153	87.1453
Enterobacter mori LMG 25706	88.7786	89.9201	78.7303	88.622	88.8344	89.3644	87.5301	100	89.1017	95.7741	88.6992	88.7688	88.5991	97.4797	89.0734
Enterobacter pseudoroggenkampii 155092	94.0457	94.3899	79.0765	92.8882	92.2955	94.2167	87.4309	89.1017	100	90.3992	94.6364	93.8402	92.843	89.4484	94.2276
Enterobacter quasimori 090044	89.8766	90.1603	79.1016	89.3326	89.0157	89.8701	88.0403	95.7741	90.3992	100	89.8259	89.735	89.3905	95.8267	89.6607
Enterobacter quasiroggenkampii WCHECL1060	95.6699	93.1075	79.0818	92.4616	91.8443	93.1549	87.1639	88.6992	94.6364	89.8259	100	95.5508	92.5741	88.9083	94.3669
Enterobacter roggenkampii DSM 16690	98.1469	93.1969	79.2494	92.1985	91.8308	93.1076	87.3769	88.7688	93.8402	89.735	95.5508	100	92.4094	89.0389	94.2232
Enterobacter rongchengensis 170250	92.5241	92.9943	79.2249	95.2017	91.4654	92.8641	87.2571	88.5991	92.843	89.3905	92.5741	92.4094	100	88.8368	92.7379
Enterobacter tabaci KCTC 42694	89.22	89.8411	78.8391	88.7658	88.7491	89.554	87.9153	97.4797	89.4484	95.8267	88.9083	89.0389	88.8368	100	89.0026
Enterobacter vonholyi E13	94.123	94.4413	79.0762	92.7356	91.9994	94.4633	87.1453	89.0734	94.2276	89.6607	94.3669	94.2232	92.7379	89.0026	100
