# Supplementary material for: Whole-genome characterization of halotolerant Enterobacter roggenkampii OSNO4 and its potential for climate-resilient agriculture
Source: PLoS One. 2026 Jun 18;21(6):e0351555. doi: 10.1371/journal.pone.0351555 (PMC13278586; doi:10.1371/journal.pone.0351555)
Supplement: S7 Data — (XLSX) [file pone.0351555.s007.xlsx]

## Sheet: S7 Data
S7 Data. Secondary metabolite biosynthetic gene clusters (BGCs) of E. roggenkampii OSNO4 identified using AntiSMASH.
Region	BCG type	Location	Most similar known cluster	Similarity (%)
2.1	terpene-precursor	104,980 - 125,879	-	-
2.2	NRP-metallophore, NRPS	275,080 - 328,794	enterobactin	100
3.1	NI-siderophore	308,523 - 340,951	aerobactin	54.5
4.1	azole-containing-RiPP	264,681 - 290,983	-	-
8.1	hserlactone	156,628 - 177,266	-	-
10.1	arylpolyene	80,551 - 124,144	arylpolyenes	100
NRP- metallophore Non-Ribosomal Peptide- metallophore, NRPS Non-Ribosomal Peptide Synthetase, NI-siderophore Non-Ribosomal Peptide Synthetase-independent Siderophore, azole-containing-RiPP azole-containing-Ribosomally synthesized and Post-translationally modified Peptide
