# Supplementary material for: Whole-genome characterization of halotolerant Enterobacter roggenkampii OSNO4 and its potential for climate-resilient agriculture
Source: PLoS One. 2026 Jun 18;21(6):e0351555. doi: 10.1371/journal.pone.0351555 (PMC13278586; doi:10.1371/journal.pone.0351555)
Supplement: S8 Data — (XLSX) [file pone.0351555.s008.xlsx]

## Sheet: S8 Data
S8 Data. Genome-wide screening of antibiotic resistant genes in E. roggenkampii OSNO4 using CARD database.
#FILE	SEQUENCE	START	END	STRAND	GENE	COVERAGE	COVERAGE_MAP	GAPS	%COVERAGE	%IDENTITY	DATABASE	ACCESSION	PRODUCT	RESISTANCE
Prokka_on_data_25__fna	NODE_10_length_168690_cov_39.440435	15271	15903	+	CRP	1-633/633	===============	0/0	100	89.42	card	AP009048.1:4154296-4153663	CRP is a global regulator that represses MdtEF multidrug efflux pump expression.	fluoroquinolone;macrolide;penam
Prokka_on_data_25__fna	NODE_11_length_156142_cov_48.014742	154247	154617	-	marA	1-371/384	===============	0/0	96.61	83.56	card	AP009048.1:1621287-1621671	In the presence of antibiotic stress E. coli overexpresses the global activator protein MarA which besides inducing MDR efflux pump AcrAB also down- regulates synthesis of the porin OmpF.	carbapenem;cephalosporin;cephamycin;fluoroquinolone;glycylcycline;monobactam;penam;penem;phenicol;rifamycin;tetracycline;triclosan
Prokka_on_data_25__fna	NODE_14_length_117037_cov_41.498802	33976	35505	-	emrB	9-1538/1539	===============	0/0	99.42	84.18	card	U00096:2812615-2814154	emrB is a translocase in the emrB -TolC efflux protein in E. coli. It recognizes substrates including carbonyl cyanide m-chlorophenylhydrazone (CCCP) nalidixic acid and thioloactomycin.	fluoroquinolone
Prokka_on_data_25__fna	NODE_14_length_117037_cov_41.498802	35539	36711	-	Klebsiella_pneumoniae_KpnG	1-1173/1173	===============	0/0	100	84.14	card	ACWO01000051.1:22092-23265	KpnG consists of ~390 residues and resembles EmrA of E. coli. Disruption of the pump components KpnG-KpnH signficantly decrease resistance to azithromycin ceftazidime ciprofloxacin ertapenem erythromycin gentamicin imipenem ticarcillin norfloxacin polymyxin-B piperacillin spectinomycin tobramycin and streptomycin	aminoglycoside;carbapenem;cephalosporin;fluoroquinolone;macrolide;penam;penem;peptide
Prokka_on_data_25__fna	NODE_14_length_117037_cov_41.498802	36838	37368	-	emrR	1-531/531	===============	0/0	100	84.56	card	U00096.3:2810769-2811300	EmrR is a negative regulator for the EmrAB-TolC multidrug efflux pump in E. coli. Mutations lead to EmrAB-TolC overexpression.	fluoroquinolone
Prokka_on_data_25__fna	NODE_17_length_94001_cov_50.220679	28797	29507	-	baeR	1-711/723	===============	0/0	98.34	81.86	card	AP009048.1:2166412-2167135	BaeR is a response regulator that promotes the expression of MdtABC and AcrD efflux complexes.	aminocoumarin;aminoglycoside
Prokka_on_data_25__fna	NODE_17_length_94001_cov_50.220679	32344	35397	-	mdtC	1-3054/3078	===============	0/0	99.22	81.3	card	U00096:2158385-2161463	MdtC is a transporter that forms a heteromultimer complex with MdtB to form a multidrug transporter. MdtBC is part of the MdtABC-TolC efflux complex. In the absence of MdtB MdtC can form a homomultimer complex that results in a functioning efflux complex with a narrower drug specificity. mdtC corresponds to 3 loci in Pseudomonas aeruginosa PAO1 (gene name: muxC/muxB) and 3 loci in Pseudomonas aer…	aminocoumarin
Prokka_on_data_25__fna	NODE_17_length_94001_cov_50.220679	35398	38520	-	mdtB	1-3123/3123	========/======	2026-02-04	99.94	81.5	card	U00096:2155262-2158385	MdtB is a transporter that forms a heteromultimer complex with MdtC to form a multidrug transporter. MdtBC is part of the MdtABC-TolC efflux complex.	aminocoumarin
Prokka_on_data_25__fna	NODE_18_length_93389_cov_37.070618	35098	36464	-	cpxA	1-1367/1374	===============	0/0	99.49	82.95	card	BA000007.3:4905062-4903688	CpxA is a membrane-localized sensor kinase that is activated by envelope stress. It starts a kinase cascade that activates CpxR which promotes efflux complex expression.	aminocoumarin;aminoglycoside
Prokka_on_data_25__fna	NODE_1_length_380808_cov_46.869153	52535	52960	+	FosA2	1-426/426	===============	0/0	100	93.19	card	EU487198:216-642	An enzyme that confers resistance to fosfomycin in Enterobacter cloacae by breaking the epoxide ring of the molecule. It depends on the cofactors Manganese (II) and Potassium and uses Glutathione (GSH) as the nucleophilic molecule.	fosfomycin
Prokka_on_data_25__fna	NODE_23_length_74834_cov_45.987284	17301	18446	-	MIR-9	1-1146/1146	===============	0/0	100	99.83	card	KM087860:0-1146	MIR-9 is a beta-lactamase. From the Lahey list of MIR beta-lactamases.	cephalosporin;monobactam
Prokka_on_data_25__fna	NODE_27_length_59389_cov_53.358392	14501	17599	-	acrD	1-3099/3114	========/======	2026-04-10	99.36	81.64	card	AP009048.1:2586250-2589364	AcrD is an aminoglycoside efflux pump expressed in E. coli. Its expression can be induced by indole and is regulated by baeRS and cpxAR.	aminoglycoside
Prokka_on_data_25__fna	NODE_2_length_362848_cov_46.479371	167793	170939	-	acrB	1-3150/3150	========/======	2026-03-05	99.87	84.8	card	U00096.3:484403-481253	Protein subunit of AcrA-AcrB-TolC multidrug efflux complex. AcrB functions as a herterotrimer which forms the inner membrane component and is primarily responsible for substrate recognition and energy transduction by acting as a drug/proton antiporter.	cephalosporin;fluoroquinolone;glycylcycline;penam;phenicol;rifamycin;tetracycline;triclosan
Prokka_on_data_25__fna	NODE_2_length_362848_cov_46.479371	170962	172155	-	Enterobacter_cloacae_acrA	1-1194/1194	===============	0/0	100	99.58	card	DQ679966:299-1493	AcrA is a subunit of the AcrAB-TolC multidrug efflux system that in E. cloacae.	cephalosporin;fluoroquinolone;glycylcycline;penam;phenicol;rifamycin;tetracycline;triclosan
Prokka_on_data_25__fna	NODE_2_length_362848_cov_46.479371	251519	251870	+	ramA	13-364/375	===============	0/0	93.87	93.47	card	JQ727668:0-375	RamA (resistance antibiotic multiple) is a positive regulator of AcrAB-TolC and leads to high level multidrug resistance in Klebsiella pneumoniae Salmonella enterica and Enterobacter aerugenes increasing the expression of both the mar operon as well as AcrAB. RamA also decreases OmpF expression.	carbapenem;cephalosporin;cephamycin;fluoroquinolone;glycylcycline;monobactam;penam;penem;phenicol;rifamycin;tetracycline;triclosan
Prokka_on_data_25__fna	NODE_3_length_359785_cov_45.048290	21675	22088	+	H-NS	1-414/414	===============	0/0	100	87.68	card	BA000007.3:1738104-1737690	H-NS is a histone-like protein involved in global gene regulation in Gram-negative bacteria. It is a repressor of the membrane fusion protein genes acrE mdtE and emrK as well as nearby genes of many RND-type multidrug exporters.	cephalosporin;cephamycin;fluoroquinolone;macrolide;penam;tetracycline
Prokka_on_data_25__fna	NODE_4_length_355522_cov_44.928342	290032	291780	+	msbA	1-1749/1749	===============	0/0	100	83.08	card	U00096.3:966620-968369	MsbA is a multidrug resistance transporter homolog from E. coli and belongs to a superfamily of transporters that contain an adenosine triphosphate (ATP) binding cassette (ABC) which is also called a nucleotide-binding domain (NBD). MsbA is a member of the MDR-ABC transporter group by sequence homology. MsbA transports lipid A a major component of the bacterial outer cell membrane and is the only…	nitroimidazole
Prokka_on_data_25__fna	NODE_5_length_263972_cov_49.805393	162815	164188	+	tolC	1-1383/1488	========/======	2026-03-11	92.27	80.64	card	FJ768952:0-1488	TolC is a protein subunit of many multidrug efflux complexes in Gram negative bacteria. It is an outer membrane efflux protein and is constitutively open. Regulation of efflux activity is often at its periplasmic entrance by other components of the efflux complex.	aminocoumarin;aminoglycoside;carbapenem;cephalosporin;cephamycin;fluoroquinolone;glycylcycline;macrolide;penam;penem;peptide;phenicol;rifamycin;tetracycline;triclosan
Prokka_on_data_25__fna	NODE_5_length_263972_cov_49.805393	182689	183506	-	bacA	1-818/822	===============	0/0	99.51	82.4	card	U00096.3:3204131-3203309	The bacA gene product (BacA) recycles undecaprenyl pyrophosphate during cell wall biosynthesis which confers resistance to bacitracin.	peptide
Prokka_on_data_25__fna	NODE_7_length_223811_cov_44.589787	181452	182627	+	oqxA	1-1176/1176	===============	0/0	100	86.91	card	EU370913.1:46651-47827	RND efflux pump conferring resistance to fluoroquinolone	diaminopyrimidine;fluoroquinolone;glycylcycline;nitrofuran;tetracycline
Prokka_on_data_25__fna	NODE_7_length_223811_cov_44.589787	182652	185771	+	oqxB	1-3120/3153	===============	0/0	98.95	89.52	card	EU370913.1:47850-51003	RND efflux pump conferring resistance to fluoroquinolone	diaminopyrimidine;fluoroquinolone;glycylcycline;nitrofuran;tetracycline
