# Supplementary material for: Whole-genome characterization of halotolerant Enterobacter roggenkampii OSNO4 and its potential for climate-resilient agriculture
Source: PLoS One. 2026 Jun 18;21(6):e0351555. doi: 10.1371/journal.pone.0351555 (PMC13278586; doi:10.1371/journal.pone.0351555)
Supplement: S9 Data — (XLSX) [file pone.0351555.s009.xlsx]

## Sheet: S9 Data
S9 Data. Genome-wide screening of virulence related genes in E. roggenkampii OSNO4 using VFDB database.
#FILE	SEQUENCE	START	END	STRAND	GENE	COVERAGE	COVERAGE_MAP	GAPS	%COVERAGE	%IDENTITY	DATABASE	ACCESSION	PRODUCT	RESISTANCE
Prokka_on_data_25__fna	NODE_24_length_72280_cov_45.304741	6646	7479	-	csgG	1-834/834	===============	0/0	100	80.22	vfdb	NP_460110	(csgG) curli production assembly/transport protein CsgG [Agf (VF0103)] [Salmonella enterica subsp. enterica serovar Typhimurium str. LT2]
Prokka_on_data_25__fna	NODE_2_length_362848_cov_46.479371	307188	308038	+	entB	1-854/858	========/======	2026-03-05	99.07	80	vfdb	NP_752613	(entB) isochorismatase [Enterobactin (VF0228)] [Escherichia coli CFT073]
Prokka_on_data_25__fna	NODE_4_length_355522_cov_44.928342	334802	335847	-	ompA	1-1031/1041	========/======	2026-02-15	99.04	84.7	vfdb	AAF37887	(ompA) outer membrane protein A [OmpA (VF0236)] [Escherichia coli O18:K1:H7 str. RS218]
