# Supplementary material for: Whole-genome characterization of halotolerant Enterobacter roggenkampii OSNO4 and its potential for climate-resilient agriculture
Source: PLoS One. 2026 Jun 18;21(6):e0351555. doi: 10.1371/journal.pone.0351555 (PMC13278586; doi:10.1371/journal.pone.0351555)
Supplement: S10 Data — (XLSX) [file pone.0351555.s010.xlsx]

## Sheet: S10 Data
S10 Data. List of strains used for the genus-level pan-genome analysis of E. roggenkampii OSNO4.
Sl.	Strain code	RefSeq assembly accession	Source of isolation	Location
1	OSNO4 (This study)	GCA_053890335.1	Environmental	Bangladesh
2	2017-45-131-01A	GCA_030179635.1	Environmental	USA
3	20CA0095	GCA_055797325.1	Environmental	USA
4	704SK10	GCA_002211685.1	Environmental	Switzerland
5	Ecl_20_981	GCA_014524505.1	Environmental	China
6	ED5	GCA_013389415.1	Environmental	China
7	FACU 2	GCA_031199395.2	Environmental	Egypt
8	KAM546	GCA_025999915.1	Environmental	Japan
9	POL1	GCA_020881955.1	Environmental	China
10	RHBSTW-00309	GCA_013742615.1	Environmental	UK
11	RHBSTW-00925	GCA_013725995.1	Environmental	UK
12	STW0522-66	GCA_015136315.1	Environmental	Japan
13	SW-227	GCA_053747485.1	Environmental	Spain
14	VT5-1	GCA_055380535.1	Environmental	Japan
15	W46	GCA_056114265.1	Environmental	Greece
16	120063	GCA_018596855.2	Clinical	China
17	12795-yvys	GCA_023023685.1	Clinical	China
18	21AR0469	GCA_053698855.1	Clinical	Newzealand
19	BP10374	GCA_004684365.1	Clinical	India
20	DSM16690	GCA_001729805.1	Clinical	Not found
21	ECY546	GCA_004138605.1	Clinical	China
22	EOBSR_19	GCA_029834495.1	Clinical	China
23	F1057	GCA_021347605.1	Clinical	China
24	FDAARGOS_523	GCA_003812145.1	Clinical	USA
25	NY3142	GCA_050883145.1	Clinical	China
26	NY5815	GCA_051090065.1	Clinical	China
27	Sab_06	GCA_053338695.1	Clinical	Brazil
28	WL111	GCA_047117625.1	Clinical	China
29	WL374	GCA_030384865.1	Clinical	China
