# Supplementary material for: Whole-genome characterization of halotolerant Enterobacter roggenkampii OSNO4 and its potential for climate-resilient agriculture
Source: PLoS One. 2026 Jun 18;21(6):e0351555. doi: 10.1371/journal.pone.0351555 (PMC13278586; doi:10.1371/journal.pone.0351555)
Supplement: S11 Data — (XLSX) [file pone.0351555.s011.xlsx]

## Sheet: S11 Data
S11 Data. Pan-genome analysis of E. roggenkampii OSNO4.
Gene	Non-unique Gene name	Annotation	No. isolates	No. sequences	Avg sequences per isolate	Genome Fragment	Order within Fragment	Accessory Fragment	Accessory Order with Fragment	QC	Min group size nuc	Max group size nuc	Avg group size nuc	2017-45-131-01A	20CA0095	704SK10	BP10374	DSM_16690	ECY546	ED5	EOBSR_19	Ecl_20_981	FACU_2	FDAARGOS_523	KAM546	NY3142	NY5815	OSNO4	POL1	RHBSTW-00309	RHBSTW-00925	STW0522-66	SW-227	Sab_06	VT5-1	W46	WL111	WL374
oprB		Porin B	25	25	1	25	14155				563	1349	1309	MPFHJMPP_03991	IJMFKBOB_01307	MNCGPMMN_00248	PDEKFOND_00298	EHFBMLCB_02906	DNPANDNH_02995	JHBBMAED_02911	LIIOGJJD_04537	IJGOFEKK_03117	LIPDOFKF_01405	FHPLNBJB_04404	PDGELPOA_02976	EOILBFBM_03012	ONOJFBAA_03034	NECCPCHG_03441	FHCCEOHO_03063	FGLKJKLB_03157	FIINALBL_01542	JABCBBBE_03003	BHGBCIGJ_02202	KBLOCAKP_03028	OIPBFMPM_02976	GGAJJFNN_03144	PPDJINJM_03078	EIIKJPLN_03165
sigL		hypothetical protein	25	25	1	25	7280				533	560	558	MPFHJMPP_00042	IJMFKBOB_00532	MNCGPMMN_01014	PDEKFOND_04149	EHFBMLCB_02196	DNPANDNH_03650	JHBBMAED_02213	LIIOGJJD_00684	IJGOFEKK_02464	LIPDOFKF_02035	FHPLNBJB_00399	PDGELPOA_02186	EOILBFBM_02324	ONOJFBAA_02344	NECCPCHG_02130	FHCCEOHO_02318	FGLKJKLB_02470	FIINALBL_02245	JABCBBBE_02352	BHGBCIGJ_01451	KBLOCAKP_02277	OIPBFMPM_02301	GGAJJFNN_02449	PPDJINJM_02425	EIIKJPLN_02453
nodD2_2		Nodulation protein D 2	25	25	1	25	7256				893	893	893	MPFHJMPP_00064	IJMFKBOB_00511	MNCGPMMN_01035	PDEKFOND_04128	EHFBMLCB_02175	DNPANDNH_03671	JHBBMAED_02192	LIIOGJJD_00705	IJGOFEKK_02443	LIPDOFKF_02056	FHPLNBJB_00421	PDGELPOA_02208	EOILBFBM_02303	ONOJFBAA_02323	NECCPCHG_02151	FHCCEOHO_02296	FGLKJKLB_02449	FIINALBL_02224	JABCBBBE_02331	BHGBCIGJ_01430	KBLOCAKP_02256	OIPBFMPM_02280	GGAJJFNN_02426	PPDJINJM_02404	EIIKJPLN_02432
group_1091		hypothetical protein	25	25	1	25	7229				443	443	443	MPFHJMPP_00104	IJMFKBOB_00488	MNCGPMMN_01074	PDEKFOND_04086	EHFBMLCB_02134	DNPANDNH_03694	JHBBMAED_02169	LIIOGJJD_00728	IJGOFEKK_02417	LIPDOFKF_02079	FHPLNBJB_00446	PDGELPOA_02296	EOILBFBM_02261	ONOJFBAA_02281	NECCPCHG_02174	FHCCEOHO_02257	FGLKJKLB_02404	FIINALBL_02201	JABCBBBE_02299	BHGBCIGJ_01403	KBLOCAKP_02233	OIPBFMPM_02232	GGAJJFNN_02375	PPDJINJM_02378	EIIKJPLN_02382
group_1092		hypothetical protein	25	25	1	25	7213				371	386	378	MPFHJMPP_00105	IJMFKBOB_00487	MNCGPMMN_01075	PDEKFOND_04085	EHFBMLCB_02133	DNPANDNH_03695	JHBBMAED_02168	LIIOGJJD_00729	IJGOFEKK_02416	LIPDOFKF_02080	FHPLNBJB_00447	PDGELPOA_02297	EOILBFBM_02260	ONOJFBAA_02280	NECCPCHG_02175	FHCCEOHO_02256	FGLKJKLB_02403	FIINALBL_02200	JABCBBBE_02298	BHGBCIGJ_01402	KBLOCAKP_02232	OIPBFMPM_02231	GGAJJFNN_02374	PPDJINJM_02377	EIIKJPLN_02381
group_1095		hypothetical protein	25	25	1	25	7191				158	266	257	MPFHJMPP_00125	IJMFKBOB_00468	MNCGPMMN_01094	PDEKFOND_04066	EHFBMLCB_02114	DNPANDNH_03714	JHBBMAED_02149	LIIOGJJD_00747	IJGOFEKK_02398	LIPDOFKF_02100	FHPLNBJB_00467	PDGELPOA_02308	EOILBFBM_02241	ONOJFBAA_02261	NECCPCHG_02195	FHCCEOHO_02237	FGLKJKLB_02384	FIINALBL_02180	JABCBBBE_02276	BHGBCIGJ_01385	KBLOCAKP_02213	OIPBFMPM_02212	GGAJJFNN_02354	PPDJINJM_02358	EIIKJPLN_02366
acsAB		Cellulose synthase 1	25	25	1	25	7267				1205	1820	1792	MPFHJMPP_00055	IJMFKBOB_00519	MNCGPMMN_01027	PDEKFOND_04136	EHFBMLCB_02183	DNPANDNH_03663	JHBBMAED_02200	LIIOGJJD_00697	IJGOFEKK_02451	LIPDOFKF_02048	FHPLNBJB_00413	PDGELPOA_02199	EOILBFBM_02311	ONOJFBAA_02331	NECCPCHG_02143	FHCCEOHO_02305	FGLKJKLB_02457	FIINALBL_02232	JABCBBBE_02339	BHGBCIGJ_01438	KBLOCAKP_02264	OIPBFMPM_02288	GGAJJFNN_02434	PPDJINJM_02412	EIIKJPLN_02440
lpxD_2		UDP-3-O-(3-hydroxymyristoyl)glucosamine N-acyltransferase	25	25	1	25	7150				980	980	980	MPFHJMPP_00162	IJMFKBOB_00431	MNCGPMMN_01129	PDEKFOND_04028	EHFBMLCB_02077	DNPANDNH_03749	JHBBMAED_02114	LIIOGJJD_00782	IJGOFEKK_02361	LIPDOFKF_02137	FHPLNBJB_00504	PDGELPOA_02345	EOILBFBM_02205	ONOJFBAA_02225	NECCPCHG_02641	FHCCEOHO_02202	FGLKJKLB_02347	FIINALBL_02143	JABCBBBE_02240	BHGBCIGJ_01347	KBLOCAKP_02177	OIPBFMPM_02175	GGAJJFNN_02317	PPDJINJM_02320	EIIKJPLN_02325
group_1107		hypothetical protein	25	25	1	25	7128				455	509	506	MPFHJMPP_00181	IJMFKBOB_00412	MNCGPMMN_01148	PDEKFOND_04008	EHFBMLCB_02057	DNPANDNH_03769	JHBBMAED_02095	LIIOGJJD_00801	IJGOFEKK_02342	LIPDOFKF_02156	FHPLNBJB_00523	PDGELPOA_02364	EOILBFBM_02186	ONOJFBAA_02206	NECCPCHG_02622	FHCCEOHO_02183	FGLKJKLB_02327	FIINALBL_02124	JABCBBBE_02221	BHGBCIGJ_01328	KBLOCAKP_02158	OIPBFMPM_02155	GGAJJFNN_02300	PPDJINJM_02300	EIIKJPLN_02305
group_1111		hypothetical protein	25	25	1	25	6967				458	458	458	MPFHJMPP_00221	IJMFKBOB_00324	MNCGPMMN_01189	PDEKFOND_03968	EHFBMLCB_02014	DNPANDNH_03808	JHBBMAED_02054	LIIOGJJD_00839	IJGOFEKK_02299	LIPDOFKF_02196	FHPLNBJB_00562	PDGELPOA_02401	EOILBFBM_02146	ONOJFBAA_02166	NECCPCHG_02583	FHCCEOHO_02142	FGLKJKLB_02296	FIINALBL_02095	JABCBBBE_02177	BHGBCIGJ_01288	KBLOCAKP_02118	OIPBFMPM_02113	GGAJJFNN_02247	PPDJINJM_02258	EIIKJPLN_02263
group_1112		hypothetical protein	25	25	1	25	6962				311	722	705	MPFHJMPP_00226	IJMFKBOB_00319	MNCGPMMN_01194	PDEKFOND_03963	EHFBMLCB_02009	DNPANDNH_03813	JHBBMAED_02049	LIIOGJJD_00844	IJGOFEKK_02294	LIPDOFKF_02201	FHPLNBJB_00567	PDGELPOA_02406	EOILBFBM_02141	ONOJFBAA_02161	NECCPCHG_02578	FHCCEOHO_02137	FGLKJKLB_02291	FIINALBL_02090	JABCBBBE_02172	BHGBCIGJ_01283	KBLOCAKP_02113	OIPBFMPM_02107	GGAJJFNN_02242	PPDJINJM_02253	EIIKJPLN_02258
glnP_2		putative glutamine ABC transporter permease protein GlnP	25	25	1	25	6586				536	686	680	MPFHJMPP_00553	IJMFKBOB_00089	MNCGPMMN_01434	PDEKFOND_03728	EHFBMLCB_01780	DNPANDNH_04056	JHBBMAED_01822	LIIOGJJD_01108	IJGOFEKK_02039	LIPDOFKF_02435	FHPLNBJB_00779	PDGELPOA_01929	EOILBFBM_01917	ONOJFBAA_01937	NECCPCHG_01856	FHCCEOHO_01896	FGLKJKLB_02048	FIINALBL_02526	JABCBBBE_01934	BHGBCIGJ_01039	KBLOCAKP_01881	OIPBFMPM_01857	GGAJJFNN_02085	PPDJINJM_01923	EIIKJPLN_02005
group_1133		Beta-xylosidase	25	25	1	25	6538				2375	2375	2375	MPFHJMPP_00579	IJMFKBOB_00063	MNCGPMMN_01469	PDEKFOND_03702	EHFBMLCB_01754	DNPANDNH_04082	JHBBMAED_01796	LIIOGJJD_01143	IJGOFEKK_02012	LIPDOFKF_02461	FHPLNBJB_00805	PDGELPOA_01902	EOILBFBM_01882	ONOJFBAA_01902	NECCPCHG_01821	FHCCEOHO_01861	FGLKJKLB_02014	FIINALBL_02552	JABCBBBE_01908	BHGBCIGJ_01013	KBLOCAKP_01855	OIPBFMPM_01822	GGAJJFNN_02059	PPDJINJM_01888	EIIKJPLN_01975
group_1135		hypothetical protein	25	25	1	25	6505				290	290	290	MPFHJMPP_00606	IJMFKBOB_00037	MNCGPMMN_01521	PDEKFOND_03675	EHFBMLCB_01728	DNPANDNH_04109	JHBBMAED_01770	LIIOGJJD_01170	IJGOFEKK_01986	LIPDOFKF_02487	FHPLNBJB_00832	PDGELPOA_01874	EOILBFBM_01856	ONOJFBAA_01876	NECCPCHG_03141	FHCCEOHO_01835	FGLKJKLB_01987	FIINALBL_02579	JABCBBBE_01891	BHGBCIGJ_00987	KBLOCAKP_01827	OIPBFMPM_01796	GGAJJFNN_02033	PPDJINJM_01862	EIIKJPLN_01948
cedA		Cell division activator CedA	25	25	1	25	6499				239	356	313	MPFHJMPP_00612	IJMFKBOB_00031	MNCGPMMN_01527	PDEKFOND_03669	EHFBMLCB_01722	DNPANDNH_04115	JHBBMAED_01764	LIIOGJJD_01176	IJGOFEKK_01980	LIPDOFKF_02493	FHPLNBJB_00838	PDGELPOA_01868	EOILBFBM_01850	ONOJFBAA_01870	NECCPCHG_03135	FHCCEOHO_01829	FGLKJKLB_01981	FIINALBL_02585	JABCBBBE_01885	BHGBCIGJ_00981	KBLOCAKP_01821	OIPBFMPM_01790	GGAJJFNN_02027	PPDJINJM_01856	EIIKJPLN_01942
ynjB		Protein YnjB	25	25	1	25	6478				1169	1169	1169	MPFHJMPP_00632	IJMFKBOB_00011	MNCGPMMN_01547	PDEKFOND_03649	EHFBMLCB_01702	DNPANDNH_04135	JHBBMAED_01744	LIIOGJJD_01196	IJGOFEKK_01960	LIPDOFKF_02513	FHPLNBJB_00858	PDGELPOA_01847	EOILBFBM_01830	ONOJFBAA_01850	NECCPCHG_03115	FHCCEOHO_01809	FGLKJKLB_01961	FIINALBL_02607	JABCBBBE_01865	BHGBCIGJ_00961	KBLOCAKP_01801	OIPBFMPM_01770	GGAJJFNN_02007	PPDJINJM_01836	EIIKJPLN_01922
ynjC		Inner membrane ABC transporter permease protein YnjC	25	25	1	25	6477				1529	1529	1529	MPFHJMPP_00633	IJMFKBOB_00010	MNCGPMMN_01548	PDEKFOND_03648	EHFBMLCB_01701	DNPANDNH_04136	JHBBMAED_01743	LIIOGJJD_01197	IJGOFEKK_01959	LIPDOFKF_02514	FHPLNBJB_00859	PDGELPOA_01846	EOILBFBM_01829	ONOJFBAA_01849	NECCPCHG_03114	FHCCEOHO_01808	FGLKJKLB_01960	FIINALBL_02608	JABCBBBE_01864	BHGBCIGJ_00960	KBLOCAKP_01800	OIPBFMPM_01769	GGAJJFNN_02006	PPDJINJM_01835	EIIKJPLN_01921
group_1139		hypothetical protein	25	25	1	25	6449				344	344	344	MPFHJMPP_00662	IJMFKBOB_04418	MNCGPMMN_01576	PDEKFOND_03620	EHFBMLCB_01673	DNPANDNH_04221	JHBBMAED_01715	LIIOGJJD_01283	IJGOFEKK_01871	LIPDOFKF_02542	FHPLNBJB_00887	PDGELPOA_01757	EOILBFBM_01801	ONOJFBAA_01821	NECCPCHG_03086	FHCCEOHO_01722	FGLKJKLB_01932	FIINALBL_02636	JABCBBBE_01776	BHGBCIGJ_00932	KBLOCAKP_01772	OIPBFMPM_01741	GGAJJFNN_01978	PPDJINJM_01807	EIIKJPLN_01837
bhsA_1		Multiple stress resistance protein BhsA	25	25	1	25	6399				257	299	277	MPFHJMPP_00699	IJMFKBOB_04382	MNCGPMMN_01613	PDEKFOND_03471	EHFBMLCB_01636	DNPANDNH_04313	JHBBMAED_01678	LIIOGJJD_01319	IJGOFEKK_01837	LIPDOFKF_02578	FHPLNBJB_00923	PDGELPOA_01716	EOILBFBM_01766	ONOJFBAA_01786	NECCPCHG_03892	FHCCEOHO_01649	FGLKJKLB_01843	FIINALBL_02670	JABCBBBE_01739	BHGBCIGJ_00862	KBLOCAKP_01660	OIPBFMPM_01705	GGAJJFNN_01941	PPDJINJM_01679	EIIKJPLN_01797
rutE		putative malonic semialdehyde reductase RutE	25	25	1	25	6270				590	590	590	MPFHJMPP_00794	IJMFKBOB_04287	MNCGPMMN_01712	PDEKFOND_03375	EHFBMLCB_01541	DNPANDNH_04408	JHBBMAED_01543	LIIOGJJD_01415	IJGOFEKK_01738	LIPDOFKF_02673	FHPLNBJB_01022	PDGELPOA_01626	EOILBFBM_01671	ONOJFBAA_01673	NECCPCHG_04021	FHCCEOHO_01550	FGLKJKLB_01742	FIINALBL_02765	JABCBBBE_01443	BHGBCIGJ_00767	KBLOCAKP_01565	OIPBFMPM_01610	GGAJJFNN_01844	PPDJINJM_01571	EIIKJPLN_01701
glnM		putative glutamine ABC transporter permease protein GlnM	25	25	1	25	6229				377	665	649	MPFHJMPP_00822	IJMFKBOB_04270	MNCGPMMN_01731	PDEKFOND_03347	EHFBMLCB_01524	DNPANDNH_04425	JHBBMAED_01524	LIIOGJJD_01432	IJGOFEKK_01720	LIPDOFKF_02690	FHPLNBJB_01043	PDGELPOA_01605	EOILBFBM_01651	ONOJFBAA_01653	NECCPCHG_04002	FHCCEOHO_01531	FGLKJKLB_01721	FIINALBL_02786	JABCBBBE_01463	BHGBCIGJ_00748	KBLOCAKP_01547	OIPBFMPM_01591	GGAJJFNN_01822	PPDJINJM_01551	EIIKJPLN_01682
atzE		1-carboxybiuret hydrolase subunit AtzE	25	25	1	25	6223				1397	1397	1397	MPFHJMPP_00827	IJMFKBOB_04265	MNCGPMMN_01737	PDEKFOND_03342	EHFBMLCB_01519	DNPANDNH_04430	JHBBMAED_01519	LIIOGJJD_01437	IJGOFEKK_01715	LIPDOFKF_02695	FHPLNBJB_01048	PDGELPOA_01600	EOILBFBM_01646	ONOJFBAA_01648	NECCPCHG_03997	FHCCEOHO_01526	FGLKJKLB_01716	FIINALBL_02791	JABCBBBE_01468	BHGBCIGJ_00743	KBLOCAKP_01542	OIPBFMPM_01586	GGAJJFNN_01817	PPDJINJM_01546	EIIKJPLN_01677
uao		Uric acid degradation bifunctional protein	25	25	1	25	6214				500	500	500	MPFHJMPP_00835	IJMFKBOB_04257	MNCGPMMN_01745	PDEKFOND_03334	EHFBMLCB_01511	DNPANDNH_04438	JHBBMAED_01510	LIIOGJJD_01445	IJGOFEKK_01707	LIPDOFKF_02703	FHPLNBJB_01056	PDGELPOA_01592	EOILBFBM_01638	ONOJFBAA_01640	NECCPCHG_03989	FHCCEOHO_01518	FGLKJKLB_01708	FIINALBL_02799	JABCBBBE_01476	BHGBCIGJ_00735	KBLOCAKP_01534	OIPBFMPM_01578	GGAJJFNN_01809	PPDJINJM_01538	EIIKJPLN_01669
group_1150		hypothetical protein	25	25	1	25	6210				449	1157	1124	MPFHJMPP_00840	IJMFKBOB_04252	MNCGPMMN_01750	PDEKFOND_03329	EHFBMLCB_01506	DNPANDNH_04443	JHBBMAED_01505	LIIOGJJD_01450	IJGOFEKK_01702	LIPDOFKF_02708	FHPLNBJB_01061	PDGELPOA_01587	EOILBFBM_01633	ONOJFBAA_01635	NECCPCHG_03984	FHCCEOHO_01513	FGLKJKLB_01703	FIINALBL_02804	JABCBBBE_01483	BHGBCIGJ_00730	KBLOCAKP_01529	OIPBFMPM_01573	GGAJJFNN_01804	PPDJINJM_01533	EIIKJPLN_01664
group_1152		hypothetical protein	25	25	1	25	6209				119	119	119	MPFHJMPP_00841	IJMFKBOB_04251	MNCGPMMN_01751	PDEKFOND_03328	EHFBMLCB_01505	DNPANDNH_04444	JHBBMAED_01504	LIIOGJJD_01451	IJGOFEKK_01701	LIPDOFKF_02709	FHPLNBJB_01062	PDGELPOA_01584	EOILBFBM_01632	ONOJFBAA_01634	NECCPCHG_03983	FHCCEOHO_01512	FGLKJKLB_01702	FIINALBL_02805	JABCBBBE_01484	BHGBCIGJ_00729	KBLOCAKP_01528	OIPBFMPM_01572	GGAJJFNN_01803	PPDJINJM_01532	EIIKJPLN_01663
group_1153		hypothetical protein	25	25	1	25	6206				848	1118	1107	MPFHJMPP_00842	IJMFKBOB_04250	MNCGPMMN_01752	PDEKFOND_03327	EHFBMLCB_01504	DNPANDNH_04445	JHBBMAED_01503	LIIOGJJD_01452	IJGOFEKK_01700	LIPDOFKF_02710	FHPLNBJB_01063	PDGELPOA_01580	EOILBFBM_01631	ONOJFBAA_01633	NECCPCHG_03982	FHCCEOHO_01511	FGLKJKLB_01701	FIINALBL_02806	JABCBBBE_01485	BHGBCIGJ_00728	KBLOCAKP_01527	OIPBFMPM_01571	GGAJJFNN_01802	PPDJINJM_01531	EIIKJPLN_01662
group_1160		hypothetical protein	25	25	1	25	6025				2264	2264	2264	MPFHJMPP_00943	IJMFKBOB_04185	MNCGPMMN_01901	PDEKFOND_03259	EHFBMLCB_01438	DNPANDNH_00037	JHBBMAED_01438	LIIOGJJD_01517	IJGOFEKK_01577	LIPDOFKF_02775	FHPLNBJB_01178	PDGELPOA_01500	EOILBFBM_01513	ONOJFBAA_01568	NECCPCHG_01288	FHCCEOHO_01446	FGLKJKLB_01578	FIINALBL_02924	JABCBBBE_01552	BHGBCIGJ_00661	KBLOCAKP_01461	OIPBFMPM_01473	GGAJJFNN_01736	PPDJINJM_01466	EIIKJPLN_01531
arsC		Arsenate reductase	25	25	1	25	5897				431	431	431	MPFHJMPP_01039	IJMFKBOB_04098	MNCGPMMN_01988	PDEKFOND_03131	EHFBMLCB_01337	DNPANDNH_00124	JHBBMAED_01351	LIIOGJJD_01650	IJGOFEKK_01490	LIPDOFKF_02861	FHPLNBJB_01262	PDGELPOA_01421	EOILBFBM_01417	ONOJFBAA_01472	NECCPCHG_01201	FHCCEOHO_01360	FGLKJKLB_01492	FIINALBL_03011	JABCBBBE_01377	BHGBCIGJ_00549	KBLOCAKP_01370	OIPBFMPM_01388	GGAJJFNN_01647	PPDJINJM_01365	EIIKJPLN_01445
cecR		HTH-type transcriptional dual regulator CecR	25	25	1	25	2207				524	677	667	MPFHJMPP_01103	IJMFKBOB_04036	MNCGPMMN_02051	PDEKFOND_03069	EHFBMLCB_01274	DNPANDNH_00188	JHBBMAED_01289	LIIOGJJD_01714	IJGOFEKK_01428	LIPDOFKF_02933	FHPLNBJB_01334	PDGELPOA_01356	EOILBFBM_01355	ONOJFBAA_01410	NECCPCHG_01139	FHCCEOHO_01298	FGLKJKLB_01428	FIINALBL_03072	JABCBBBE_01315	BHGBCIGJ_00485	KBLOCAKP_01307	OIPBFMPM_01326	GGAJJFNN_01584	PPDJINJM_01302	EIIKJPLN_01383
sdhA		Succinate dehydrogenase flavoprotein subunit	25	25	1	25	2090				1259	1766	1745	MPFHJMPP_01175	IJMFKBOB_03964	MNCGPMMN_02123	PDEKFOND_02995	EHFBMLCB_01201	DNPANDNH_00260	JHBBMAED_01217	LIIOGJJD_01821	IJGOFEKK_01356	LIPDOFKF_03005	FHPLNBJB_01406	PDGELPOA_01284	EOILBFBM_01283	ONOJFBAA_01338	NECCPCHG_01067	FHCCEOHO_01226	FGLKJKLB_01355	FIINALBL_03143	JABCBBBE_01243	BHGBCIGJ_00413	KBLOCAKP_01235	OIPBFMPM_01254	GGAJJFNN_01511	PPDJINJM_01230	EIIKJPLN_01311
kdpC		Potassium-transporting ATPase KdpC subunit	25	25	1	25	2075				575	575	575	MPFHJMPP_01188	IJMFKBOB_03951	MNCGPMMN_02136	PDEKFOND_02982	EHFBMLCB_01188	DNPANDNH_00273	JHBBMAED_01204	LIIOGJJD_01836	IJGOFEKK_01343	LIPDOFKF_03018	FHPLNBJB_01419	PDGELPOA_01271	EOILBFBM_01270	ONOJFBAA_01325	NECCPCHG_01054	FHCCEOHO_01213	FGLKJKLB_01342	FIINALBL_03156	JABCBBBE_01230	BHGBCIGJ_00400	KBLOCAKP_01222	OIPBFMPM_01241	GGAJJFNN_01498	PPDJINJM_01217	EIIKJPLN_01298
entA		2,3-dihydro-2,3-dihydroxybenzoate dehydrogenase	25	25	1	25	1981				749	752	751	MPFHJMPP_01278	IJMFKBOB_03861	MNCGPMMN_02225	PDEKFOND_02889	EHFBMLCB_01096	DNPANDNH_00363	JHBBMAED_01112	LIIOGJJD_01925	IJGOFEKK_01254	LIPDOFKF_03107	FHPLNBJB_01509	PDGELPOA_01181	EOILBFBM_01181	ONOJFBAA_01236	NECCPCHG_00629	FHCCEOHO_01122	FGLKJKLB_01253	FIINALBL_03245	JABCBBBE_01141	BHGBCIGJ_00312	KBLOCAKP_01131	OIPBFMPM_01151	GGAJJFNN_01406	PPDJINJM_01124	EIIKJPLN_01209
group_1178		hypothetical protein	25	25	1	25	1713				710	710	710	MPFHJMPP_01415	IJMFKBOB_03727	MNCGPMMN_02361	PDEKFOND_02751	EHFBMLCB_00959	DNPANDNH_00494	JHBBMAED_00977	LIIOGJJD_02062	IJGOFEKK_01112	LIPDOFKF_03274	FHPLNBJB_01643	PDGELPOA_01056	EOILBFBM_00976	ONOJFBAA_01032	NECCPCHG_00493	FHCCEOHO_00987	FGLKJKLB_01045	FIINALBL_03388	JABCBBBE_01007	BHGBCIGJ_00166	KBLOCAKP_01001	OIPBFMPM_01010	GGAJJFNN_01269	PPDJINJM_00988	EIIKJPLN_00996
group_1182		hypothetical protein	25	25	1	25	1638				230	1385	1338	MPFHJMPP_01479	IJMFKBOB_03661	MNCGPMMN_02428	PDEKFOND_02684	EHFBMLCB_00894	DNPANDNH_00558	JHBBMAED_00913	LIIOGJJD_02129	IJGOFEKK_01041	LIPDOFKF_03337	FHPLNBJB_01707	PDGELPOA_00992	EOILBFBM_00911	ONOJFBAA_00967	NECCPCHG_00430	FHCCEOHO_00921	FGLKJKLB_00980	FIINALBL_03453	JABCBBBE_00942	BHGBCIGJ_00101	KBLOCAKP_00935	OIPBFMPM_00940	GGAJJFNN_01205	PPDJINJM_00924	EIIKJPLN_00932
group_1183		hypothetical protein	25	25	1	25	1637				2561	2621	2618	MPFHJMPP_01480	IJMFKBOB_03660	MNCGPMMN_02429	PDEKFOND_02682	EHFBMLCB_00893	DNPANDNH_00559	JHBBMAED_00912	LIIOGJJD_02130	IJGOFEKK_01040	LIPDOFKF_03338	FHPLNBJB_01708	PDGELPOA_00991	EOILBFBM_00910	ONOJFBAA_00966	NECCPCHG_00429	FHCCEOHO_00920	FGLKJKLB_00979	FIINALBL_03454	JABCBBBE_00941	BHGBCIGJ_00100	KBLOCAKP_00934	OIPBFMPM_00939	GGAJJFNN_01204	PPDJINJM_00923	EIIKJPLN_00931
iraP		Anti-adapter protein IraP	25	25	1	25	1617				194	260	253	MPFHJMPP_01499	IJMFKBOB_03641	MNCGPMMN_02448	PDEKFOND_02662	EHFBMLCB_00874	DNPANDNH_00578	JHBBMAED_00893	LIIOGJJD_02149	IJGOFEKK_01021	LIPDOFKF_03357	FHPLNBJB_01727	PDGELPOA_00971	EOILBFBM_00891	ONOJFBAA_00947	NECCPCHG_00410	FHCCEOHO_00901	FGLKJKLB_00956	FIINALBL_03473	JABCBBBE_00922	BHGBCIGJ_00081	KBLOCAKP_00915	OIPBFMPM_00920	GGAJJFNN_01185	PPDJINJM_00904	EIIKJPLN_00912
fhuA_1		Ferrichrome outer membrane transporter/phage receptor	25	25	1	25	14864				599	2210	2134	MPFHJMPP_01712	IJMFKBOB_03507	MNCGPMMN_02588	PDEKFOND_02530	EHFBMLCB_00744	DNPANDNH_00769	JHBBMAED_00745	LIIOGJJD_02285	IJGOFEKK_00852	LIPDOFKF_03537	FHPLNBJB_01991	PDGELPOA_00795	EOILBFBM_00756	ONOJFBAA_00747	NECCPCHG_00292	FHCCEOHO_00762	FGLKJKLB_00761	FIINALBL_03629	JABCBBBE_00787	BHGBCIGJ_04497	KBLOCAKP_00755	OIPBFMPM_00770	GGAJJFNN_01053	PPDJINJM_00762	EIIKJPLN_00778
group_1197		Extracellular exo-alpha-(1->5)-L-arabinofuranosidase	25	25	1	25	14911				950	950	950	MPFHJMPP_01747	IJMFKBOB_03474	MNCGPMMN_02623	PDEKFOND_02496	EHFBMLCB_00711	DNPANDNH_00803	JHBBMAED_00712	LIIOGJJD_02321	IJGOFEKK_00817	LIPDOFKF_03570	FHPLNBJB_02027	PDGELPOA_00737	EOILBFBM_00723	ONOJFBAA_00714	NECCPCHG_00252	FHCCEOHO_00727	FGLKJKLB_00727	FIINALBL_03664	JABCBBBE_00752	BHGBCIGJ_04463	KBLOCAKP_00721	OIPBFMPM_00736	GGAJJFNN_01020	PPDJINJM_00728	EIIKJPLN_00744
yagG_2		Putative glycoside/cation symporter YagG	25	25	1	25	6537				971	1400	1382	MPFHJMPP_00580	IJMFKBOB_00062	MNCGPMMN_01470	PDEKFOND_03701	EHFBMLCB_01753	DNPANDNH_04083	JHBBMAED_01795	LIIOGJJD_01144	IJGOFEKK_02011	LIPDOFKF_02462	FHPLNBJB_00806	PDGELPOA_01901	EOILBFBM_01881	ONOJFBAA_01901	NECCPCHG_01820	FHCCEOHO_01860	FGLKJKLB_02013	FIINALBL_02553	JABCBBBE_01907	BHGBCIGJ_01012	KBLOCAKP_01854	OIPBFMPM_01821	GGAJJFNN_02058	PPDJINJM_01887	EIIKJPLN_01974
ispH		4-hydroxy-3-methylbut-2-enyl diphosphate reductase	25	25	1	25	14983				530	950	929	MPFHJMPP_01815	IJMFKBOB_03406	MNCGPMMN_02691	PDEKFOND_02428	EHFBMLCB_00643	DNPANDNH_00871	JHBBMAED_00644	LIIOGJJD_02399	IJGOFEKK_00749	LIPDOFKF_03638	FHPLNBJB_02095	PDGELPOA_00666	EOILBFBM_00655	ONOJFBAA_00646	NECCPCHG_00183	FHCCEOHO_00659	FGLKJKLB_00653	FIINALBL_03739	JABCBBBE_00683	BHGBCIGJ_04395	KBLOCAKP_00653	OIPBFMPM_00668	GGAJJFNN_00942	PPDJINJM_00652	EIIKJPLN_00676
yjjW		Putative glycyl-radical enzyme activating enzyme YjjW	25	25	1	25	15027				860	860	860	MPFHJMPP_01859	IJMFKBOB_03362	MNCGPMMN_02732	PDEKFOND_02384	EHFBMLCB_00602	DNPANDNH_00912	JHBBMAED_00600	LIIOGJJD_02444	IJGOFEKK_00708	LIPDOFKF_03679	FHPLNBJB_02136	PDGELPOA_00625	EOILBFBM_00611	ONOJFBAA_00602	NECCPCHG_00141	FHCCEOHO_00618	FGLKJKLB_00609	FIINALBL_03783	JABCBBBE_00642	BHGBCIGJ_04354	KBLOCAKP_00609	OIPBFMPM_00627	GGAJJFNN_00901	PPDJINJM_00608	EIIKJPLN_00632
yjjV		putative metal-dependent hydrolase YjjV	25	25	1	25	15028				779	779	779	MPFHJMPP_01860	IJMFKBOB_03361	MNCGPMMN_02733	PDEKFOND_02383	EHFBMLCB_00601	DNPANDNH_00913	JHBBMAED_00599	LIIOGJJD_02445	IJGOFEKK_00707	LIPDOFKF_03680	FHPLNBJB_02137	PDGELPOA_00624	EOILBFBM_00610	ONOJFBAA_00601	NECCPCHG_00140	FHCCEOHO_00617	FGLKJKLB_00608	FIINALBL_03784	JABCBBBE_00641	BHGBCIGJ_04353	KBLOCAKP_00608	OIPBFMPM_00626	GGAJJFNN_00900	PPDJINJM_00607	EIIKJPLN_00631
holD		DNA polymerase III subunit psi	25	25	1	25	15035				413	413	413	MPFHJMPP_01867	IJMFKBOB_03354	MNCGPMMN_02740	PDEKFOND_02376	EHFBMLCB_00594	DNPANDNH_00920	JHBBMAED_00592	LIIOGJJD_02452	IJGOFEKK_00700	LIPDOFKF_03687	FHPLNBJB_02144	PDGELPOA_00617	EOILBFBM_00603	ONOJFBAA_00594	NECCPCHG_00133	FHCCEOHO_00610	FGLKJKLB_00601	FIINALBL_03791	JABCBBBE_00634	BHGBCIGJ_04346	KBLOCAKP_00601	OIPBFMPM_00619	GGAJJFNN_00893	PPDJINJM_00600	EIIKJPLN_00624
group_1206		hypothetical protein	25	25	1	25	15037				230	230	230	MPFHJMPP_01872	IJMFKBOB_03349	MNCGPMMN_02745	PDEKFOND_02371	EHFBMLCB_00589	DNPANDNH_00925	JHBBMAED_00587	LIIOGJJD_02457	IJGOFEKK_00695	LIPDOFKF_03692	FHPLNBJB_02149	PDGELPOA_00612	EOILBFBM_00598	ONOJFBAA_00589	NECCPCHG_00128	FHCCEOHO_00605	FGLKJKLB_00596	FIINALBL_03796	JABCBBBE_00631	BHGBCIGJ_04341	KBLOCAKP_00596	OIPBFMPM_00614	GGAJJFNN_00888	PPDJINJM_00595	EIIKJPLN_00619
qorB		Quinone oxidoreductase 2	25	25	1	25	13109				848	848	848	MPFHJMPP_02022	IJMFKBOB_03195	MNCGPMMN_02902	PDEKFOND_02200	EHFBMLCB_00439	DNPANDNH_01101	JHBBMAED_00437	LIIOGJJD_02612	IJGOFEKK_00526	LIPDOFKF_03848	FHPLNBJB_02270	PDGELPOA_00476	EOILBFBM_00448	ONOJFBAA_00439	NECCPCHG_03810	FHCCEOHO_00437	FGLKJKLB_00443	FIINALBL_03960	JABCBBBE_00470	BHGBCIGJ_04179	KBLOCAKP_00431	OIPBFMPM_00461	GGAJJFNN_00732	PPDJINJM_00433	EIIKJPLN_00458
menH_1		2-succinyl-6-hydroxy-2,4-cyclohexadiene-1-carboxylate synthase	25	25	1	25	13130				722	722	722	MPFHJMPP_02043	IJMFKBOB_03174	MNCGPMMN_02923	PDEKFOND_02179	EHFBMLCB_00418	DNPANDNH_01122	JHBBMAED_00416	LIIOGJJD_02633	IJGOFEKK_00505	LIPDOFKF_03869	FHPLNBJB_02249	PDGELPOA_00455	EOILBFBM_00427	ONOJFBAA_00418	NECCPCHG_03789	FHCCEOHO_00416	FGLKJKLB_00422	FIINALBL_03981	JABCBBBE_00449	BHGBCIGJ_04158	KBLOCAKP_00410	OIPBFMPM_00440	GGAJJFNN_00711	PPDJINJM_00412	EIIKJPLN_00437
phnL		Alpha-D-ribose 1-methylphosphonate 5-triphosphate synthase subunit PhnL	25	25	1	25	13949				680	680	680	MPFHJMPP_02125	IJMFKBOB_03099	MNCGPMMN_03004	PDEKFOND_02103	EHFBMLCB_00343	DNPANDNH_01197	JHBBMAED_00341	LIIOGJJD_02711	IJGOFEKK_00331	LIPDOFKF_03945	FHPLNBJB_02386	PDGELPOA_00327	EOILBFBM_00342	ONOJFBAA_00343	NECCPCHG_04133	FHCCEOHO_00341	FGLKJKLB_00345	FIINALBL_00371	JABCBBBE_00371	BHGBCIGJ_04078	KBLOCAKP_00335	OIPBFMPM_00361	GGAJJFNN_00531	PPDJINJM_00328	EIIKJPLN_00338
phnP		Phosphoribosyl 1,2-cyclic phosphate phosphodiesterase	25	25	1	25	13945				758	758	758	MPFHJMPP_02129	IJMFKBOB_03095	MNCGPMMN_03008	PDEKFOND_02099	EHFBMLCB_00339	DNPANDNH_01201	JHBBMAED_00337	LIIOGJJD_02715	IJGOFEKK_00327	LIPDOFKF_03949	FHPLNBJB_02390	PDGELPOA_00323	EOILBFBM_00338	ONOJFBAA_00339	NECCPCHG_04129	FHCCEOHO_00337	FGLKJKLB_00341	FIINALBL_00367	JABCBBBE_00367	BHGBCIGJ_04074	KBLOCAKP_00331	OIPBFMPM_00357	GGAJJFNN_00527	PPDJINJM_00324	EIIKJPLN_00334
group_1221		hypothetical protein	25	25	1	25	13894				416	416	416	MPFHJMPP_02164	IJMFKBOB_03062	MNCGPMMN_03045	PDEKFOND_02062	EHFBMLCB_00301	DNPANDNH_01234	JHBBMAED_00299	LIIOGJJD_02750	IJGOFEKK_00294	LIPDOFKF_03981	FHPLNBJB_02427	PDGELPOA_00284	EOILBFBM_00304	ONOJFBAA_00305	NECCPCHG_03582	FHCCEOHO_00300	FGLKJKLB_00304	FIINALBL_00330	JABCBBBE_00329	BHGBCIGJ_04041	KBLOCAKP_00299	OIPBFMPM_00320	GGAJJFNN_00495	PPDJINJM_00292	EIIKJPLN_00301
pspG		Phage shock protein G	25	25	1	25	13875				239	242	241	MPFHJMPP_02172	IJMFKBOB_03054	MNCGPMMN_03053	PDEKFOND_02053	EHFBMLCB_00292	DNPANDNH_01242	JHBBMAED_00291	LIIOGJJD_02758	IJGOFEKK_00286	LIPDOFKF_03989	FHPLNBJB_02435	PDGELPOA_00276	EOILBFBM_00296	ONOJFBAA_00297	NECCPCHG_03574	FHCCEOHO_00292	FGLKJKLB_00296	FIINALBL_00315	JABCBBBE_00321	BHGBCIGJ_04026	KBLOCAKP_00290	OIPBFMPM_00312	GGAJJFNN_00487	PPDJINJM_00284	EIIKJPLN_00293
yhhX		putative oxidoreductase YhhX	25	25	1	25	13859				1037	1037	1037	MPFHJMPP_02186	IJMFKBOB_03040	MNCGPMMN_03067	PDEKFOND_02039	EHFBMLCB_00278	DNPANDNH_01256	JHBBMAED_00277	LIIOGJJD_02772	IJGOFEKK_00272	LIPDOFKF_04003	FHPLNBJB_02449	PDGELPOA_00262	EOILBFBM_00282	ONOJFBAA_00283	NECCPCHG_03560	FHCCEOHO_00278	FGLKJKLB_00282	FIINALBL_00301	JABCBBBE_00307	BHGBCIGJ_04012	KBLOCAKP_00276	OIPBFMPM_00292	GGAJJFNN_00473	PPDJINJM_00270	EIIKJPLN_00279
ghrB		Glyoxylate/hydroxypyruvate reductase B	25	25	1	25	13748				974	974	974	MPFHJMPP_02295	IJMFKBOB_02930	MNCGPMMN_03176	PDEKFOND_01928	EHFBMLCB_00169	DNPANDNH_01365	JHBBMAED_00168	LIIOGJJD_02886	IJGOFEKK_00163	LIPDOFKF_04112	FHPLNBJB_02559	PDGELPOA_00152	EOILBFBM_00173	ONOJFBAA_00174	NECCPCHG_01794	FHCCEOHO_00169	FGLKJKLB_00172	FIINALBL_00194	JABCBBBE_00198	BHGBCIGJ_03901	KBLOCAKP_00166	OIPBFMPM_00180	GGAJJFNN_00365	PPDJINJM_00160	EIIKJPLN_00170
wecD_2		dTDP-fucosamine acetyltransferase	25	25	1	25	10437				677	677	677	MPFHJMPP_02631	IJMFKBOB_02581	MNCGPMMN_03505	PDEKFOND_01593	EHFBMLCB_04248	DNPANDNH_01718	JHBBMAED_04179	LIIOGJJD_03225	IJGOFEKK_04685	LIPDOFKF_00141	FHPLNBJB_02954	PDGELPOA_04320	EOILBFBM_04342	ONOJFBAA_04298	NECCPCHG_03711	FHCCEOHO_04344	FGLKJKLB_04715	FIINALBL_04354	JABCBBBE_04556	BHGBCIGJ_03554	KBLOCAKP_04280	OIPBFMPM_04441	GGAJJFNN_04452	PPDJINJM_04440	EIIKJPLN_04545
murB		UDP-N-acetylenolpyruvoylglucosamine reductase	25	25	1	25	10384				704	1028	1015	MPFHJMPP_02690	IJMFKBOB_02522	MNCGPMMN_03564	PDEKFOND_01533	EHFBMLCB_04189	DNPANDNH_01777	JHBBMAED_04120	LIIOGJJD_03286	IJGOFEKK_04626	LIPDOFKF_00200	FHPLNBJB_03013	PDGELPOA_04261	EOILBFBM_04282	ONOJFBAA_04238	NECCPCHG_02524	FHCCEOHO_04285	FGLKJKLB_04656	FIINALBL_04295	JABCBBBE_04497	BHGBCIGJ_03494	KBLOCAKP_04221	OIPBFMPM_04382	GGAJJFNN_04393	PPDJINJM_04382	EIIKJPLN_04486
group_1245		hypothetical protein	25	25	1	25	10265				728	776	774	MPFHJMPP_02796	IJMFKBOB_02413	MNCGPMMN_03677	PDEKFOND_01418	EHFBMLCB_04080	DNPANDNH_01886	JHBBMAED_04012	LIIOGJJD_03395	IJGOFEKK_04481	LIPDOFKF_00306	FHPLNBJB_03123	PDGELPOA_04149	EOILBFBM_04171	ONOJFBAA_04127	NECCPCHG_02415	FHCCEOHO_04174	FGLKJKLB_04454	FIINALBL_04153	JABCBBBE_04360	BHGBCIGJ_03355	KBLOCAKP_04084	OIPBFMPM_04250	GGAJJFNN_04282	PPDJINJM_04274	EIIKJPLN_04377
rpoA		DNA-directed RNA polymerase subunit alpha	25	25	1	25	10185				737	1004	979	MPFHJMPP_02875	IJMFKBOB_02334	MNCGPMMN_03756	PDEKFOND_01339	EHFBMLCB_04000	DNPANDNH_01965	JHBBMAED_03933	LIIOGJJD_03467	IJGOFEKK_04402	LIPDOFKF_00376	FHPLNBJB_03193	PDGELPOA_04070	EOILBFBM_04092	ONOJFBAA_04048	NECCPCHG_04291	FHCCEOHO_04094	FGLKJKLB_04375	FIINALBL_04083	JABCBBBE_04281	BHGBCIGJ_03276	KBLOCAKP_04005	OIPBFMPM_04180	GGAJJFNN_04203	PPDJINJM_04204	EIIKJPLN_04298
acrF		Multidrug export protein AcrF	25	25	1	25	10160				470	3113	3007	MPFHJMPP_02903	IJMFKBOB_02307	MNCGPMMN_03784	PDEKFOND_01311	EHFBMLCB_03972	DNPANDNH_01993	JHBBMAED_03905	LIIOGJJD_03495	IJGOFEKK_04372	LIPDOFKF_00404	FHPLNBJB_03221	PDGELPOA_04042	EOILBFBM_04064	ONOJFBAA_04020	NECCPCHG_02212	FHCCEOHO_04066	FGLKJKLB_04347	FIINALBL_00399	JABCBBBE_04253	BHGBCIGJ_03248	KBLOCAKP_03978	OIPBFMPM_04152	GGAJJFNN_04175	PPDJINJM_04176	EIIKJPLN_04270
dhaK		Dihydroxyacetone kinase	25	25	1	25	10101				917	1640	1608	MPFHJMPP_03031	IJMFKBOB_02255	MNCGPMMN_03836	PDEKFOND_01257	EHFBMLCB_03920	DNPANDNH_02045	JHBBMAED_03853	LIIOGJJD_03549	IJGOFEKK_04320	LIPDOFKF_00456	FHPLNBJB_03298	PDGELPOA_03989	EOILBFBM_04011	ONOJFBAA_03967	NECCPCHG_02264	FHCCEOHO_04014	FGLKJKLB_04295	FIINALBL_00472	JABCBBBE_04201	BHGBCIGJ_03196	KBLOCAKP_03926	OIPBFMPM_04100	GGAJJFNN_04123	PPDJINJM_04104	EIIKJPLN_04218
group_1261		hypothetical protein	25	25	1	25	9991				800	1304	1281	MPFHJMPP_03119	IJMFKBOB_02169	MNCGPMMN_03924	PDEKFOND_01173	EHFBMLCB_03830	DNPANDNH_02129	JHBBMAED_03764	LIIOGJJD_03637	IJGOFEKK_04226	LIPDOFKF_00541	FHPLNBJB_03386	PDGELPOA_03904	EOILBFBM_03927	ONOJFBAA_03883	NECCPCHG_02358	FHCCEOHO_03926	FGLKJKLB_04206	FIINALBL_00571	JABCBBBE_04110	BHGBCIGJ_03111	KBLOCAKP_03840	OIPBFMPM_04000	GGAJJFNN_04030	PPDJINJM_04013	EIIKJPLN_04134
ureE_1		Urease accessory protein UreE	25	25	1	25	8145				275	464	452	MPFHJMPP_03177	IJMFKBOB_02114	MNCGPMMN_03979	PDEKFOND_01115	EHFBMLCB_03748	DNPANDNH_02203	JHBBMAED_03684	LIIOGJJD_03719	IJGOFEKK_04117	LIPDOFKF_00619	FHPLNBJB_03441	PDGELPOA_03820	EOILBFBM_03834	ONOJFBAA_03828	NECCPCHG_01522	FHCCEOHO_03871	FGLKJKLB_04076	FIINALBL_00666	JABCBBBE_04042	BHGBCIGJ_03036	KBLOCAKP_03784	OIPBFMPM_03898	GGAJJFNN_03974	PPDJINJM_03932	EIIKJPLN_04053
yusV		putative siderophore transport system ATP-binding protein YusV	25	25	1	25	8181				812	971	846	MPFHJMPP_03210	IJMFKBOB_02083	MNCGPMMN_04012	PDEKFOND_01083	EHFBMLCB_03716	DNPANDNH_02234	JHBBMAED_03653	LIIOGJJD_03752	IJGOFEKK_04085	LIPDOFKF_00652	FHPLNBJB_03475	PDGELPOA_03788	EOILBFBM_03803	ONOJFBAA_03797	NECCPCHG_01491	FHCCEOHO_03838	FGLKJKLB_04043	FIINALBL_00699	JABCBBBE_04011	BHGBCIGJ_03005	KBLOCAKP_03753	OIPBFMPM_03865	GGAJJFNN_03943	PPDJINJM_03901	EIIKJPLN_04020
feuC		Iron-uptake system permease protein FeuC	25	25	1	25	8183				1040	1040	1040	MPFHJMPP_03212	IJMFKBOB_02081	MNCGPMMN_04014	PDEKFOND_01081	EHFBMLCB_03714	DNPANDNH_02236	JHBBMAED_03651	LIIOGJJD_03754	IJGOFEKK_04083	LIPDOFKF_00654	FHPLNBJB_03477	PDGELPOA_03786	EOILBFBM_03801	ONOJFBAA_03795	NECCPCHG_01489	FHCCEOHO_03836	FGLKJKLB_04041	FIINALBL_00701	JABCBBBE_04009	BHGBCIGJ_03003	KBLOCAKP_03751	OIPBFMPM_03863	GGAJJFNN_03941	PPDJINJM_03899	EIIKJPLN_04018
qseC		Sensor protein QseC	25	25	1	25	8188				1349	1349	1349	MPFHJMPP_03217	IJMFKBOB_02076	MNCGPMMN_04019	PDEKFOND_01076	EHFBMLCB_03709	DNPANDNH_02241	JHBBMAED_03646	LIIOGJJD_03759	IJGOFEKK_04078	LIPDOFKF_00659	FHPLNBJB_03482	PDGELPOA_03781	EOILBFBM_03796	ONOJFBAA_03790	NECCPCHG_01484	FHCCEOHO_03831	FGLKJKLB_04036	FIINALBL_00706	JABCBBBE_04004	BHGBCIGJ_02998	KBLOCAKP_03746	OIPBFMPM_03858	GGAJJFNN_03936	PPDJINJM_03894	EIIKJPLN_04013
group_1269		hypothetical protein	25	25	1	25	8209				338	482	445	MPFHJMPP_03233	IJMFKBOB_02060	MNCGPMMN_04080	PDEKFOND_01061	EHFBMLCB_03693	DNPANDNH_02257	JHBBMAED_03631	LIIOGJJD_03774	IJGOFEKK_04063	LIPDOFKF_00675	FHPLNBJB_03497	PDGELPOA_03766	EOILBFBM_03781	ONOJFBAA_03775	NECCPCHG_01469	FHCCEOHO_03815	FGLKJKLB_04021	FIINALBL_00721	JABCBBBE_03988	BHGBCIGJ_02982	KBLOCAKP_03730	OIPBFMPM_03843	GGAJJFNN_03920	PPDJINJM_03879	EIIKJPLN_03997
rplF		50S ribosomal protein L6	25	25	1	25	10194				533	533	533	MPFHJMPP_02866	IJMFKBOB_02343	MNCGPMMN_03747	PDEKFOND_01348	EHFBMLCB_04009	DNPANDNH_01956	JHBBMAED_03942	LIIOGJJD_03456	IJGOFEKK_04411	LIPDOFKF_00367	FHPLNBJB_03184	PDGELPOA_04079	EOILBFBM_04101	ONOJFBAA_04057	NECCPCHG_04300	FHCCEOHO_04103	FGLKJKLB_04384	FIINALBL_04092	JABCBBBE_04290	BHGBCIGJ_03285	KBLOCAKP_04014	OIPBFMPM_04189	GGAJJFNN_04212	PPDJINJM_04213	EIIKJPLN_04307
ilvH		Acetolactate synthase isozyme 3 small subunit	25	25	1	25	14942				491	491	491	MPFHJMPP_01778	IJMFKBOB_03443	MNCGPMMN_02654	PDEKFOND_02465	EHFBMLCB_00680	DNPANDNH_00834	JHBBMAED_00681	LIIOGJJD_02352	IJGOFEKK_00786	LIPDOFKF_03601	FHPLNBJB_02058	PDGELPOA_00706	EOILBFBM_00692	ONOJFBAA_00683	NECCPCHG_00221	FHCCEOHO_00696	FGLKJKLB_00695	FIINALBL_03695	JABCBBBE_00721	BHGBCIGJ_04432	KBLOCAKP_00690	OIPBFMPM_00705	GGAJJFNN_00979	PPDJINJM_00697	EIIKJPLN_00713
ybaY		putative lipoprotein YbaY	25	25	1	25	1693				527	527	527	MPFHJMPP_01427	IJMFKBOB_03713	MNCGPMMN_02376	PDEKFOND_02737	EHFBMLCB_00947	DNPANDNH_00506	JHBBMAED_00965	LIIOGJJD_02074	IJGOFEKK_01096	LIPDOFKF_03286	FHPLNBJB_01655	PDGELPOA_01044	EOILBFBM_00964	ONOJFBAA_01020	NECCPCHG_00481	FHCCEOHO_00973	FGLKJKLB_01032	FIINALBL_03401	JABCBBBE_00994	BHGBCIGJ_00154	KBLOCAKP_00987	OIPBFMPM_00992	GGAJJFNN_01257	PPDJINJM_00976	EIIKJPLN_00984
fliQ		Flagellar biosynthetic protein FliQ	25	25	1	25	12603				269	269	269	MPFHJMPP_04198	IJMFKBOB_01139	MNCGPMMN_00413	PDEKFOND_00128	EHFBMLCB_02746	DNPANDNH_03165	JHBBMAED_02753	LIIOGJJD_00150	IJGOFEKK_02953	LIPDOFKF_01566	FHPLNBJB_04591	PDGELPOA_02805	EOILBFBM_02850	ONOJFBAA_02872	NECCPCHG_00956	FHCCEOHO_02857	FGLKJKLB_02993	FIINALBL_01711	JABCBBBE_02844	BHGBCIGJ_01997	KBLOCAKP_02862	OIPBFMPM_02810	GGAJJFNN_02944	PPDJINJM_02907	EIIKJPLN_03003
tomB		Hha toxicity modulator TomB	25	25	1	25	1718				374	374	374	MPFHJMPP_01410	IJMFKBOB_03732	MNCGPMMN_02356	PDEKFOND_02756	EHFBMLCB_00964	DNPANDNH_00489	JHBBMAED_00982	LIIOGJJD_02057	IJGOFEKK_01117	LIPDOFKF_03269	FHPLNBJB_01638	PDGELPOA_01061	EOILBFBM_00981	ONOJFBAA_01037	NECCPCHG_00498	FHCCEOHO_00992	FGLKJKLB_01050	FIINALBL_03383	JABCBBBE_01012	BHGBCIGJ_00171	KBLOCAKP_01006	OIPBFMPM_01015	GGAJJFNN_01274	PPDJINJM_00993	EIIKJPLN_01001
wrbA		NAD(P)H dehydrogenase (quinone)	25	25	1	25	6263				596	596	596	MPFHJMPP_00801	IJMFKBOB_04283	MNCGPMMN_01718	PDEKFOND_03369	EHFBMLCB_01537	DNPANDNH_04412	JHBBMAED_01537	LIIOGJJD_01419	IJGOFEKK_01733	LIPDOFKF_02677	FHPLNBJB_01030	PDGELPOA_01618	EOILBFBM_01664	ONOJFBAA_01666	NECCPCHG_04015	FHCCEOHO_01544	FGLKJKLB_01734	FIINALBL_02773	JABCBBBE_01450	BHGBCIGJ_00761	KBLOCAKP_01560	OIPBFMPM_01604	GGAJJFNN_01837	PPDJINJM_01564	EIIKJPLN_01695
ygaP		Inner membrane protein YgaP	25	25	1	25	9264				521	521	521	MPFHJMPP_03534	IJMFKBOB_01765	MNCGPMMN_04402	PDEKFOND_00767	EHFBMLCB_03400	DNPANDNH_02550	JHBBMAED_03337	LIIOGJJD_04068	IJGOFEKK_03620	LIPDOFKF_00959	FHPLNBJB_03912	PDGELPOA_03389	EOILBFBM_03478	ONOJFBAA_03447	NECCPCHG_02989	FHCCEOHO_03504	FGLKJKLB_03650	FIINALBL_01010	JABCBBBE_03574	BHGBCIGJ_02680	KBLOCAKP_03442	OIPBFMPM_03543	GGAJJFNN_03620	PPDJINJM_03566	EIIKJPLN_03631
group_12790		hypothetical protein	25	25	1	25	14793				740	740	740	MPFHJMPP_01635	IJMFKBOB_03584	MNCGPMMN_02511	PDEKFOND_02607	EHFBMLCB_00822	DNPANDNH_00692	JHBBMAED_00822	LIIOGJJD_02207	IJGOFEKK_00929	LIPDOFKF_03460	FHPLNBJB_01914	PDGELPOA_00872	EOILBFBM_00833	ONOJFBAA_00824	NECCPCHG_00364	FHCCEOHO_00839	FGLKJKLB_00839	FIINALBL_03552	JABCBBBE_00864	BHGBCIGJ_00029	KBLOCAKP_00832	OIPBFMPM_00848	GGAJJFNN_01130	PPDJINJM_00839	EIIKJPLN_00855
rpsM		30S ribosomal protein S13	25	25	1	25	10188				356	356	356	MPFHJMPP_02872	IJMFKBOB_02337	MNCGPMMN_03753	PDEKFOND_01342	EHFBMLCB_04003	DNPANDNH_01962	JHBBMAED_03936	LIIOGJJD_03462	IJGOFEKK_04405	LIPDOFKF_00373	FHPLNBJB_03190	PDGELPOA_04073	EOILBFBM_04095	ONOJFBAA_04051	NECCPCHG_04294	FHCCEOHO_04097	FGLKJKLB_04378	FIINALBL_04086	JABCBBBE_04284	BHGBCIGJ_03279	KBLOCAKP_04008	OIPBFMPM_04183	GGAJJFNN_04206	PPDJINJM_04207	EIIKJPLN_04301
group_12792		hypothetical protein	25	25	1	25	2017				89	89	89	MPFHJMPP_01251	IJMFKBOB_03887	MNCGPMMN_02199	PDEKFOND_02919	EHFBMLCB_01123	DNPANDNH_00337	JHBBMAED_01141	LIIOGJJD_01899	IJGOFEKK_01280	LIPDOFKF_03081	FHPLNBJB_01483	PDGELPOA_01207	EOILBFBM_01207	ONOJFBAA_01262	NECCPCHG_00658	FHCCEOHO_01148	FGLKJKLB_01279	FIINALBL_03219	JABCBBBE_01167	BHGBCIGJ_00338	KBLOCAKP_01158	OIPBFMPM_01178	GGAJJFNN_01435	PPDJINJM_01153	EIIKJPLN_01235
group_12793		hypothetical protein	25	25	1	25	9262				158	158	158	MPFHJMPP_03536	IJMFKBOB_01763	MNCGPMMN_04404	PDEKFOND_00765	EHFBMLCB_03398	DNPANDNH_02552	JHBBMAED_03335	LIIOGJJD_04070	IJGOFEKK_03618	LIPDOFKF_00961	FHPLNBJB_03914	PDGELPOA_03387	EOILBFBM_03476	ONOJFBAA_03445	NECCPCHG_02991	FHCCEOHO_03502	FGLKJKLB_03648	FIINALBL_01012	JABCBBBE_03572	BHGBCIGJ_02678	KBLOCAKP_03440	OIPBFMPM_03541	GGAJJFNN_03618	PPDJINJM_03564	EIIKJPLN_03629
infA		Translation initiation factor IF-1	25	25	1	25	5997				218	218	218	MPFHJMPP_00968	IJMFKBOB_04160	MNCGPMMN_01927	PDEKFOND_03234	EHFBMLCB_01413	DNPANDNH_00062	JHBBMAED_01413	LIIOGJJD_01546	IJGOFEKK_01551	LIPDOFKF_02800	FHPLNBJB_01203	PDGELPOA_01475	EOILBFBM_01488	ONOJFBAA_01543	NECCPCHG_01263	FHCCEOHO_01421	FGLKJKLB_01553	FIINALBL_02949	JABCBBBE_01577	BHGBCIGJ_00636	KBLOCAKP_01436	OIPBFMPM_01448	GGAJJFNN_01711	PPDJINJM_01440	EIIKJPLN_01506
rnpA		Ribonuclease P protein component	25	25	1	25	10691				326	326	326	MPFHJMPP_02455	IJMFKBOB_02757	MNCGPMMN_03337	PDEKFOND_01758	EHFBMLCB_04433	DNPANDNH_01541	JHBBMAED_04343	LIIOGJJD_03051	IJGOFEKK_04864	LIPDOFKF_04270	FHPLNBJB_02738	PDGELPOA_04487	EOILBFBM_04521	ONOJFBAA_04477	NECCPCHG_01615	FHCCEOHO_04510	FGLKJKLB_04886	FIINALBL_04574	JABCBBBE_04724	BHGBCIGJ_03728	KBLOCAKP_04455	OIPBFMPM_04608	GGAJJFNN_00155	PPDJINJM_04611	EIIKJPLN_04720
yajC		Sec translocon accessory complex subunit YajC	25	25	1	25	1643				332	332	332	MPFHJMPP_01474	IJMFKBOB_03666	MNCGPMMN_02423	PDEKFOND_02690	EHFBMLCB_00899	DNPANDNH_00553	JHBBMAED_00918	LIIOGJJD_02124	IJGOFEKK_01046	LIPDOFKF_03332	FHPLNBJB_01702	PDGELPOA_00997	EOILBFBM_00916	ONOJFBAA_00972	NECCPCHG_00435	FHCCEOHO_00926	FGLKJKLB_00985	FIINALBL_03448	JABCBBBE_00947	BHGBCIGJ_00106	KBLOCAKP_00940	OIPBFMPM_00945	GGAJJFNN_01210	PPDJINJM_00929	EIIKJPLN_00937
rplT		50S ribosomal protein L20	25	25	1	25	6512				356	356	356	MPFHJMPP_00599	IJMFKBOB_00044	MNCGPMMN_01514	PDEKFOND_03682	EHFBMLCB_01735	DNPANDNH_04102	JHBBMAED_01777	LIIOGJJD_01163	IJGOFEKK_01993	LIPDOFKF_02480	FHPLNBJB_00825	PDGELPOA_01881	EOILBFBM_01863	ONOJFBAA_01883	NECCPCHG_03148	FHCCEOHO_01842	FGLKJKLB_01994	FIINALBL_02572	JABCBBBE_01898	BHGBCIGJ_00994	KBLOCAKP_01834	OIPBFMPM_01803	GGAJJFNN_02040	PPDJINJM_01869	EIIKJPLN_01955
cheW		Chemotaxis protein CheW	25	25	1	25	12393				503	503	503	MPFHJMPP_04340	IJMFKBOB_01062	MNCGPMMN_00536	PDEKFOND_04566	EHFBMLCB_02687	DNPANDNH_03230	JHBBMAED_02691	LIIOGJJD_00227	IJGOFEKK_02873	LIPDOFKF_01630	FHPLNBJB_04650	PDGELPOA_02733	EOILBFBM_02786	ONOJFBAA_02808	NECCPCHG_00892	FHCCEOHO_02798	FGLKJKLB_02903	FIINALBL_01770	JABCBBBE_02777	BHGBCIGJ_01867	KBLOCAKP_02787	OIPBFMPM_02667	GGAJJFNN_02875	PPDJINJM_02843	EIIKJPLN_02883
group_12799		hypothetical protein	25	25	1	25	8155				623	623	623	MPFHJMPP_03189	IJMFKBOB_02104	MNCGPMMN_03991	PDEKFOND_01104	EHFBMLCB_03737	DNPANDNH_02213	JHBBMAED_03674	LIIOGJJD_03731	IJGOFEKK_04107	LIPDOFKF_00631	FHPLNBJB_03453	PDGELPOA_03810	EOILBFBM_03824	ONOJFBAA_03818	NECCPCHG_01512	FHCCEOHO_03859	FGLKJKLB_04064	FIINALBL_00676	JABCBBBE_04032	BHGBCIGJ_03026	KBLOCAKP_03774	OIPBFMPM_03886	GGAJJFNN_03964	PPDJINJM_03922	EIIKJPLN_04041
rpmA		50S ribosomal protein L27	25	25	1	25	10068				257	257	257	MPFHJMPP_03063	IJMFKBOB_02223	MNCGPMMN_03868	PDEKFOND_01225	EHFBMLCB_03888	DNPANDNH_02077	JHBBMAED_03821	LIIOGJJD_03582	IJGOFEKK_04288	LIPDOFKF_00488	FHPLNBJB_03330	PDGELPOA_03958	EOILBFBM_03979	ONOJFBAA_03935	NECCPCHG_02296	FHCCEOHO_03982	FGLKJKLB_04263	FIINALBL_00504	JABCBBBE_04169	BHGBCIGJ_03164	KBLOCAKP_03894	OIPBFMPM_04068	GGAJJFNN_04091	PPDJINJM_04072	EIIKJPLN_04186
iscU		Iron-sulfur cluster assembly scaffold protein IscU	25	25	1	25	9041				386	386	386	MPFHJMPP_03666	IJMFKBOB_01626	MNCGPMMN_04559	PDEKFOND_00656	EHFBMLCB_03276	DNPANDNH_02663	JHBBMAED_03222	LIIOGJJD_04232	IJGOFEKK_03521	LIPDOFKF_01068	FHPLNBJB_04086	PDGELPOA_03280	EOILBFBM_03316	ONOJFBAA_03339	NECCPCHG_03648	FHCCEOHO_03389	FGLKJKLB_03522	FIINALBL_01176	JABCBBBE_03408	BHGBCIGJ_02512	KBLOCAKP_03312	OIPBFMPM_03440	GGAJJFNN_03496	PPDJINJM_03407	EIIKJPLN_03475
ybaB		Nucleoid-associated protein YbaB	25	25	1	25	1729				332	332	332	MPFHJMPP_01399	IJMFKBOB_03743	MNCGPMMN_02345	PDEKFOND_02767	EHFBMLCB_00975	DNPANDNH_00478	JHBBMAED_00993	LIIOGJJD_02046	IJGOFEKK_01128	LIPDOFKF_03258	FHPLNBJB_01627	PDGELPOA_01073	EOILBFBM_00992	ONOJFBAA_01048	NECCPCHG_00509	FHCCEOHO_01003	FGLKJKLB_01061	FIINALBL_03372	JABCBBBE_01023	BHGBCIGJ_00182	KBLOCAKP_01017	OIPBFMPM_01026	GGAJJFNN_01285	PPDJINJM_01004	EIIKJPLN_01012
dps		DNA protection during starvation protein	25	25	1	25	5845				503	503	503	MPFHJMPP_01086	IJMFKBOB_04053	MNCGPMMN_02033	PDEKFOND_03086	EHFBMLCB_01291	DNPANDNH_00171	JHBBMAED_01306	LIIOGJJD_01696	IJGOFEKK_01445	LIPDOFKF_02916	FHPLNBJB_01316	PDGELPOA_01374	EOILBFBM_01372	ONOJFBAA_01427	NECCPCHG_01156	FHCCEOHO_01315	FGLKJKLB_01446	FIINALBL_03056	JABCBBBE_01332	BHGBCIGJ_00502	KBLOCAKP_01325	OIPBFMPM_01343	GGAJJFNN_01601	PPDJINJM_01319	EIIKJPLN_01400
group_12804		hypothetical protein	25	25	1	25	14851				389	389	389	MPFHJMPP_01699	IJMFKBOB_03520	MNCGPMMN_02575	PDEKFOND_02543	EHFBMLCB_00757	DNPANDNH_00756	JHBBMAED_00758	LIIOGJJD_02272	IJGOFEKK_00865	LIPDOFKF_03524	FHPLNBJB_01978	PDGELPOA_00808	EOILBFBM_00769	ONOJFBAA_00760	NECCPCHG_00305	FHCCEOHO_00775	FGLKJKLB_00774	FIINALBL_03616	JABCBBBE_00800	BHGBCIGJ_04510	KBLOCAKP_00768	OIPBFMPM_00783	GGAJJFNN_01066	PPDJINJM_00775	EIIKJPLN_00791
metJ		Met repressor	25	25	1	25	10486				317	317	317	MPFHJMPP_02576	IJMFKBOB_02634	MNCGPMMN_03458	PDEKFOND_01641	EHFBMLCB_04301	DNPANDNH_01665	JHBBMAED_04226	LIIOGJJD_03176	IJGOFEKK_04738	LIPDOFKF_00094	FHPLNBJB_02907	PDGELPOA_04367	EOILBFBM_04396	ONOJFBAA_04352	NECCPCHG_03395	FHCCEOHO_04391	FGLKJKLB_04762	FIINALBL_04401	JABCBBBE_04603	BHGBCIGJ_03607	KBLOCAKP_04333	OIPBFMPM_04489	GGAJJFNN_04499	PPDJINJM_04487	EIIKJPLN_04598
group_12806		hypothetical protein	25	25	1	25	13080				362	362	362	MPFHJMPP_01998	IJMFKBOB_03222	MNCGPMMN_02877	PDEKFOND_02227	EHFBMLCB_00464	DNPANDNH_01073	JHBBMAED_00464	LIIOGJJD_02587	IJGOFEKK_00554	LIPDOFKF_03820	FHPLNBJB_02294	PDGELPOA_00500	EOILBFBM_00472	ONOJFBAA_00463	NECCPCHG_04196	FHCCEOHO_00472	FGLKJKLB_00468	FIINALBL_03930	JABCBBBE_00496	BHGBCIGJ_04203	KBLOCAKP_00458	OIPBFMPM_00485	GGAJJFNN_00756	PPDJINJM_00461	EIIKJPLN_00485
rcsB		Transcriptional regulatory protein RcsB	25	25	1	25	14245				650	650	650	MPFHJMPP_03917	IJMFKBOB_01367	MNCGPMMN_00188	PDEKFOND_00357	EHFBMLCB_03025	DNPANDNH_02918	JHBBMAED_02971	LIIOGJJD_04476	IJGOFEKK_03239	LIPDOFKF_01345	FHPLNBJB_04343	PDGELPOA_03036	EOILBFBM_03072	ONOJFBAA_03094	NECCPCHG_03502	FHCCEOHO_03123	FGLKJKLB_03219	FIINALBL_01472	JABCBBBE_03130	BHGBCIGJ_02263	KBLOCAKP_03089	OIPBFMPM_03093	GGAJJFNN_03207	PPDJINJM_03138	EIIKJPLN_03225
osmE		Osmotically-inducible putative lipoprotein OsmE	25	25	1	25	6491				341	341	341	MPFHJMPP_00620	IJMFKBOB_00023	MNCGPMMN_01535	PDEKFOND_03661	EHFBMLCB_01714	DNPANDNH_04123	JHBBMAED_01756	LIIOGJJD_01184	IJGOFEKK_01972	LIPDOFKF_02501	FHPLNBJB_00846	PDGELPOA_01860	EOILBFBM_01842	ONOJFBAA_01862	NECCPCHG_03127	FHCCEOHO_01821	FGLKJKLB_01973	FIINALBL_02595	JABCBBBE_01877	BHGBCIGJ_00973	KBLOCAKP_01813	OIPBFMPM_01782	GGAJJFNN_02019	PPDJINJM_01848	EIIKJPLN_01934
group_12809		hypothetical protein	25	25	1	25	12733				335	335	335	MPFHJMPP_04119	IJMFKBOB_01195	MNCGPMMN_00360	PDEKFOND_00179	EHFBMLCB_02796	DNPANDNH_03114	JHBBMAED_02803	LIIOGJJD_00100	IJGOFEKK_03005	LIPDOFKF_01516	FHPLNBJB_04519	PDGELPOA_02860	EOILBFBM_02900	ONOJFBAA_02922	NECCPCHG_01006	FHCCEOHO_02950	FGLKJKLB_03043	FIINALBL_01659	JABCBBBE_02894	BHGBCIGJ_02081	KBLOCAKP_02915	OIPBFMPM_02861	GGAJJFNN_03026	PPDJINJM_02965	EIIKJPLN_03053
argR_2		Arginine repressor	25	25	1	25	10122				470	470	470	MPFHJMPP_02937	IJMFKBOB_02273	MNCGPMMN_03818	PDEKFOND_01277	EHFBMLCB_03938	DNPANDNH_02027	JHBBMAED_03871	LIIOGJJD_03530	IJGOFEKK_04338	LIPDOFKF_00438	FHPLNBJB_03279	PDGELPOA_04008	EOILBFBM_04030	ONOJFBAA_03986	NECCPCHG_02246	FHCCEOHO_04032	FGLKJKLB_04313	FIINALBL_00454	JABCBBBE_04219	BHGBCIGJ_03214	KBLOCAKP_03944	OIPBFMPM_04118	GGAJJFNN_04141	PPDJINJM_04122	EIIKJPLN_04236
rplW		50S ribosomal protein L23	25	25	1	25	10208				302	302	302	MPFHJMPP_02853	IJMFKBOB_02356	MNCGPMMN_03734	PDEKFOND_01361	EHFBMLCB_04022	DNPANDNH_01943	JHBBMAED_03955	LIIOGJJD_03443	IJGOFEKK_04424	LIPDOFKF_00354	FHPLNBJB_03171	PDGELPOA_04092	EOILBFBM_04114	ONOJFBAA_04070	NECCPCHG_04313	FHCCEOHO_04116	FGLKJKLB_04397	FIINALBL_04105	JABCBBBE_04303	BHGBCIGJ_03298	KBLOCAKP_04027	OIPBFMPM_04202	GGAJJFNN_04225	PPDJINJM_04226	EIIKJPLN_04320
greB		Transcription elongation factor GreB	25	25	1	25	10277				473	473	473	MPFHJMPP_02786	IJMFKBOB_02423	MNCGPMMN_03667	PDEKFOND_01429	EHFBMLCB_04090	DNPANDNH_01876	JHBBMAED_04022	LIIOGJJD_03385	IJGOFEKK_04491	LIPDOFKF_00296	FHPLNBJB_03113	PDGELPOA_04159	EOILBFBM_04181	ONOJFBAA_04137	NECCPCHG_02425	FHCCEOHO_04184	FGLKJKLB_04464	FIINALBL_04163	JABCBBBE_04370	BHGBCIGJ_03365	KBLOCAKP_04094	OIPBFMPM_04260	GGAJJFNN_04292	PPDJINJM_04284	EIIKJPLN_04387
zapA		Cell division protein ZapA	25	25	1	25	8359				329	329	329	MPFHJMPP_03313	IJMFKBOB_01976	MNCGPMMN_04166	PDEKFOND_00981	EHFBMLCB_03610	DNPANDNH_02337	JHBBMAED_03549	LIIOGJJD_03854	IJGOFEKK_03864	LIPDOFKF_00753	FHPLNBJB_03703	PDGELPOA_03631	EOILBFBM_03693	ONOJFBAA_03677	NECCPCHG_01398	FHCCEOHO_03729	FGLKJKLB_03893	FIINALBL_00812	JABCBBBE_03798	BHGBCIGJ_02902	KBLOCAKP_03646	OIPBFMPM_03763	GGAJJFNN_03824	PPDJINJM_03794	EIIKJPLN_03878
decR		DNA-binding transcriptional activator DecR	25	25	1	25	1687				458	458	458	MPFHJMPP_01433	IJMFKBOB_03707	MNCGPMMN_02382	PDEKFOND_02731	EHFBMLCB_00941	DNPANDNH_00512	JHBBMAED_00959	LIIOGJJD_02080	IJGOFEKK_01090	LIPDOFKF_03292	FHPLNBJB_01661	PDGELPOA_01038	EOILBFBM_00957	ONOJFBAA_01013	NECCPCHG_00475	FHCCEOHO_00967	FGLKJKLB_01026	FIINALBL_03407	JABCBBBE_00988	BHGBCIGJ_00148	KBLOCAKP_00981	OIPBFMPM_00986	GGAJJFNN_01251	PPDJINJM_00970	EIIKJPLN_00978
lpdA		Dihydrolipoyl dehydrogenase	25	25	1	25	14904				1424	1424	1424	MPFHJMPP_01740	IJMFKBOB_03480	MNCGPMMN_02616	PDEKFOND_02503	EHFBMLCB_00717	DNPANDNH_00796	JHBBMAED_00718	LIIOGJJD_02314	IJGOFEKK_00824	LIPDOFKF_03564	FHPLNBJB_02020	PDGELPOA_00743	EOILBFBM_00729	ONOJFBAA_00720	NECCPCHG_00258	FHCCEOHO_00734	FGLKJKLB_00734	FIINALBL_03657	JABCBBBE_00759	BHGBCIGJ_04470	KBLOCAKP_00728	OIPBFMPM_00743	GGAJJFNN_01026	PPDJINJM_00735	EIIKJPLN_00751
rpsE		30S ribosomal protein S5	25	25	1	25	10192				500	500	500	MPFHJMPP_02868	IJMFKBOB_02341	MNCGPMMN_03749	PDEKFOND_01346	EHFBMLCB_04007	DNPANDNH_01958	JHBBMAED_03940	LIIOGJJD_03458	IJGOFEKK_04409	LIPDOFKF_00369	FHPLNBJB_03186	PDGELPOA_04077	EOILBFBM_04099	ONOJFBAA_04055	NECCPCHG_04298	FHCCEOHO_04101	FGLKJKLB_04382	FIINALBL_04090	JABCBBBE_04288	BHGBCIGJ_03283	KBLOCAKP_04012	OIPBFMPM_04187	GGAJJFNN_04210	PPDJINJM_04211	EIIKJPLN_04305
atpF		ATP synthase subunit b	25	25	1	25	10665				470	470	470	MPFHJMPP_02481	IJMFKBOB_02730	MNCGPMMN_03359	PDEKFOND_01736	EHFBMLCB_04397	DNPANDNH_01567	JHBBMAED_04321	LIIOGJJD_03079	IJGOFEKK_04842	LIPDOFKF_04296	FHPLNBJB_02767	PDGELPOA_04465	EOILBFBM_04499	ONOJFBAA_04455	NECCPCHG_04228	FHCCEOHO_04488	FGLKJKLB_04860	FIINALBL_04538	JABCBBBE_04698	BHGBCIGJ_03704	KBLOCAKP_04429	OIPBFMPM_04581	GGAJJFNN_00129	PPDJINJM_04585	EIIKJPLN_04698
tolR		Tol-Pal system protein TolR	25	25	1	25	2105				428	428	428	MPFHJMPP_01160	IJMFKBOB_03979	MNCGPMMN_02108	PDEKFOND_03011	EHFBMLCB_01216	DNPANDNH_00245	JHBBMAED_01232	LIIOGJJD_01806	IJGOFEKK_01371	LIPDOFKF_02990	FHPLNBJB_01391	PDGELPOA_01299	EOILBFBM_01298	ONOJFBAA_01353	NECCPCHG_01082	FHCCEOHO_01241	FGLKJKLB_01370	FIINALBL_03128	JABCBBBE_01258	BHGBCIGJ_00428	KBLOCAKP_01250	OIPBFMPM_01269	GGAJJFNN_01526	PPDJINJM_01245	EIIKJPLN_01326
mltC		Membrane-bound lytic murein transglycosylase C	25	25	1	25	8313				1079	1079	1079	MPFHJMPP_03272	IJMFKBOB_02017	MNCGPMMN_04125	PDEKFOND_01024	EHFBMLCB_03651	DNPANDNH_02296	JHBBMAED_03590	LIIOGJJD_03812	IJGOFEKK_03906	LIPDOFKF_00712	FHPLNBJB_03662	PDGELPOA_03672	EOILBFBM_03742	ONOJFBAA_03726	NECCPCHG_01433	FHCCEOHO_03770	FGLKJKLB_03936	FIINALBL_00762	JABCBBBE_03840	BHGBCIGJ_02943	KBLOCAKP_03687	OIPBFMPM_03802	GGAJJFNN_03865	PPDJINJM_03835	EIIKJPLN_03919
group_12820		hypothetical protein	25	25	1	25	13104				206	206	206	MPFHJMPP_02017	IJMFKBOB_03200	MNCGPMMN_02897	PDEKFOND_02205	EHFBMLCB_00444	DNPANDNH_01096	JHBBMAED_00442	LIIOGJJD_02607	IJGOFEKK_00532	LIPDOFKF_03843	FHPLNBJB_02275	PDGELPOA_00481	EOILBFBM_00453	ONOJFBAA_00444	NECCPCHG_04216	FHCCEOHO_00442	FGLKJKLB_00448	FIINALBL_03955	JABCBBBE_00475	BHGBCIGJ_04184	KBLOCAKP_00436	OIPBFMPM_00466	GGAJJFNN_00737	PPDJINJM_00438	EIIKJPLN_00463
hns		DNA-binding protein H-NS	25	25	1	25	7630				413	413	413	MPFHJMPP_04532	IJMFKBOB_00848	MNCGPMMN_00787	PDEKFOND_04370	EHFBMLCB_02501	DNPANDNH_03420	JHBBMAED_02499	LIIOGJJD_00424	IJGOFEKK_02680	LIPDOFKF_01819	FHPLNBJB_00177	PDGELPOA_02590	EOILBFBM_02592	ONOJFBAA_02613	NECCPCHG_00710	FHCCEOHO_02547	FGLKJKLB_02709	FIINALBL_01921	JABCBBBE_02577	BHGBCIGJ_01660	KBLOCAKP_02573	OIPBFMPM_02516	GGAJJFNN_02675	PPDJINJM_02658	EIIKJPLN_02689
group_12822		hypothetical protein	25	25	1	25	10299				593	593	593	MPFHJMPP_02764	IJMFKBOB_02445	MNCGPMMN_03645	PDEKFOND_01451	EHFBMLCB_04112	DNPANDNH_01854	JHBBMAED_04044	LIIOGJJD_03363	IJGOFEKK_04513	LIPDOFKF_00274	FHPLNBJB_03091	PDGELPOA_04181	EOILBFBM_04204	ONOJFBAA_04160	NECCPCHG_02447	FHCCEOHO_04206	FGLKJKLB_04486	FIINALBL_04186	JABCBBBE_04392	BHGBCIGJ_03387	KBLOCAKP_04116	OIPBFMPM_04282	GGAJJFNN_04314	PPDJINJM_04306	EIIKJPLN_04409
cspA		Cold shock protein CspA	25	25	1	25	13747				212	212	212	MPFHJMPP_02296	IJMFKBOB_02929	MNCGPMMN_03177	PDEKFOND_01927	EHFBMLCB_00168	DNPANDNH_01366	JHBBMAED_00167	LIIOGJJD_02887	IJGOFEKK_00162	LIPDOFKF_04113	FHPLNBJB_02560	PDGELPOA_00151	EOILBFBM_00172	ONOJFBAA_00173	NECCPCHG_01793	FHCCEOHO_00168	FGLKJKLB_00171	FIINALBL_00193	JABCBBBE_00197	BHGBCIGJ_03900	KBLOCAKP_00165	OIPBFMPM_00179	GGAJJFNN_00364	PPDJINJM_00159	EIIKJPLN_00169
smg		Protein Smg	25	25	1	25	10173				473	473	473	MPFHJMPP_02886	IJMFKBOB_02323	MNCGPMMN_03767	PDEKFOND_01328	EHFBMLCB_03989	DNPANDNH_01976	JHBBMAED_03922	LIIOGJJD_03478	IJGOFEKK_04391	LIPDOFKF_00387	FHPLNBJB_03204	PDGELPOA_04059	EOILBFBM_04081	ONOJFBAA_04037	NECCPCHG_04280	FHCCEOHO_04083	FGLKJKLB_04364	FIINALBL_04072	JABCBBBE_04270	BHGBCIGJ_03265	KBLOCAKP_03994	OIPBFMPM_04169	GGAJJFNN_04192	PPDJINJM_04193	EIIKJPLN_04287
yebC		putative transcriptional regulatory protein YebC	25	25	1	25	12364				740	740	740	MPFHJMPP_04366	IJMFKBOB_01036	MNCGPMMN_00562	PDEKFOND_04539	EHFBMLCB_02660	DNPANDNH_03256	JHBBMAED_02665	LIIOGJJD_00253	IJGOFEKK_02847	LIPDOFKF_01656	FHPLNBJB_00020	PDGELPOA_02709	EOILBFBM_02760	ONOJFBAA_02782	NECCPCHG_00866	FHCCEOHO_02772	FGLKJKLB_02877	FIINALBL_01796	JABCBBBE_02735	BHGBCIGJ_01826	KBLOCAKP_02761	OIPBFMPM_02641	GGAJJFNN_02849	PPDJINJM_02817	EIIKJPLN_02857
group_12826		hypothetical protein	25	25	1	25	2033				263	263	263	MPFHJMPP_01237	IJMFKBOB_03902	MNCGPMMN_02185	PDEKFOND_02933	EHFBMLCB_01138	DNPANDNH_00322	JHBBMAED_01155	LIIOGJJD_01885	IJGOFEKK_01294	LIPDOFKF_03067	FHPLNBJB_01469	PDGELPOA_01222	EOILBFBM_01221	ONOJFBAA_01276	NECCPCHG_00672	FHCCEOHO_01164	FGLKJKLB_01293	FIINALBL_03205	JABCBBBE_01181	BHGBCIGJ_00352	KBLOCAKP_01173	OIPBFMPM_01192	GGAJJFNN_01449	PPDJINJM_01168	EIIKJPLN_01249
plaP		Low-affinity putrescine importer PlaP	25	25	1	25	12740				1358	1358	1358	MPFHJMPP_04114	IJMFKBOB_01200	MNCGPMMN_00355	PDEKFOND_00185	EHFBMLCB_02801	DNPANDNH_03109	JHBBMAED_02808	LIIOGJJD_00030	IJGOFEKK_03010	LIPDOFKF_01511	FHPLNBJB_04514	PDGELPOA_02865	EOILBFBM_02905	ONOJFBAA_02927	NECCPCHG_01011	FHCCEOHO_02955	FGLKJKLB_03049	FIINALBL_01654	JABCBBBE_02899	BHGBCIGJ_02086	KBLOCAKP_02920	OIPBFMPM_02866	GGAJJFNN_03031	PPDJINJM_02970	EIIKJPLN_03058
hpf		Ribosome hibernation promoting factor	25	25	1	25	10086				287	287	287	MPFHJMPP_03045	IJMFKBOB_02241	MNCGPMMN_03850	PDEKFOND_01243	EHFBMLCB_03906	DNPANDNH_02059	JHBBMAED_03839	LIIOGJJD_03564	IJGOFEKK_04306	LIPDOFKF_00470	FHPLNBJB_03312	PDGELPOA_03975	EOILBFBM_03997	ONOJFBAA_03953	NECCPCHG_02278	FHCCEOHO_04000	FGLKJKLB_04281	FIINALBL_00486	JABCBBBE_04187	BHGBCIGJ_03182	KBLOCAKP_03912	OIPBFMPM_04086	GGAJJFNN_04109	PPDJINJM_04090	EIIKJPLN_04204
fklB		FKBP-type 22 kDa peptidyl-prolyl cis-trans isomerase	25	25	1	25	13115				620	620	620	MPFHJMPP_02028	IJMFKBOB_03189	MNCGPMMN_02908	PDEKFOND_02194	EHFBMLCB_00433	DNPANDNH_01107	JHBBMAED_00431	LIIOGJJD_02618	IJGOFEKK_00520	LIPDOFKF_03854	FHPLNBJB_02264	PDGELPOA_00470	EOILBFBM_00442	ONOJFBAA_00433	NECCPCHG_03804	FHCCEOHO_00431	FGLKJKLB_00437	FIINALBL_03966	JABCBBBE_00464	BHGBCIGJ_04173	KBLOCAKP_00425	OIPBFMPM_00455	GGAJJFNN_00726	PPDJINJM_00427	EIIKJPLN_00452
group_12830		hypothetical protein	25	25	1	25	15030				161	161	161	MPFHJMPP_01862	IJMFKBOB_03359	MNCGPMMN_02735	PDEKFOND_02381	EHFBMLCB_00599	DNPANDNH_00915	JHBBMAED_00597	LIIOGJJD_02447	IJGOFEKK_00705	LIPDOFKF_03682	FHPLNBJB_02139	PDGELPOA_00622	EOILBFBM_00608	ONOJFBAA_00599	NECCPCHG_00138	FHCCEOHO_00615	FGLKJKLB_00606	FIINALBL_03786	JABCBBBE_00639	BHGBCIGJ_04351	KBLOCAKP_00606	OIPBFMPM_00624	GGAJJFNN_00898	PPDJINJM_00605	EIIKJPLN_00629
yccJ		putative protein YccJ	25	25	1	25	6261				227	227	227	MPFHJMPP_00802	IJMFKBOB_04282	MNCGPMMN_01719	PDEKFOND_03368	EHFBMLCB_01536	DNPANDNH_04413	JHBBMAED_01536	LIIOGJJD_01420	IJGOFEKK_01732	LIPDOFKF_02678	FHPLNBJB_01031	PDGELPOA_01617	EOILBFBM_01663	ONOJFBAA_01665	NECCPCHG_04014	FHCCEOHO_01543	FGLKJKLB_01733	FIINALBL_02774	JABCBBBE_01451	BHGBCIGJ_00760	KBLOCAKP_01559	OIPBFMPM_01603	GGAJJFNN_01836	PPDJINJM_01563	EIIKJPLN_01694
group_12832		hypothetical protein	25	25	1	25	13121				275	275	275	MPFHJMPP_02034	IJMFKBOB_03183	MNCGPMMN_02914	PDEKFOND_02188	EHFBMLCB_00427	DNPANDNH_01113	JHBBMAED_00425	LIIOGJJD_02624	IJGOFEKK_00514	LIPDOFKF_03860	FHPLNBJB_02258	PDGELPOA_00464	EOILBFBM_00436	ONOJFBAA_00427	NECCPCHG_03798	FHCCEOHO_00425	FGLKJKLB_00431	FIINALBL_03972	JABCBBBE_00458	BHGBCIGJ_04167	KBLOCAKP_00419	OIPBFMPM_00449	GGAJJFNN_00720	PPDJINJM_00421	EIIKJPLN_00446
rlmH		Ribosomal RNA large subunit methyltransferase H	25	25	1	25	2038				467	467	467	MPFHJMPP_01232	IJMFKBOB_03907	MNCGPMMN_02180	PDEKFOND_02938	EHFBMLCB_01143	DNPANDNH_00317	JHBBMAED_01160	LIIOGJJD_01880	IJGOFEKK_01299	LIPDOFKF_03062	FHPLNBJB_01464	PDGELPOA_01227	EOILBFBM_01226	ONOJFBAA_01281	NECCPCHG_00677	FHCCEOHO_01169	FGLKJKLB_01298	FIINALBL_03200	JABCBBBE_01186	BHGBCIGJ_00357	KBLOCAKP_01178	OIPBFMPM_01197	GGAJJFNN_01454	PPDJINJM_01173	EIIKJPLN_01254
hinT		Purine nucleoside phosphoramidase	25	25	1	25	6390				359	359	359	MPFHJMPP_00708	IJMFKBOB_04373	MNCGPMMN_01622	PDEKFOND_03462	EHFBMLCB_01627	DNPANDNH_04322	JHBBMAED_01669	LIIOGJJD_01328	IJGOFEKK_01828	LIPDOFKF_02587	FHPLNBJB_00932	PDGELPOA_01707	EOILBFBM_01757	ONOJFBAA_01777	NECCPCHG_03883	FHCCEOHO_01640	FGLKJKLB_01834	FIINALBL_02679	JABCBBBE_01730	BHGBCIGJ_00853	KBLOCAKP_01651	OIPBFMPM_01696	GGAJJFNN_01932	PPDJINJM_01670	EIIKJPLN_01788
ribA		GTP cyclohydrolase-2	25	25	1	25	7805				590	590	590	MPFHJMPP_04607	IJMFKBOB_00773	MNCGPMMN_00828	PDEKFOND_04330	EHFBMLCB_02370	DNPANDNH_03459	JHBBMAED_02460	LIIOGJJD_00505	IJGOFEKK_02641	LIPDOFKF_01858	FHPLNBJB_00225	PDGELPOA_02546	EOILBFBM_02514	ONOJFBAA_02535	NECCPCHG_02671	FHCCEOHO_02503	FGLKJKLB_02662	FIINALBL_01969	JABCBBBE_02538	BHGBCIGJ_01621	KBLOCAKP_02477	OIPBFMPM_02472	GGAJJFNN_02630	PPDJINJM_02619	EIIKJPLN_02649
osmY_3		Osmotically-inducible protein Y	25	25	1	25	10032				575	575	575	MPFHJMPP_03099	IJMFKBOB_02187	MNCGPMMN_03904	PDEKFOND_01189	EHFBMLCB_03851	DNPANDNH_02113	JHBBMAED_03785	LIIOGJJD_03621	IJGOFEKK_04251	LIPDOFKF_00525	FHPLNBJB_03366	PDGELPOA_03922	EOILBFBM_03943	ONOJFBAA_03899	NECCPCHG_02332	FHCCEOHO_03946	FGLKJKLB_04226	FIINALBL_00540	JABCBBBE_04132	BHGBCIGJ_03128	KBLOCAKP_03858	OIPBFMPM_04032	GGAJJFNN_04055	PPDJINJM_04036	EIIKJPLN_04150
hisP		Histidine transport ATP-binding protein HisP	25	25	1	25	14311				773	773	773	MPFHJMPP_03858	IJMFKBOB_01426	MNCGPMMN_00129	PDEKFOND_00420	EHFBMLCB_03084	DNPANDNH_02859	JHBBMAED_03033	LIIOGJJD_04416	IJGOFEKK_03299	LIPDOFKF_01286	FHPLNBJB_04284	PDGELPOA_03097	EOILBFBM_03131	ONOJFBAA_03153	NECCPCHG_02878	FHCCEOHO_03182	FGLKJKLB_03279	FIINALBL_01413	JABCBBBE_03190	BHGBCIGJ_02322	KBLOCAKP_03148	OIPBFMPM_03152	GGAJJFNN_03268	PPDJINJM_03197	EIIKJPLN_03284
cydX		Cytochrome bd-I ubiquinol oxidase subunit X	25	25	1	25	2101				113	113	113	MPFHJMPP_01164	IJMFKBOB_03975	MNCGPMMN_02112	PDEKFOND_03006	EHFBMLCB_01212	DNPANDNH_00249	JHBBMAED_01228	LIIOGJJD_01810	IJGOFEKK_01367	LIPDOFKF_02994	FHPLNBJB_01395	PDGELPOA_01295	EOILBFBM_01294	ONOJFBAA_01349	NECCPCHG_01078	FHCCEOHO_01237	FGLKJKLB_01366	FIINALBL_03132	JABCBBBE_01254	BHGBCIGJ_00424	KBLOCAKP_01246	OIPBFMPM_01265	GGAJJFNN_01522	PPDJINJM_01241	EIIKJPLN_01322
chbB		PTS system N,N'-diacetylchitobiose-specific EIIB component	25	25	1	25	6492				317	317	317	MPFHJMPP_00619	IJMFKBOB_00024	MNCGPMMN_01534	PDEKFOND_03662	EHFBMLCB_01715	DNPANDNH_04122	JHBBMAED_01757	LIIOGJJD_01183	IJGOFEKK_01973	LIPDOFKF_02500	FHPLNBJB_00845	PDGELPOA_01861	EOILBFBM_01843	ONOJFBAA_01863	NECCPCHG_03128	FHCCEOHO_01822	FGLKJKLB_01974	FIINALBL_02594	JABCBBBE_01878	BHGBCIGJ_00974	KBLOCAKP_01814	OIPBFMPM_01783	GGAJJFNN_02020	PPDJINJM_01849	EIIKJPLN_01935
zwf		Glucose-6-phosphate 1-dehydrogenase	25	25	1	25	12353				1475	1475	1475	MPFHJMPP_04377	IJMFKBOB_01025	MNCGPMMN_00573	PDEKFOND_04528	EHFBMLCB_02649	DNPANDNH_03267	JHBBMAED_02654	LIIOGJJD_00264	IJGOFEKK_02836	LIPDOFKF_01667	FHPLNBJB_00031	PDGELPOA_02698	EOILBFBM_02749	ONOJFBAA_02771	NECCPCHG_00855	FHCCEOHO_02761	FGLKJKLB_02866	FIINALBL_01807	JABCBBBE_02724	BHGBCIGJ_01815	KBLOCAKP_02750	OIPBFMPM_02629	GGAJJFNN_02838	PPDJINJM_02806	EIIKJPLN_02846
group_12841		hypothetical protein	25	25	1	25	9268				344	344	344	MPFHJMPP_03530	IJMFKBOB_01769	MNCGPMMN_04398	PDEKFOND_00771	EHFBMLCB_03404	DNPANDNH_02546	JHBBMAED_03341	LIIOGJJD_04064	IJGOFEKK_03624	LIPDOFKF_00955	FHPLNBJB_03908	PDGELPOA_03393	EOILBFBM_03482	ONOJFBAA_03451	NECCPCHG_02985	FHCCEOHO_03508	FGLKJKLB_03654	FIINALBL_01005	JABCBBBE_03578	BHGBCIGJ_02684	KBLOCAKP_03446	OIPBFMPM_03547	GGAJJFNN_03624	PPDJINJM_03570	EIIKJPLN_03635
galU		UTP--glucose-1-phosphate uridylyltransferase	25	25	1	25	7627				908	908	908	MPFHJMPP_04531	IJMFKBOB_00849	MNCGPMMN_00786	PDEKFOND_04371	EHFBMLCB_02502	DNPANDNH_03419	JHBBMAED_02500	LIIOGJJD_00423	IJGOFEKK_02681	LIPDOFKF_01818	FHPLNBJB_00176	PDGELPOA_02591	EOILBFBM_02593	ONOJFBAA_02614	NECCPCHG_00711	FHCCEOHO_02548	FGLKJKLB_02710	FIINALBL_01920	JABCBBBE_02578	BHGBCIGJ_01661	KBLOCAKP_02574	OIPBFMPM_02517	GGAJJFNN_02676	PPDJINJM_02659	EIIKJPLN_02690
group_12843		putative acyl-CoA thioester hydrolase	25	25	1	25	7781				395	395	395	MPFHJMPP_04584	IJMFKBOB_00796	MNCGPMMN_00805	PDEKFOND_04354	EHFBMLCB_02448	DNPANDNH_03436	JHBBMAED_02483	LIIOGJJD_00483	IJGOFEKK_02664	LIPDOFKF_01835	FHPLNBJB_00193	PDGELPOA_02570	EOILBFBM_02537	ONOJFBAA_02558	NECCPCHG_04341	FHCCEOHO_02526	FGLKJKLB_02687	FIINALBL_01940	JABCBBBE_02561	BHGBCIGJ_01644	KBLOCAKP_02557	OIPBFMPM_02500	GGAJJFNN_02653	PPDJINJM_02642	EIIKJPLN_02672
glnK		Nitrogen regulatory protein P-II 2	25	25	1	25	1690				338	338	338	MPFHJMPP_01430	IJMFKBOB_03710	MNCGPMMN_02379	PDEKFOND_02734	EHFBMLCB_00944	DNPANDNH_00509	JHBBMAED_00962	LIIOGJJD_02077	IJGOFEKK_01093	LIPDOFKF_03289	FHPLNBJB_01658	PDGELPOA_01041	EOILBFBM_00960	ONOJFBAA_01016	NECCPCHG_00478	FHCCEOHO_00970	FGLKJKLB_01029	FIINALBL_03404	JABCBBBE_00991	BHGBCIGJ_00151	KBLOCAKP_00984	OIPBFMPM_00989	GGAJJFNN_01254	PPDJINJM_00973	EIIKJPLN_00981
group_12845		hypothetical protein	25	25	1	25	9435				395	395	395	MPFHJMPP_03389	IJMFKBOB_01893	MNCGPMMN_04273	PDEKFOND_00896	EHFBMLCB_03529	DNPANDNH_02420	JHBBMAED_03467	LIIOGJJD_03938	IJGOFEKK_03768	LIPDOFKF_00833	FHPLNBJB_03784	PDGELPOA_03544	EOILBFBM_03607	ONOJFBAA_03576	NECCPCHG_03189	FHCCEOHO_03633	FGLKJKLB_03778	FIINALBL_00876	JABCBBBE_03703	BHGBCIGJ_02810	KBLOCAKP_03569	OIPBFMPM_03671	GGAJJFNN_03746	PPDJINJM_03694	EIIKJPLN_03780
aaeX		Protein AaeX	25	25	1	25	10129				203	203	203	MPFHJMPP_02930	IJMFKBOB_02280	MNCGPMMN_03811	PDEKFOND_01284	EHFBMLCB_03945	DNPANDNH_02020	JHBBMAED_03878	LIIOGJJD_03523	IJGOFEKK_04345	LIPDOFKF_00431	FHPLNBJB_03272	PDGELPOA_04015	EOILBFBM_04037	ONOJFBAA_03993	NECCPCHG_02239	FHCCEOHO_04039	FGLKJKLB_04320	FIINALBL_00447	JABCBBBE_04226	BHGBCIGJ_03221	KBLOCAKP_03951	OIPBFMPM_04125	GGAJJFNN_04148	PPDJINJM_04129	EIIKJPLN_04243
apt		Adenine phosphoribosyltransferase	25	25	1	25	1727				551	551	551	MPFHJMPP_01401	IJMFKBOB_03741	MNCGPMMN_02347	PDEKFOND_02765	EHFBMLCB_00973	DNPANDNH_00480	JHBBMAED_00991	LIIOGJJD_02048	IJGOFEKK_01126	LIPDOFKF_03260	FHPLNBJB_01629	PDGELPOA_01071	EOILBFBM_00990	ONOJFBAA_01046	NECCPCHG_00507	FHCCEOHO_01001	FGLKJKLB_01059	FIINALBL_03374	JABCBBBE_01021	BHGBCIGJ_00180	KBLOCAKP_01015	OIPBFMPM_01024	GGAJJFNN_01283	PPDJINJM_01002	EIIKJPLN_01010
flgF		Flagellar basal-body rod protein FlgF	25	25	1	25	6363				755	755	755	MPFHJMPP_00734	IJMFKBOB_04347	MNCGPMMN_01648	PDEKFOND_03436	EHFBMLCB_01601	DNPANDNH_04348	JHBBMAED_01643	LIIOGJJD_01354	IJGOFEKK_01802	LIPDOFKF_02613	FHPLNBJB_00958	PDGELPOA_01681	EOILBFBM_01731	ONOJFBAA_01751	NECCPCHG_03857	FHCCEOHO_01614	FGLKJKLB_01808	FIINALBL_02706	JABCBBBE_01703	BHGBCIGJ_00827	KBLOCAKP_01625	OIPBFMPM_01670	GGAJJFNN_01905	PPDJINJM_01644	EIIKJPLN_01762
ygdR_2		putative lipoprotein YgdR	25	25	1	25	9437				227	227	227	MPFHJMPP_03387	IJMFKBOB_01895	MNCGPMMN_04271	PDEKFOND_00898	EHFBMLCB_03531	DNPANDNH_02418	JHBBMAED_03469	LIIOGJJD_03936	IJGOFEKK_03770	LIPDOFKF_00831	FHPLNBJB_03782	PDGELPOA_03546	EOILBFBM_03609	ONOJFBAA_03578	NECCPCHG_03187	FHCCEOHO_03635	FGLKJKLB_03780	FIINALBL_00874	JABCBBBE_03705	BHGBCIGJ_02812	KBLOCAKP_03571	OIPBFMPM_03673	GGAJJFNN_03748	PPDJINJM_03696	EIIKJPLN_03782
pasI		Persistence and stress-resistance antitoxin PasI	25	25	1	25	9122				287	287	287	MPFHJMPP_03589	IJMFKBOB_01703	MNCGPMMN_04481	PDEKFOND_00734	EHFBMLCB_03353	DNPANDNH_02585	JHBBMAED_03299	LIIOGJJD_04153	IJGOFEKK_03598	LIPDOFKF_00990	FHPLNBJB_04008	PDGELPOA_03357	EOILBFBM_03447	ONOJFBAA_03416	NECCPCHG_03019	FHCCEOHO_03466	FGLKJKLB_03599	FIINALBL_01098	JABCBBBE_03486	BHGBCIGJ_02589	KBLOCAKP_03389	OIPBFMPM_03517	GGAJJFNN_03575	PPDJINJM_03484	EIIKJPLN_03552
pat_1		Phosphinothricin N-acetyltransferase	25	25	1	25	14143				554	554	554	MPFHJMPP_04000	IJMFKBOB_01298	MNCGPMMN_00257	PDEKFOND_00288	EHFBMLCB_02897	DNPANDNH_03004	JHBBMAED_02902	LIIOGJJD_04546	IJGOFEKK_03108	LIPDOFKF_01414	FHPLNBJB_04413	PDGELPOA_02967	EOILBFBM_03003	ONOJFBAA_03025	NECCPCHG_03432	FHCCEOHO_03054	FGLKJKLB_03146	FIINALBL_01551	JABCBBBE_02994	BHGBCIGJ_02193	KBLOCAKP_03019	OIPBFMPM_02967	GGAJJFNN_03135	PPDJINJM_03069	EIIKJPLN_03156
bcp		Peroxiredoxin Bcp	25	25	1	25	8916				470	470	470	MPFHJMPP_03734	IJMFKBOB_01556	MNCGPMMN_00005	PDEKFOND_00586	EHFBMLCB_03207	DNPANDNH_02732	JHBBMAED_03154	LIIOGJJD_04296	IJGOFEKK_03457	LIPDOFKF_01137	FHPLNBJB_04150	PDGELPOA_03214	EOILBFBM_03252	ONOJFBAA_03275	NECCPCHG_04045	FHCCEOHO_03306	FGLKJKLB_03457	FIINALBL_01242	JABCBBBE_03339	BHGBCIGJ_02444	KBLOCAKP_03249	OIPBFMPM_03372	GGAJJFNN_03413	PPDJINJM_03339	EIIKJPLN_03407
rplQ		50S ribosomal protein L17	25	25	1	25	10184				383	383	383	MPFHJMPP_02876	IJMFKBOB_02333	MNCGPMMN_03757	PDEKFOND_01338	EHFBMLCB_03999	DNPANDNH_01966	JHBBMAED_03932	LIIOGJJD_03468	IJGOFEKK_04401	LIPDOFKF_00377	FHPLNBJB_03194	PDGELPOA_04069	EOILBFBM_04091	ONOJFBAA_04047	NECCPCHG_04290	FHCCEOHO_04093	FGLKJKLB_04374	FIINALBL_04082	JABCBBBE_04280	BHGBCIGJ_03275	KBLOCAKP_04004	OIPBFMPM_04179	GGAJJFNN_04202	PPDJINJM_04203	EIIKJPLN_04297
secB		Protein-export protein SecB	25	25	1	25	13687				467	467	467	MPFHJMPP_02337	IJMFKBOB_02879	MNCGPMMN_03227	PDEKFOND_01882	EHFBMLCB_00118	DNPANDNH_01427	JHBBMAED_00115	LIIOGJJD_02939	IJGOFEKK_00121	LIPDOFKF_04163	FHPLNBJB_02610	PDGELPOA_00101	EOILBFBM_00122	ONOJFBAA_00123	NECCPCHG_01741	FHCCEOHO_00115	FGLKJKLB_00118	FIINALBL_00138	JABCBBBE_00144	BHGBCIGJ_03843	KBLOCAKP_00124	OIPBFMPM_00128	GGAJJFNN_00302	PPDJINJM_00107	EIIKJPLN_00118
rpsT		30S ribosomal protein S20	25	25	1	25	14988				263	263	263	MPFHJMPP_01820	IJMFKBOB_03401	MNCGPMMN_02696	PDEKFOND_02423	EHFBMLCB_00638	DNPANDNH_00876	JHBBMAED_00639	LIIOGJJD_02405	IJGOFEKK_00744	LIPDOFKF_03643	FHPLNBJB_02100	PDGELPOA_00661	EOILBFBM_00650	ONOJFBAA_00641	NECCPCHG_00178	FHCCEOHO_00654	FGLKJKLB_00648	FIINALBL_03744	JABCBBBE_00678	BHGBCIGJ_04390	KBLOCAKP_00648	OIPBFMPM_00663	GGAJJFNN_00937	PPDJINJM_00647	EIIKJPLN_00671
group_12855		hypothetical protein	25	25	1	25	6444				248	248	248	MPFHJMPP_00667	IJMFKBOB_04413	MNCGPMMN_01581	PDEKFOND_03615	EHFBMLCB_01668	DNPANDNH_04226	JHBBMAED_01710	LIIOGJJD_01288	IJGOFEKK_01866	LIPDOFKF_02547	FHPLNBJB_00891	PDGELPOA_01750	EOILBFBM_01797	ONOJFBAA_01817	NECCPCHG_03081	FHCCEOHO_01717	FGLKJKLB_01874	FIINALBL_02641	JABCBBBE_01771	BHGBCIGJ_00927	KBLOCAKP_01767	OIPBFMPM_01736	GGAJJFNN_01974	PPDJINJM_01803	EIIKJPLN_01832
group_12856		hypothetical protein	25	25	1	25	13818				242	242	242	MPFHJMPP_02224	IJMFKBOB_03002	MNCGPMMN_03105	PDEKFOND_02001	EHFBMLCB_00240	DNPANDNH_01294	JHBBMAED_00239	LIIOGJJD_02811	IJGOFEKK_00234	LIPDOFKF_04041	FHPLNBJB_02487	PDGELPOA_00224	EOILBFBM_00244	ONOJFBAA_00245	NECCPCHG_03522	FHCCEOHO_00240	FGLKJKLB_00244	FIINALBL_00263	JABCBBBE_00269	BHGBCIGJ_03974	KBLOCAKP_00238	OIPBFMPM_00252	GGAJJFNN_00435	PPDJINJM_00232	EIIKJPLN_00241
rpoZ		DNA-directed RNA polymerase subunit omega	25	25	1	25	13638				275	275	275	MPFHJMPP_02373	IJMFKBOB_02843	MNCGPMMN_03263	PDEKFOND_01846	EHFBMLCB_00082	DNPANDNH_01462	JHBBMAED_00079	LIIOGJJD_02975	IJGOFEKK_00085	LIPDOFKF_04199	FHPLNBJB_02655	PDGELPOA_00065	EOILBFBM_00086	ONOJFBAA_00087	NECCPCHG_01705	FHCCEOHO_00077	FGLKJKLB_00082	FIINALBL_00082	JABCBBBE_00107	BHGBCIGJ_03808	KBLOCAKP_00088	OIPBFMPM_00092	GGAJJFNN_00250	PPDJINJM_00072	EIIKJPLN_00082
ptsI		Phosphoenolpyruvate-protein phosphotransferase	25	25	1	25	8850				1727	1727	1727	MPFHJMPP_03766	IJMFKBOB_01524	MNCGPMMN_00037	PDEKFOND_00517	EHFBMLCB_03175	DNPANDNH_02764	JHBBMAED_03122	LIIOGJJD_04329	IJGOFEKK_03425	LIPDOFKF_01169	FHPLNBJB_04182	PDGELPOA_03182	EOILBFBM_03220	ONOJFBAA_03243	NECCPCHG_04077	FHCCEOHO_03274	FGLKJKLB_03425	FIINALBL_01274	JABCBBBE_03307	BHGBCIGJ_02412	KBLOCAKP_03217	OIPBFMPM_03340	GGAJJFNN_03365	PPDJINJM_03307	EIIKJPLN_03375
manY		PTS system mannose-specific EIIC component	25	25	1	25	12293				800	800	800	MPFHJMPP_04410	IJMFKBOB_00992	MNCGPMMN_00668	PDEKFOND_04495	EHFBMLCB_02615	DNPANDNH_03300	JHBBMAED_02619	LIIOGJJD_00297	IJGOFEKK_02803	LIPDOFKF_01700	FHPLNBJB_00065	PDGELPOA_02665	EOILBFBM_02716	ONOJFBAA_02738	NECCPCHG_00822	FHCCEOHO_02667	FGLKJKLB_02831	FIINALBL_01840	JABCBBBE_02690	BHGBCIGJ_01782	KBLOCAKP_02717	OIPBFMPM_02596	GGAJJFNN_02805	PPDJINJM_02773	EIIKJPLN_02812
pssA		CDP-diacylglycerol--serine O-phosphatidyltransferase	25	25	1	25	9087				731	1355	1327	MPFHJMPP_03622	IJMFKBOB_01670	MNCGPMMN_04515	PDEKFOND_00700	EHFBMLCB_03320	DNPANDNH_02619	JHBBMAED_03266	LIIOGJJD_04187	IJGOFEKK_03565	LIPDOFKF_01023	FHPLNBJB_04042	PDGELPOA_03324	EOILBFBM_03414	ONOJFBAA_03383	NECCPCHG_04183	FHCCEOHO_03433	FGLKJKLB_03566	FIINALBL_01132	JABCBBBE_03452	BHGBCIGJ_02556	KBLOCAKP_03356	OIPBFMPM_03484	GGAJJFNN_03540	PPDJINJM_03451	EIIKJPLN_03519
sdhC		Succinate dehydrogenase cytochrome b556 subunit	25	25	1	25	2087				479	479	479	MPFHJMPP_01177	IJMFKBOB_03962	MNCGPMMN_02125	PDEKFOND_02993	EHFBMLCB_01199	DNPANDNH_00262	JHBBMAED_01215	LIIOGJJD_01825	IJGOFEKK_01354	LIPDOFKF_03007	FHPLNBJB_01408	PDGELPOA_01282	EOILBFBM_01281	ONOJFBAA_01336	NECCPCHG_01065	FHCCEOHO_01224	FGLKJKLB_01353	FIINALBL_03145	JABCBBBE_01241	BHGBCIGJ_00411	KBLOCAKP_01233	OIPBFMPM_01252	GGAJJFNN_01509	PPDJINJM_01228	EIIKJPLN_01309
metQ_2		Methionine-binding lipoprotein MetQ	25	25	1	25	6583				812	812	812	MPFHJMPP_00555	IJMFKBOB_00087	MNCGPMMN_01436	PDEKFOND_03726	EHFBMLCB_01778	DNPANDNH_04058	JHBBMAED_01820	LIIOGJJD_01110	IJGOFEKK_02037	LIPDOFKF_02437	FHPLNBJB_00781	PDGELPOA_01927	EOILBFBM_01915	ONOJFBAA_01935	NECCPCHG_01854	FHCCEOHO_01894	FGLKJKLB_02046	FIINALBL_02528	JABCBBBE_01932	BHGBCIGJ_01037	KBLOCAKP_01879	OIPBFMPM_01855	GGAJJFNN_02083	PPDJINJM_01921	EIIKJPLN_02003
yhbO		Protein/nucleic acid deglycase 2	25	25	1	25	10036				518	518	518	MPFHJMPP_03096	IJMFKBOB_02190	MNCGPMMN_03901	PDEKFOND_01192	EHFBMLCB_03854	DNPANDNH_02110	JHBBMAED_03788	LIIOGJJD_03618	IJGOFEKK_04255	LIPDOFKF_00522	FHPLNBJB_03363	PDGELPOA_03925	EOILBFBM_03946	ONOJFBAA_03902	NECCPCHG_02329	FHCCEOHO_03949	FGLKJKLB_04229	FIINALBL_00537	JABCBBBE_04136	BHGBCIGJ_03131	KBLOCAKP_03861	OIPBFMPM_04035	GGAJJFNN_04058	PPDJINJM_04039	EIIKJPLN_04153
group_12863		hypothetical protein	25	25	1	25	13805				1631	1631	1631	MPFHJMPP_02236	IJMFKBOB_02990	MNCGPMMN_03117	PDEKFOND_01989	EHFBMLCB_00228	DNPANDNH_01306	JHBBMAED_00227	LIIOGJJD_02823	IJGOFEKK_00222	LIPDOFKF_04053	FHPLNBJB_02499	PDGELPOA_00212	EOILBFBM_00232	ONOJFBAA_00233	NECCPCHG_03510	FHCCEOHO_00228	FGLKJKLB_00232	FIINALBL_00253	JABCBBBE_00257	BHGBCIGJ_03962	KBLOCAKP_00226	OIPBFMPM_00240	GGAJJFNN_00424	PPDJINJM_00219	EIIKJPLN_00229
raiA		Ribosome-associated inhibitor A	25	25	1	25	9094				341	341	341	MPFHJMPP_03611	IJMFKBOB_01681	MNCGPMMN_04504	PDEKFOND_00712	EHFBMLCB_03331	DNPANDNH_02608	JHBBMAED_03277	LIIOGJJD_04176	IJGOFEKK_03576	LIPDOFKF_01012	FHPLNBJB_04031	PDGELPOA_03335	EOILBFBM_03425	ONOJFBAA_03394	NECCPCHG_03045	FHCCEOHO_03444	FGLKJKLB_03577	FIINALBL_01121	JABCBBBE_03463	BHGBCIGJ_02567	KBLOCAKP_03367	OIPBFMPM_03495	GGAJJFNN_03551	PPDJINJM_03462	EIIKJPLN_03530
rpsF		30S ribosomal protein S6	25	25	1	25	13120				395	395	395	MPFHJMPP_02033	IJMFKBOB_03184	MNCGPMMN_02913	PDEKFOND_02189	EHFBMLCB_00428	DNPANDNH_01112	JHBBMAED_00426	LIIOGJJD_02623	IJGOFEKK_00515	LIPDOFKF_03859	FHPLNBJB_02259	PDGELPOA_00465	EOILBFBM_00437	ONOJFBAA_00428	NECCPCHG_03799	FHCCEOHO_00426	FGLKJKLB_00432	FIINALBL_03971	JABCBBBE_00459	BHGBCIGJ_04168	KBLOCAKP_00420	OIPBFMPM_00450	GGAJJFNN_00721	PPDJINJM_00422	EIIKJPLN_00447
bolA		DNA-binding transcriptional regulator BolA	25	25	1	25	1671				314	314	314	MPFHJMPP_01446	IJMFKBOB_03695	MNCGPMMN_02395	PDEKFOND_02718	EHFBMLCB_00928	DNPANDNH_00525	JHBBMAED_00947	LIIOGJJD_02095	IJGOFEKK_01074	LIPDOFKF_03304	FHPLNBJB_01674	PDGELPOA_01025	EOILBFBM_00944	ONOJFBAA_01000	NECCPCHG_00463	FHCCEOHO_00954	FGLKJKLB_01013	FIINALBL_03420	JABCBBBE_00975	BHGBCIGJ_00135	KBLOCAKP_00968	OIPBFMPM_00973	GGAJJFNN_01238	PPDJINJM_00957	EIIKJPLN_00965
ahpC_2		Alkyl hydroperoxide reductase C	25	25	1	25	2013				563	563	563	MPFHJMPP_01256	IJMFKBOB_03883	MNCGPMMN_02203	PDEKFOND_02915	EHFBMLCB_01119	DNPANDNH_00341	JHBBMAED_01137	LIIOGJJD_01903	IJGOFEKK_01276	LIPDOFKF_03085	FHPLNBJB_01487	PDGELPOA_01203	EOILBFBM_01203	ONOJFBAA_01258	NECCPCHG_00654	FHCCEOHO_01144	FGLKJKLB_01275	FIINALBL_03223	JABCBBBE_01163	BHGBCIGJ_00334	KBLOCAKP_01154	OIPBFMPM_01174	GGAJJFNN_01431	PPDJINJM_01149	EIIKJPLN_01231
potA_1		Spermidine/putrescine import ATP-binding protein PotA	25	25	1	25	5934				1133	1133	1133	MPFHJMPP_01026	IJMFKBOB_04111	MNCGPMMN_01976	PDEKFOND_03184	EHFBMLCB_01354	DNPANDNH_00111	JHBBMAED_01364	LIIOGJJD_01596	IJGOFEKK_01502	LIPDOFKF_02849	FHPLNBJB_01252	PDGELPOA_01434	EOILBFBM_01430	ONOJFBAA_01485	NECCPCHG_01214	FHCCEOHO_01372	FGLKJKLB_01502	FIINALBL_03001	JABCBBBE_01626	BHGBCIGJ_00566	KBLOCAKP_01383	OIPBFMPM_01398	GGAJJFNN_01660	PPDJINJM_01391	EIIKJPLN_01457
group_12869		hypothetical protein	25	25	1	25	14136				113	113	113	MPFHJMPP_04007	IJMFKBOB_01291	MNCGPMMN_00264	PDEKFOND_00281	EHFBMLCB_02890	DNPANDNH_03011	JHBBMAED_02895	LIIOGJJD_04553	IJGOFEKK_03101	LIPDOFKF_01421	FHPLNBJB_04420	PDGELPOA_02960	EOILBFBM_02996	ONOJFBAA_03018	NECCPCHG_03425	FHCCEOHO_03047	FGLKJKLB_03139	FIINALBL_01558	JABCBBBE_02987	BHGBCIGJ_02186	KBLOCAKP_03012	OIPBFMPM_02960	GGAJJFNN_03128	PPDJINJM_03062	EIIKJPLN_03149
group_12870		hypothetical protein	25	25	1	25	7177				218	218	218	MPFHJMPP_00138	IJMFKBOB_00455	MNCGPMMN_01106	PDEKFOND_04054	EHFBMLCB_02101	DNPANDNH_03726	JHBBMAED_02137	LIIOGJJD_00759	IJGOFEKK_02386	LIPDOFKF_02113	FHPLNBJB_00480	PDGELPOA_02322	EOILBFBM_02228	ONOJFBAA_02248	NECCPCHG_02665	FHCCEOHO_02225	FGLKJKLB_02371	FIINALBL_02167	JABCBBBE_02264	BHGBCIGJ_01372	KBLOCAKP_02200	OIPBFMPM_02199	GGAJJFNN_02342	PPDJINJM_02346	EIIKJPLN_02353
hupA		DNA-binding protein HU-alpha	25	25	1	25	13793				272	272	272	MPFHJMPP_02249	IJMFKBOB_02976	MNCGPMMN_03130	PDEKFOND_01975	EHFBMLCB_00215	DNPANDNH_01319	JHBBMAED_00214	LIIOGJJD_02836	IJGOFEKK_00209	LIPDOFKF_04066	FHPLNBJB_02513	PDGELPOA_00199	EOILBFBM_00219	ONOJFBAA_00220	NECCPCHG_04251	FHCCEOHO_00215	FGLKJKLB_00219	FIINALBL_00240	JABCBBBE_00244	BHGBCIGJ_03949	KBLOCAKP_00212	OIPBFMPM_00227	GGAJJFNN_00411	PPDJINJM_00206	EIIKJPLN_00216
group_12872		hypothetical protein	25	25	1	25	9985				296	296	296	MPFHJMPP_03125	IJMFKBOB_02163	MNCGPMMN_03930	PDEKFOND_01167	EHFBMLCB_03823	DNPANDNH_02135	JHBBMAED_03758	LIIOGJJD_03643	IJGOFEKK_04220	LIPDOFKF_00547	FHPLNBJB_03392	PDGELPOA_03898	EOILBFBM_03921	ONOJFBAA_03877	NECCPCHG_02364	FHCCEOHO_03920	FGLKJKLB_04200	FIINALBL_00577	JABCBBBE_04104	BHGBCIGJ_03105	KBLOCAKP_03834	OIPBFMPM_03994	GGAJJFNN_04024	PPDJINJM_04007	EIIKJPLN_04128
group_12873		hypothetical protein	25	25	1	25	13728				572	572	572	MPFHJMPP_02312	IJMFKBOB_02913	MNCGPMMN_03193	PDEKFOND_01910	EHFBMLCB_00152	DNPANDNH_01383	JHBBMAED_00151	LIIOGJJD_02904	IJGOFEKK_00146	LIPDOFKF_04129	FHPLNBJB_02576	PDGELPOA_00135	EOILBFBM_00156	ONOJFBAA_00157	NECCPCHG_01777	FHCCEOHO_00152	FGLKJKLB_00155	FIINALBL_00177	JABCBBBE_00181	BHGBCIGJ_03884	KBLOCAKP_00149	OIPBFMPM_00163	GGAJJFNN_00346	PPDJINJM_00143	EIIKJPLN_00153
yniD		putative protein YniD	25	25	1	25	6508				107	107	107	MPFHJMPP_00603	IJMFKBOB_00040	MNCGPMMN_01518	PDEKFOND_03678	EHFBMLCB_01731	DNPANDNH_04106	JHBBMAED_01773	LIIOGJJD_01167	IJGOFEKK_01989	LIPDOFKF_02484	FHPLNBJB_00829	PDGELPOA_01877	EOILBFBM_01859	ONOJFBAA_01879	NECCPCHG_03144	FHCCEOHO_01838	FGLKJKLB_01990	FIINALBL_02576	JABCBBBE_01894	BHGBCIGJ_00990	KBLOCAKP_01830	OIPBFMPM_01799	GGAJJFNN_02036	PPDJINJM_01865	EIIKJPLN_01951
fabR		HTH-type transcriptional repressor FabR	25	25	1	25	10464				638	638	638	MPFHJMPP_02597	IJMFKBOB_02613	MNCGPMMN_03473	PDEKFOND_01625	EHFBMLCB_04280	DNPANDNH_01686	JHBBMAED_04211	LIIOGJJD_03191	IJGOFEKK_04717	LIPDOFKF_00109	FHPLNBJB_02922	PDGELPOA_04352	EOILBFBM_04375	ONOJFBAA_04331	NECCPCHG_03416	FHCCEOHO_04376	FGLKJKLB_04747	FIINALBL_04386	JABCBBBE_04588	BHGBCIGJ_03586	KBLOCAKP_04312	OIPBFMPM_04474	GGAJJFNN_04484	PPDJINJM_04472	EIIKJPLN_04577
nadK		NAD kinase	25	25	1	25	9118				878	878	878	MPFHJMPP_03592	IJMFKBOB_01700	MNCGPMMN_04484	PDEKFOND_00731	EHFBMLCB_03350	DNPANDNH_02588	JHBBMAED_03296	LIIOGJJD_04156	IJGOFEKK_03595	LIPDOFKF_00993	FHPLNBJB_04011	PDGELPOA_03354	EOILBFBM_03444	ONOJFBAA_03413	NECCPCHG_03022	FHCCEOHO_03463	FGLKJKLB_03596	FIINALBL_01101	JABCBBBE_03483	BHGBCIGJ_02586	KBLOCAKP_03386	OIPBFMPM_03514	GGAJJFNN_03570	PPDJINJM_03481	EIIKJPLN_03549
fliM		Flagellar motor switch protein FliM	25	25	1	25	12599				1004	1004	1004	MPFHJMPP_04202	IJMFKBOB_01135	MNCGPMMN_00417	PDEKFOND_00124	EHFBMLCB_02742	DNPANDNH_03169	JHBBMAED_02749	LIIOGJJD_00154	IJGOFEKK_02949	LIPDOFKF_01570	FHPLNBJB_04595	PDGELPOA_02801	EOILBFBM_02846	ONOJFBAA_02868	NECCPCHG_00952	FHCCEOHO_02853	FGLKJKLB_02989	FIINALBL_01715	JABCBBBE_02840	BHGBCIGJ_01993	KBLOCAKP_02858	OIPBFMPM_02806	GGAJJFNN_02940	PPDJINJM_02903	EIIKJPLN_02999
group_12878		hypothetical protein	25	25	1	25	6554				194	194	194	MPFHJMPP_00575	IJMFKBOB_00067	MNCGPMMN_01465	PDEKFOND_03706	EHFBMLCB_01758	DNPANDNH_04078	JHBBMAED_01800	LIIOGJJD_01139	IJGOFEKK_02016	LIPDOFKF_02457	FHPLNBJB_00801	PDGELPOA_01906	EOILBFBM_01886	ONOJFBAA_01906	NECCPCHG_01825	FHCCEOHO_01865	FGLKJKLB_02018	FIINALBL_02548	JABCBBBE_01912	BHGBCIGJ_01017	KBLOCAKP_01859	OIPBFMPM_01826	GGAJJFNN_02063	PPDJINJM_01892	EIIKJPLN_01979
fabZ		3-hydroxyacyl-[acyl-carrier-protein] dehydratase FabZ	25	25	1	25	14836				455	455	455	MPFHJMPP_01684	IJMFKBOB_03535	MNCGPMMN_02560	PDEKFOND_02558	EHFBMLCB_00772	DNPANDNH_00741	JHBBMAED_00773	LIIOGJJD_02256	IJGOFEKK_00880	LIPDOFKF_03509	FHPLNBJB_01963	PDGELPOA_00823	EOILBFBM_00784	ONOJFBAA_00775	NECCPCHG_00320	FHCCEOHO_00790	FGLKJKLB_00789	FIINALBL_03601	JABCBBBE_00815	BHGBCIGJ_04525	KBLOCAKP_00783	OIPBFMPM_00798	GGAJJFNN_01081	PPDJINJM_00790	EIIKJPLN_00806
nupC_2		Nucleoside permease NupC	25	25	1	25	8830				1187	1187	1187	MPFHJMPP_03786	IJMFKBOB_01498	MNCGPMMN_00057	PDEKFOND_00497	EHFBMLCB_03155	DNPANDNH_02784	JHBBMAED_03102	LIIOGJJD_04349	IJGOFEKK_03405	LIPDOFKF_01189	FHPLNBJB_04208	PDGELPOA_03162	EOILBFBM_03200	ONOJFBAA_03223	NECCPCHG_04097	FHCCEOHO_03254	FGLKJKLB_03405	FIINALBL_01295	JABCBBBE_03290	BHGBCIGJ_02391	KBLOCAKP_03197	OIPBFMPM_03320	GGAJJFNN_03344	PPDJINJM_03281	EIIKJPLN_03349
lptB_4		Lipopolysaccharide export system ATP-binding protein LptB	25	25	1	25	10084				725	725	725	MPFHJMPP_03047	IJMFKBOB_02239	MNCGPMMN_03852	PDEKFOND_01241	EHFBMLCB_03904	DNPANDNH_02061	JHBBMAED_03837	LIIOGJJD_03566	IJGOFEKK_04304	LIPDOFKF_00472	FHPLNBJB_03314	PDGELPOA_03973	EOILBFBM_03995	ONOJFBAA_03951	NECCPCHG_02280	FHCCEOHO_03998	FGLKJKLB_04279	FIINALBL_00488	JABCBBBE_04185	BHGBCIGJ_03180	KBLOCAKP_03910	OIPBFMPM_04084	GGAJJFNN_04107	PPDJINJM_04088	EIIKJPLN_04202
accC		Biotin carboxylase	25	25	1	25	10145				1349	1349	1349	MPFHJMPP_02914	IJMFKBOB_02296	MNCGPMMN_03795	PDEKFOND_01300	EHFBMLCB_03961	DNPANDNH_02004	JHBBMAED_03894	LIIOGJJD_03507	IJGOFEKK_04361	LIPDOFKF_00415	FHPLNBJB_03256	PDGELPOA_04031	EOILBFBM_04053	ONOJFBAA_04009	NECCPCHG_02223	FHCCEOHO_04055	FGLKJKLB_04336	FIINALBL_00431	JABCBBBE_04242	BHGBCIGJ_03237	KBLOCAKP_03967	OIPBFMPM_04141	GGAJJFNN_04164	PPDJINJM_04145	EIIKJPLN_04259
nuoI		NADH-quinone oxidoreductase subunit I	25	25	1	25	14275				542	542	542	MPFHJMPP_03888	IJMFKBOB_01396	MNCGPMMN_00159	PDEKFOND_00387	EHFBMLCB_03054	DNPANDNH_02889	JHBBMAED_03000	LIIOGJJD_04446	IJGOFEKK_03268	LIPDOFKF_01316	FHPLNBJB_04314	PDGELPOA_03065	EOILBFBM_03101	ONOJFBAA_03123	NECCPCHG_02908	FHCCEOHO_03152	FGLKJKLB_03249	FIINALBL_01443	JABCBBBE_03159	BHGBCIGJ_02292	KBLOCAKP_03118	OIPBFMPM_03122	GGAJJFNN_03236	PPDJINJM_03167	EIIKJPLN_03254
mcbA_1		putative protein McbA	25	25	1	25	1879				275	275	275	MPFHJMPP_01349	IJMFKBOB_03793	MNCGPMMN_02295	PDEKFOND_02819	EHFBMLCB_01026	DNPANDNH_00428	JHBBMAED_01043	LIIOGJJD_01996	IJGOFEKK_01178	LIPDOFKF_03172	FHPLNBJB_01577	PDGELPOA_01124	EOILBFBM_01115	ONOJFBAA_01170	NECCPCHG_00559	FHCCEOHO_01053	FGLKJKLB_01180	FIINALBL_03320	JABCBBBE_01073	BHGBCIGJ_00241	KBLOCAKP_01067	OIPBFMPM_01076	GGAJJFNN_01335	PPDJINJM_01055	EIIKJPLN_01135
rpe		Ribulose-phosphate 3-epimerase	25	25	1	25	10255				677	677	677	MPFHJMPP_02804	IJMFKBOB_02405	MNCGPMMN_03685	PDEKFOND_01410	EHFBMLCB_04071	DNPANDNH_01894	JHBBMAED_04004	LIIOGJJD_03403	IJGOFEKK_04473	LIPDOFKF_00314	FHPLNBJB_03131	PDGELPOA_04141	EOILBFBM_04163	ONOJFBAA_04119	NECCPCHG_02407	FHCCEOHO_04166	FGLKJKLB_04446	FIINALBL_04145	JABCBBBE_04352	BHGBCIGJ_03347	KBLOCAKP_04076	OIPBFMPM_04242	GGAJJFNN_04274	PPDJINJM_04266	EIIKJPLN_04369
nusA		Transcription termination/antitermination protein NusA	25	25	1	25	10053				1502	1502	1502	MPFHJMPP_03080	IJMFKBOB_02206	MNCGPMMN_03885	PDEKFOND_01208	EHFBMLCB_03871	DNPANDNH_02094	JHBBMAED_03804	LIIOGJJD_03600	IJGOFEKK_04271	LIPDOFKF_00505	FHPLNBJB_03347	PDGELPOA_03941	EOILBFBM_03962	ONOJFBAA_03918	NECCPCHG_02313	FHCCEOHO_03965	FGLKJKLB_04246	FIINALBL_00521	JABCBBBE_04152	BHGBCIGJ_03147	KBLOCAKP_03877	OIPBFMPM_04051	GGAJJFNN_04074	PPDJINJM_04055	EIIKJPLN_04169
dksA		RNA polymerase-binding transcription factor DksA	25	25	1	25	14870				455	455	455	MPFHJMPP_01718	IJMFKBOB_03502	MNCGPMMN_02593	PDEKFOND_02525	EHFBMLCB_00739	DNPANDNH_00774	JHBBMAED_00740	LIIOGJJD_02290	IJGOFEKK_00847	LIPDOFKF_03542	FHPLNBJB_01996	PDGELPOA_00790	EOILBFBM_00751	ONOJFBAA_00742	NECCPCHG_00287	FHCCEOHO_00757	FGLKJKLB_00756	FIINALBL_03634	JABCBBBE_00782	BHGBCIGJ_04492	KBLOCAKP_00750	OIPBFMPM_00765	GGAJJFNN_01048	PPDJINJM_00757	EIIKJPLN_00773
sdhE		FAD assembly factor SdhE	25	25	1	25	8372				266	266	266	MPFHJMPP_03326	IJMFKBOB_01963	MNCGPMMN_04179	PDEKFOND_00968	EHFBMLCB_03597	DNPANDNH_02350	JHBBMAED_03536	LIIOGJJD_03867	IJGOFEKK_03851	LIPDOFKF_00766	FHPLNBJB_03716	PDGELPOA_03618	EOILBFBM_03680	ONOJFBAA_03664	NECCPCHG_01385	FHCCEOHO_03716	FGLKJKLB_03880	FIINALBL_00826	JABCBBBE_03785	BHGBCIGJ_02889	KBLOCAKP_03633	OIPBFMPM_03750	GGAJJFNN_03811	PPDJINJM_03781	EIIKJPLN_03865
acpP_1		Acyl carrier protein	25	25	1	25	6382				236	236	236	MPFHJMPP_00716	IJMFKBOB_04365	MNCGPMMN_01630	PDEKFOND_03454	EHFBMLCB_01619	DNPANDNH_04330	JHBBMAED_01661	LIIOGJJD_01336	IJGOFEKK_01820	LIPDOFKF_02595	FHPLNBJB_00940	PDGELPOA_01699	EOILBFBM_01749	ONOJFBAA_01769	NECCPCHG_03875	FHCCEOHO_01632	FGLKJKLB_01826	FIINALBL_02687	JABCBBBE_01722	BHGBCIGJ_00845	KBLOCAKP_01643	OIPBFMPM_01688	GGAJJFNN_01924	PPDJINJM_01662	EIIKJPLN_01780
mglC		Galactoside transport system permease protein MglC	25	25	1	25	14165				1010	1010	1010	MPFHJMPP_03982	IJMFKBOB_01316	MNCGPMMN_00239	PDEKFOND_00307	EHFBMLCB_02915	DNPANDNH_02986	JHBBMAED_02920	LIIOGJJD_04528	IJGOFEKK_03126	LIPDOFKF_01396	FHPLNBJB_04395	PDGELPOA_02985	EOILBFBM_03021	ONOJFBAA_03043	NECCPCHG_03450	FHCCEOHO_03072	FGLKJKLB_03167	FIINALBL_01533	JABCBBBE_03013	BHGBCIGJ_02211	KBLOCAKP_03038	OIPBFMPM_02985	GGAJJFNN_03153	PPDJINJM_03087	EIIKJPLN_03174
phoU		Phosphate-specific transport system accessory protein PhoU	25	25	1	25	10681				725	725	725	MPFHJMPP_02465	IJMFKBOB_02747	MNCGPMMN_03347	PDEKFOND_01748	EHFBMLCB_04409	DNPANDNH_01551	JHBBMAED_04333	LIIOGJJD_03061	IJGOFEKK_04854	LIPDOFKF_04280	FHPLNBJB_02751	PDGELPOA_04477	EOILBFBM_04511	ONOJFBAA_04467	NECCPCHG_01605	FHCCEOHO_04500	FGLKJKLB_04876	FIINALBL_04554	JABCBBBE_04714	BHGBCIGJ_03716	KBLOCAKP_04445	OIPBFMPM_04597	GGAJJFNN_00145	PPDJINJM_04601	EIIKJPLN_04710
group_12892		putative protein	25	25	1	25	8317				326	326	326	MPFHJMPP_03276	IJMFKBOB_02013	MNCGPMMN_04129	PDEKFOND_01020	EHFBMLCB_03647	DNPANDNH_02300	JHBBMAED_03586	LIIOGJJD_03816	IJGOFEKK_03902	LIPDOFKF_00716	FHPLNBJB_03666	PDGELPOA_03668	EOILBFBM_03738	ONOJFBAA_03722	NECCPCHG_01429	FHCCEOHO_03766	FGLKJKLB_03932	FIINALBL_00766	JABCBBBE_03836	BHGBCIGJ_02939	KBLOCAKP_03683	OIPBFMPM_03798	GGAJJFNN_03861	PPDJINJM_03831	EIIKJPLN_03915
group_12893		hypothetical protein	25	25	1	25	12416				251	251	251	MPFHJMPP_04326	IJMFKBOB_01076	MNCGPMMN_00515	PDEKFOND_04580	EHFBMLCB_02701	DNPANDNH_03216	JHBBMAED_02705	LIIOGJJD_00213	IJGOFEKK_02887	LIPDOFKF_01616	FHPLNBJB_04636	PDGELPOA_02761	EOILBFBM_02800	ONOJFBAA_02822	NECCPCHG_00906	FHCCEOHO_02812	FGLKJKLB_02917	FIINALBL_01755	JABCBBBE_02791	BHGBCIGJ_01881	KBLOCAKP_02801	OIPBFMPM_02681	GGAJJFNN_02889	PPDJINJM_02857	EIIKJPLN_02897
tsf		Elongation factor Ts	25	25	1	25	14846				851	851	851	MPFHJMPP_01694	IJMFKBOB_03525	MNCGPMMN_02570	PDEKFOND_02548	EHFBMLCB_00762	DNPANDNH_00751	JHBBMAED_00763	LIIOGJJD_02266	IJGOFEKK_00870	LIPDOFKF_03519	FHPLNBJB_01973	PDGELPOA_00813	EOILBFBM_00774	ONOJFBAA_00765	NECCPCHG_00310	FHCCEOHO_00780	FGLKJKLB_00779	FIINALBL_03611	JABCBBBE_00805	BHGBCIGJ_04515	KBLOCAKP_00773	OIPBFMPM_00788	GGAJJFNN_01071	PPDJINJM_00780	EIIKJPLN_00796
rpmG		50S ribosomal protein L33	25	25	1	25	13660				167	167	167	MPFHJMPP_02360	IJMFKBOB_02856	MNCGPMMN_03250	PDEKFOND_01859	EHFBMLCB_00095	DNPANDNH_01450	JHBBMAED_00092	LIIOGJJD_02963	IJGOFEKK_00098	LIPDOFKF_04186	FHPLNBJB_02633	PDGELPOA_00078	EOILBFBM_00099	ONOJFBAA_00100	NECCPCHG_01718	FHCCEOHO_00092	FGLKJKLB_00095	FIINALBL_00115	JABCBBBE_00121	BHGBCIGJ_03820	KBLOCAKP_00101	OIPBFMPM_00105	GGAJJFNN_00279	PPDJINJM_00084	EIIKJPLN_00095
prs_1		Ribose-phosphate pyrophosphokinase	25	25	1	25	7591				947	947	947	MPFHJMPP_04495	IJMFKBOB_00885	MNCGPMMN_00750	PDEKFOND_04409	EHFBMLCB_02539	DNPANDNH_03383	JHBBMAED_02537	LIIOGJJD_00386	IJGOFEKK_02717	LIPDOFKF_01782	FHPLNBJB_00142	PDGELPOA_02628	EOILBFBM_02629	ONOJFBAA_02650	NECCPCHG_00747	FHCCEOHO_02584	FGLKJKLB_02746	FIINALBL_01883	JABCBBBE_02613	BHGBCIGJ_01698	KBLOCAKP_02610	OIPBFMPM_02553	GGAJJFNN_02712	PPDJINJM_02696	EIIKJPLN_02726
fbaA_2		Fructose-bisphosphate aldolase class 2	25	25	1	25	8351				1079	1079	1079	MPFHJMPP_03305	IJMFKBOB_01984	MNCGPMMN_04158	PDEKFOND_00989	EHFBMLCB_03618	DNPANDNH_02329	JHBBMAED_03557	LIIOGJJD_03846	IJGOFEKK_03872	LIPDOFKF_00745	FHPLNBJB_03695	PDGELPOA_03639	EOILBFBM_03701	ONOJFBAA_03685	NECCPCHG_01406	FHCCEOHO_03737	FGLKJKLB_03901	FIINALBL_00804	JABCBBBE_03806	BHGBCIGJ_02910	KBLOCAKP_03654	OIPBFMPM_03771	GGAJJFNN_03832	PPDJINJM_03802	EIIKJPLN_03886
rpsR		30S ribosomal protein S18	25	25	1	25	13118				227	227	227	MPFHJMPP_02031	IJMFKBOB_03186	MNCGPMMN_02911	PDEKFOND_02191	EHFBMLCB_00430	DNPANDNH_01110	JHBBMAED_00428	LIIOGJJD_02621	IJGOFEKK_00517	LIPDOFKF_03857	FHPLNBJB_02261	PDGELPOA_00467	EOILBFBM_00439	ONOJFBAA_00430	NECCPCHG_03801	FHCCEOHO_00428	FGLKJKLB_00434	FIINALBL_03969	JABCBBBE_00461	BHGBCIGJ_04170	KBLOCAKP_00422	OIPBFMPM_00452	GGAJJFNN_00723	PPDJINJM_00424	EIIKJPLN_00449
rplC		50S ribosomal protein L3	25	25	1	25	10210				629	629	629	MPFHJMPP_02851	IJMFKBOB_02358	MNCGPMMN_03732	PDEKFOND_01363	EHFBMLCB_04024	DNPANDNH_01941	JHBBMAED_03957	LIIOGJJD_03441	IJGOFEKK_04426	LIPDOFKF_00352	FHPLNBJB_03169	PDGELPOA_04094	EOILBFBM_04116	ONOJFBAA_04072	NECCPCHG_04315	FHCCEOHO_04118	FGLKJKLB_04399	FIINALBL_04107	JABCBBBE_04305	BHGBCIGJ_03300	KBLOCAKP_04029	OIPBFMPM_04204	GGAJJFNN_04227	PPDJINJM_04228	EIIKJPLN_04322
group_1290		hypothetical protein	25	25	1	25	8909				695	695	695	MPFHJMPP_03741	IJMFKBOB_01549	MNCGPMMN_00012	PDEKFOND_00579	EHFBMLCB_03200	DNPANDNH_02739	JHBBMAED_03147	LIIOGJJD_04303	IJGOFEKK_03450	LIPDOFKF_01144	FHPLNBJB_04157	PDGELPOA_03207	EOILBFBM_03245	ONOJFBAA_03268	NECCPCHG_04052	FHCCEOHO_03299	FGLKJKLB_03450	FIINALBL_01249	JABCBBBE_03332	BHGBCIGJ_02437	KBLOCAKP_03242	OIPBFMPM_03365	GGAJJFNN_03406	PPDJINJM_03332	EIIKJPLN_03400
rof		Protein rof	25	25	1	25	14827				260	260	260	MPFHJMPP_01675	IJMFKBOB_03544	MNCGPMMN_02551	PDEKFOND_02567	EHFBMLCB_00781	DNPANDNH_00732	JHBBMAED_00782	LIIOGJJD_02247	IJGOFEKK_00889	LIPDOFKF_03500	FHPLNBJB_01954	PDGELPOA_00832	EOILBFBM_00793	ONOJFBAA_00784	NECCPCHG_00329	FHCCEOHO_00799	FGLKJKLB_00798	FIINALBL_03592	JABCBBBE_00824	BHGBCIGJ_04534	KBLOCAKP_00792	OIPBFMPM_00807	GGAJJFNN_01090	PPDJINJM_00799	EIIKJPLN_00815
rpmD		50S ribosomal protein L30	25	25	1	25	10191				179	179	179	MPFHJMPP_02869	IJMFKBOB_02340	MNCGPMMN_03750	PDEKFOND_01345	EHFBMLCB_04006	DNPANDNH_01959	JHBBMAED_03939	LIIOGJJD_03459	IJGOFEKK_04408	LIPDOFKF_00370	FHPLNBJB_03187	PDGELPOA_04076	EOILBFBM_04098	ONOJFBAA_04054	NECCPCHG_04297	FHCCEOHO_04100	FGLKJKLB_04381	FIINALBL_04089	JABCBBBE_04287	BHGBCIGJ_03282	KBLOCAKP_04011	OIPBFMPM_04186	GGAJJFNN_04209	PPDJINJM_04210	EIIKJPLN_04304
luxS		S-ribosylhomocysteine lyase	25	25	1	25	9283				515	515	515	MPFHJMPP_03515	IJMFKBOB_01784	MNCGPMMN_04383	PDEKFOND_00786	EHFBMLCB_03419	DNPANDNH_02531	JHBBMAED_03356	LIIOGJJD_04049	IJGOFEKK_03639	LIPDOFKF_00940	FHPLNBJB_03893	PDGELPOA_03408	EOILBFBM_03497	ONOJFBAA_03466	NECCPCHG_02970	FHCCEOHO_03523	FGLKJKLB_03669	FIINALBL_00990	JABCBBBE_03593	BHGBCIGJ_02699	KBLOCAKP_03461	OIPBFMPM_03562	GGAJJFNN_03639	PPDJINJM_03585	EIIKJPLN_03650
group_12903		hypothetical protein	25	25	1	25	2079				206	206	206	MPFHJMPP_01185	IJMFKBOB_03954	MNCGPMMN_02133	PDEKFOND_02985	EHFBMLCB_01191	DNPANDNH_00270	JHBBMAED_01207	LIIOGJJD_01833	IJGOFEKK_01346	LIPDOFKF_03015	FHPLNBJB_01416	PDGELPOA_01274	EOILBFBM_01273	ONOJFBAA_01328	NECCPCHG_01057	FHCCEOHO_01216	FGLKJKLB_01345	FIINALBL_03153	JABCBBBE_01233	BHGBCIGJ_00403	KBLOCAKP_01225	OIPBFMPM_01244	GGAJJFNN_01501	PPDJINJM_01220	EIIKJPLN_01301
bamD		Outer membrane protein assembly factor BamD	25	25	1	25	9093				737	737	737	MPFHJMPP_03612	IJMFKBOB_01680	MNCGPMMN_04505	PDEKFOND_00711	EHFBMLCB_03330	DNPANDNH_02609	JHBBMAED_03276	LIIOGJJD_04177	IJGOFEKK_03575	LIPDOFKF_01013	FHPLNBJB_04032	PDGELPOA_03334	EOILBFBM_03424	ONOJFBAA_03393	NECCPCHG_03046	FHCCEOHO_03443	FGLKJKLB_03576	FIINALBL_01122	JABCBBBE_03462	BHGBCIGJ_02566	KBLOCAKP_03366	OIPBFMPM_03494	GGAJJFNN_03550	PPDJINJM_03461	EIIKJPLN_03529
cysE_1		Serine acetyltransferase	25	25	1	25	13689				821	821	821	MPFHJMPP_02335	IJMFKBOB_02881	MNCGPMMN_03225	PDEKFOND_01884	EHFBMLCB_00120	DNPANDNH_01425	JHBBMAED_00117	LIIOGJJD_02937	IJGOFEKK_00123	LIPDOFKF_04161	FHPLNBJB_02608	PDGELPOA_00103	EOILBFBM_00124	ONOJFBAA_00125	NECCPCHG_01743	FHCCEOHO_00117	FGLKJKLB_00120	FIINALBL_00140	JABCBBBE_00146	BHGBCIGJ_03845	KBLOCAKP_00126	OIPBFMPM_00130	GGAJJFNN_00304	PPDJINJM_00109	EIIKJPLN_00120
ftsB		Cell division protein FtsB	25	25	1	25	9397				311	311	311	MPFHJMPP_03425	IJMFKBOB_01857	MNCGPMMN_04309	PDEKFOND_00860	EHFBMLCB_03492	DNPANDNH_02458	JHBBMAED_03430	LIIOGJJD_03975	IJGOFEKK_03732	LIPDOFKF_00869	FHPLNBJB_03820	PDGELPOA_03507	EOILBFBM_03570	ONOJFBAA_03539	NECCPCHG_03225	FHCCEOHO_03597	FGLKJKLB_03742	FIINALBL_00912	JABCBBBE_03667	BHGBCIGJ_02772	KBLOCAKP_03533	OIPBFMPM_03635	GGAJJFNN_03710	PPDJINJM_03657	EIIKJPLN_03744
osmB		Osmotically-inducible lipoprotein B	25	25	1	25	7811				218	218	218	MPFHJMPP_04613	IJMFKBOB_00767	MNCGPMMN_00834	PDEKFOND_04324	EHFBMLCB_02364	DNPANDNH_03465	JHBBMAED_02454	LIIOGJJD_00511	IJGOFEKK_02635	LIPDOFKF_01864	FHPLNBJB_00231	PDGELPOA_02540	EOILBFBM_02508	ONOJFBAA_02529	NECCPCHG_02677	FHCCEOHO_02497	FGLKJKLB_02656	FIINALBL_01976	JABCBBBE_02532	BHGBCIGJ_01615	KBLOCAKP_02471	OIPBFMPM_02466	GGAJJFNN_02624	PPDJINJM_02613	EIIKJPLN_02643
yecN		Inner membrane protein YecN	25	25	1	25	12369				395	395	395	MPFHJMPP_04361	IJMFKBOB_01041	MNCGPMMN_00557	PDEKFOND_04544	EHFBMLCB_02665	DNPANDNH_03251	JHBBMAED_02670	LIIOGJJD_00248	IJGOFEKK_02852	LIPDOFKF_01651	FHPLNBJB_00015	PDGELPOA_02714	EOILBFBM_02765	ONOJFBAA_02787	NECCPCHG_00871	FHCCEOHO_02777	FGLKJKLB_02882	FIINALBL_01791	JABCBBBE_02756	BHGBCIGJ_01846	KBLOCAKP_02766	OIPBFMPM_02646	GGAJJFNN_02854	PPDJINJM_02822	EIIKJPLN_02862
aroK_2		Shikimate kinase 1	25	25	1	25	10259				521	521	521	MPFHJMPP_02800	IJMFKBOB_02409	MNCGPMMN_03681	PDEKFOND_01414	EHFBMLCB_04075	DNPANDNH_01890	JHBBMAED_04008	LIIOGJJD_03399	IJGOFEKK_04477	LIPDOFKF_00310	FHPLNBJB_03127	PDGELPOA_04145	EOILBFBM_04167	ONOJFBAA_04123	NECCPCHG_02411	FHCCEOHO_04170	FGLKJKLB_04450	FIINALBL_04149	JABCBBBE_04356	BHGBCIGJ_03351	KBLOCAKP_04080	OIPBFMPM_04246	GGAJJFNN_04278	PPDJINJM_04270	EIIKJPLN_04373
cysP		Thiosulfate-binding protein	25	25	1	25	8891				377	1013	970	MPFHJMPP_03759	IJMFKBOB_01531	MNCGPMMN_00030	PDEKFOND_00527	EHFBMLCB_03182	DNPANDNH_02757	JHBBMAED_03129	LIIOGJJD_04322	IJGOFEKK_03432	LIPDOFKF_01162	FHPLNBJB_04175	PDGELPOA_03189	EOILBFBM_03227	ONOJFBAA_03250	NECCPCHG_04070	FHCCEOHO_03281	FGLKJKLB_03432	FIINALBL_01267	JABCBBBE_03314	BHGBCIGJ_02419	KBLOCAKP_03224	OIPBFMPM_03347	GGAJJFNN_03372	PPDJINJM_03314	EIIKJPLN_03382
rplM		50S ribosomal protein L13	25	25	1	25	10116				428	428	428	MPFHJMPP_02943	IJMFKBOB_02267	MNCGPMMN_03824	PDEKFOND_01271	EHFBMLCB_03932	DNPANDNH_02033	JHBBMAED_03865	LIIOGJJD_03536	IJGOFEKK_04332	LIPDOFKF_00444	FHPLNBJB_03285	PDGELPOA_04002	EOILBFBM_04024	ONOJFBAA_03980	NECCPCHG_02252	FHCCEOHO_04026	FGLKJKLB_04307	FIINALBL_00460	JABCBBBE_04213	BHGBCIGJ_03208	KBLOCAKP_03938	OIPBFMPM_04112	GGAJJFNN_04135	PPDJINJM_04116	EIIKJPLN_04230
rseP		Regulator of sigma-E protease RseP	25	25	1	25	14840				1352	1352	1352	MPFHJMPP_01688	IJMFKBOB_03531	MNCGPMMN_02564	PDEKFOND_02554	EHFBMLCB_00768	DNPANDNH_00745	JHBBMAED_00769	LIIOGJJD_02260	IJGOFEKK_00876	LIPDOFKF_03513	FHPLNBJB_01967	PDGELPOA_00819	EOILBFBM_00780	ONOJFBAA_00771	NECCPCHG_00316	FHCCEOHO_00786	FGLKJKLB_00785	FIINALBL_03605	JABCBBBE_00811	BHGBCIGJ_04521	KBLOCAKP_00779	OIPBFMPM_00794	GGAJJFNN_01077	PPDJINJM_00786	EIIKJPLN_00802
group_12912		hypothetical protein	25	25	1	25	14207				227	227	227	MPFHJMPP_03946	IJMFKBOB_01352	MNCGPMMN_00203	PDEKFOND_00343	EHFBMLCB_02951	DNPANDNH_02933	JHBBMAED_02956	LIIOGJJD_04491	IJGOFEKK_03163	LIPDOFKF_01360	FHPLNBJB_04359	PDGELPOA_03021	EOILBFBM_03057	ONOJFBAA_03079	NECCPCHG_03486	FHCCEOHO_03108	FGLKJKLB_03203	FIINALBL_01489	JABCBBBE_03050	BHGBCIGJ_02247	KBLOCAKP_03074	OIPBFMPM_03021	GGAJJFNN_03189	PPDJINJM_03123	EIIKJPLN_03210
fldA		Flavodoxin 1	25	25	1	25	2066				530	530	530	MPFHJMPP_01197	IJMFKBOB_03942	MNCGPMMN_02145	PDEKFOND_02973	EHFBMLCB_01178	DNPANDNH_00282	JHBBMAED_01195	LIIOGJJD_01845	IJGOFEKK_01334	LIPDOFKF_03027	FHPLNBJB_01429	PDGELPOA_01262	EOILBFBM_01261	ONOJFBAA_01316	NECCPCHG_01045	FHCCEOHO_01204	FGLKJKLB_01333	FIINALBL_03165	JABCBBBE_01221	BHGBCIGJ_00391	KBLOCAKP_01213	OIPBFMPM_01232	GGAJJFNN_01489	PPDJINJM_01208	EIIKJPLN_01289
pstB		Phosphate import ATP-binding protein PstB	25	25	1	25	10680				773	773	773	MPFHJMPP_02466	IJMFKBOB_02746	MNCGPMMN_03348	PDEKFOND_01747	EHFBMLCB_04408	DNPANDNH_01552	JHBBMAED_04332	LIIOGJJD_03062	IJGOFEKK_04853	LIPDOFKF_04281	FHPLNBJB_02752	PDGELPOA_04476	EOILBFBM_04510	ONOJFBAA_04466	NECCPCHG_01604	FHCCEOHO_04499	FGLKJKLB_04875	FIINALBL_04553	JABCBBBE_04713	BHGBCIGJ_03715	KBLOCAKP_04444	OIPBFMPM_04596	GGAJJFNN_00144	PPDJINJM_04600	EIIKJPLN_04709
crr		PTS system glucose-specific EIIA component	25	25	1	25	8851				509	509	509	MPFHJMPP_03765	IJMFKBOB_01525	MNCGPMMN_00036	PDEKFOND_00518	EHFBMLCB_03176	DNPANDNH_02763	JHBBMAED_03123	LIIOGJJD_04328	IJGOFEKK_03426	LIPDOFKF_01168	FHPLNBJB_04181	PDGELPOA_03183	EOILBFBM_03221	ONOJFBAA_03244	NECCPCHG_04076	FHCCEOHO_03275	FGLKJKLB_03426	FIINALBL_01273	JABCBBBE_03308	BHGBCIGJ_02413	KBLOCAKP_03218	OIPBFMPM_03341	GGAJJFNN_03366	PPDJINJM_03308	EIIKJPLN_03376
corC		Magnesium and cobalt efflux protein CorC	25	25	1	25	2051				923	923	923	MPFHJMPP_01219	IJMFKBOB_03920	MNCGPMMN_02167	PDEKFOND_02951	EHFBMLCB_01156	DNPANDNH_00304	JHBBMAED_01173	LIIOGJJD_01867	IJGOFEKK_01312	LIPDOFKF_03049	FHPLNBJB_01451	PDGELPOA_01240	EOILBFBM_01239	ONOJFBAA_01294	NECCPCHG_01023	FHCCEOHO_01182	FGLKJKLB_01311	FIINALBL_03187	JABCBBBE_01199	BHGBCIGJ_00369	KBLOCAKP_01191	OIPBFMPM_01210	GGAJJFNN_01467	PPDJINJM_01186	EIIKJPLN_01267
ynhF		putative protein YnhF	25	25	1	25	6605				89	89	89	MPFHJMPP_00534	IJMFKBOB_00108	MNCGPMMN_01415	PDEKFOND_03749	EHFBMLCB_01799	DNPANDNH_04037	JHBBMAED_01841	LIIOGJJD_01088	IJGOFEKK_02058	LIPDOFKF_02416	FHPLNBJB_00760	PDGELPOA_01948	EOILBFBM_01936	ONOJFBAA_01956	NECCPCHG_01875	FHCCEOHO_01915	FGLKJKLB_02067	FIINALBL_02507	JABCBBBE_01953	BHGBCIGJ_01058	KBLOCAKP_01900	OIPBFMPM_01876	GGAJJFNN_02104	PPDJINJM_01942	EIIKJPLN_02024
seqA		Negative modulator of initiation of replication	25	25	1	25	2069				548	548	548	MPFHJMPP_01194	IJMFKBOB_03945	MNCGPMMN_02142	PDEKFOND_02976	EHFBMLCB_01181	DNPANDNH_00279	JHBBMAED_01198	LIIOGJJD_01842	IJGOFEKK_01337	LIPDOFKF_03024	FHPLNBJB_01426	PDGELPOA_01265	EOILBFBM_01264	ONOJFBAA_01319	NECCPCHG_01048	FHCCEOHO_01207	FGLKJKLB_01336	FIINALBL_03162	JABCBBBE_01224	BHGBCIGJ_00394	KBLOCAKP_01216	OIPBFMPM_01235	GGAJJFNN_01492	PPDJINJM_01211	EIIKJPLN_01292
dctA_2		Aerobic C4-dicarboxylate transport protein	25	25	1	25	10367				1286	1286	1286	MPFHJMPP_02700	IJMFKBOB_02510	MNCGPMMN_03578	PDEKFOND_01518	EHFBMLCB_04177	DNPANDNH_01789	JHBBMAED_04108	LIIOGJJD_03298	IJGOFEKK_04610	LIPDOFKF_00212	FHPLNBJB_03027	PDGELPOA_04233	EOILBFBM_04270	ONOJFBAA_04226	NECCPCHG_02512	FHCCEOHO_04272	FGLKJKLB_04642	FIINALBL_04280	JABCBBBE_04484	BHGBCIGJ_03481	KBLOCAKP_04209	OIPBFMPM_04368	GGAJJFNN_04380	PPDJINJM_04371	EIIKJPLN_04473
group_12920		hypothetical protein	25	25	1	25	10252				170	170	170	MPFHJMPP_02807	IJMFKBOB_02402	MNCGPMMN_03688	PDEKFOND_01407	EHFBMLCB_04068	DNPANDNH_01897	JHBBMAED_04001	LIIOGJJD_03406	IJGOFEKK_04470	LIPDOFKF_00317	FHPLNBJB_03134	PDGELPOA_04138	EOILBFBM_04160	ONOJFBAA_04116	NECCPCHG_02404	FHCCEOHO_04163	FGLKJKLB_04443	FIINALBL_04142	JABCBBBE_04349	BHGBCIGJ_03344	KBLOCAKP_04073	OIPBFMPM_04239	GGAJJFNN_04271	PPDJINJM_04263	EIIKJPLN_04366
rpsL		30S ribosomal protein S12	25	25	1	25	10219				374	374	374	MPFHJMPP_02843	IJMFKBOB_02366	MNCGPMMN_03724	PDEKFOND_01371	EHFBMLCB_04032	DNPANDNH_01933	JHBBMAED_03965	LIIOGJJD_03433	IJGOFEKK_04434	LIPDOFKF_00344	FHPLNBJB_03161	PDGELPOA_04102	EOILBFBM_04124	ONOJFBAA_04080	NECCPCHG_02377	FHCCEOHO_04126	FGLKJKLB_04407	FIINALBL_04115	JABCBBBE_04313	BHGBCIGJ_03308	KBLOCAKP_04037	OIPBFMPM_04212	GGAJJFNN_04235	PPDJINJM_04236	EIIKJPLN_04330
pfkA		ATP-dependent 6-phosphofructokinase isozyme 1	25	25	1	25	10515				962	962	962	MPFHJMPP_02556	IJMFKBOB_02654	MNCGPMMN_03437	PDEKFOND_01661	EHFBMLCB_04321	DNPANDNH_01645	JHBBMAED_04246	LIIOGJJD_03154	IJGOFEKK_04758	LIPDOFKF_00074	FHPLNBJB_02887	PDGELPOA_04387	EOILBFBM_04416	ONOJFBAA_04372	NECCPCHG_03375	FHCCEOHO_04411	FGLKJKLB_04782	FIINALBL_04421	JABCBBBE_04623	BHGBCIGJ_03627	KBLOCAKP_04353	OIPBFMPM_04509	GGAJJFNN_04519	PPDJINJM_04507	EIIKJPLN_04623
rpsC		30S ribosomal protein S3	25	25	1	25	10204				701	701	701	MPFHJMPP_02857	IJMFKBOB_02352	MNCGPMMN_03738	PDEKFOND_01357	EHFBMLCB_04018	DNPANDNH_01947	JHBBMAED_03951	LIIOGJJD_03447	IJGOFEKK_04420	LIPDOFKF_00358	FHPLNBJB_03175	PDGELPOA_04088	EOILBFBM_04110	ONOJFBAA_04066	NECCPCHG_04309	FHCCEOHO_04112	FGLKJKLB_04393	FIINALBL_04101	JABCBBBE_04299	BHGBCIGJ_03294	KBLOCAKP_04023	OIPBFMPM_04198	GGAJJFNN_04221	PPDJINJM_04222	EIIKJPLN_04316
glnP_1		Glutamine transport system permease protein GlnP	25	25	1	25	5843				659	659	659	MPFHJMPP_01088	IJMFKBOB_04051	MNCGPMMN_02035	PDEKFOND_03084	EHFBMLCB_01289	DNPANDNH_00173	JHBBMAED_01304	LIIOGJJD_01699	IJGOFEKK_01443	LIPDOFKF_02918	FHPLNBJB_01318	PDGELPOA_01372	EOILBFBM_01370	ONOJFBAA_01425	NECCPCHG_01154	FHCCEOHO_01313	FGLKJKLB_01444	FIINALBL_03058	JABCBBBE_01330	BHGBCIGJ_00500	KBLOCAKP_01322	OIPBFMPM_01341	GGAJJFNN_01599	PPDJINJM_01317	EIIKJPLN_01398
lrp_1		Leucine-responsive regulatory protein	25	25	1	25	6002				494	494	494	MPFHJMPP_00963	IJMFKBOB_04165	MNCGPMMN_01922	PDEKFOND_03239	EHFBMLCB_01418	DNPANDNH_00057	JHBBMAED_01418	LIIOGJJD_01541	IJGOFEKK_01556	LIPDOFKF_02795	FHPLNBJB_01198	PDGELPOA_01480	EOILBFBM_01493	ONOJFBAA_01548	NECCPCHG_01268	FHCCEOHO_01426	FGLKJKLB_01558	FIINALBL_02944	JABCBBBE_01572	BHGBCIGJ_00641	KBLOCAKP_01441	OIPBFMPM_01453	GGAJJFNN_01716	PPDJINJM_01445	EIIKJPLN_01511
group_12926		hypothetical protein	25	25	1	25	13081				320	320	320	MPFHJMPP_01999	IJMFKBOB_03221	MNCGPMMN_02878	PDEKFOND_02226	EHFBMLCB_00463	DNPANDNH_01074	JHBBMAED_00463	LIIOGJJD_02588	IJGOFEKK_00553	LIPDOFKF_03821	FHPLNBJB_02293	PDGELPOA_00499	EOILBFBM_00471	ONOJFBAA_00462	NECCPCHG_04197	FHCCEOHO_00471	FGLKJKLB_00467	FIINALBL_03931	JABCBBBE_00495	BHGBCIGJ_04202	KBLOCAKP_00457	OIPBFMPM_00484	GGAJJFNN_00755	PPDJINJM_00460	EIIKJPLN_00484
rimJ		[Ribosomal protein S5]-alanine N-acetyltransferase	25	25	1	25	6352				584	584	584	MPFHJMPP_00745	IJMFKBOB_04336	MNCGPMMN_01659	PDEKFOND_03425	EHFBMLCB_01590	DNPANDNH_04359	JHBBMAED_01632	LIIOGJJD_01365	IJGOFEKK_01791	LIPDOFKF_02624	FHPLNBJB_00969	PDGELPOA_01670	EOILBFBM_01720	ONOJFBAA_01740	NECCPCHG_03846	FHCCEOHO_01603	FGLKJKLB_01797	FIINALBL_02717	JABCBBBE_01692	BHGBCIGJ_00816	KBLOCAKP_01614	OIPBFMPM_01659	GGAJJFNN_01894	PPDJINJM_01633	EIIKJPLN_01751
rpmB		50S ribosomal protein L28	25	25	1	25	13659				236	236	236	MPFHJMPP_02361	IJMFKBOB_02855	MNCGPMMN_03251	PDEKFOND_01858	EHFBMLCB_00094	DNPANDNH_01451	JHBBMAED_00091	LIIOGJJD_02964	IJGOFEKK_00097	LIPDOFKF_04187	FHPLNBJB_02634	PDGELPOA_00077	EOILBFBM_00098	ONOJFBAA_00099	NECCPCHG_01717	FHCCEOHO_00091	FGLKJKLB_00094	FIINALBL_00114	JABCBBBE_00120	BHGBCIGJ_03819	KBLOCAKP_00100	OIPBFMPM_00104	GGAJJFNN_00278	PPDJINJM_00083	EIIKJPLN_00094
ptsO		Phosphocarrier protein NPr	25	25	1	25	10089				272	272	272	MPFHJMPP_03042	IJMFKBOB_02244	MNCGPMMN_03847	PDEKFOND_01246	EHFBMLCB_03909	DNPANDNH_02056	JHBBMAED_03842	LIIOGJJD_03561	IJGOFEKK_04309	LIPDOFKF_00467	FHPLNBJB_03309	PDGELPOA_03978	EOILBFBM_04000	ONOJFBAA_03956	NECCPCHG_02275	FHCCEOHO_04003	FGLKJKLB_04284	FIINALBL_00483	JABCBBBE_04190	BHGBCIGJ_03185	KBLOCAKP_03915	OIPBFMPM_04089	GGAJJFNN_04112	PPDJINJM_04093	EIIKJPLN_04207
tatE		Sec-independent protein translocase protein TatE	25	25	1	25	2029				203	203	203	MPFHJMPP_01241	IJMFKBOB_03898	MNCGPMMN_02189	PDEKFOND_02929	EHFBMLCB_01134	DNPANDNH_00326	JHBBMAED_01151	LIIOGJJD_01889	IJGOFEKK_01290	LIPDOFKF_03071	FHPLNBJB_01473	PDGELPOA_01217	EOILBFBM_01217	ONOJFBAA_01272	NECCPCHG_00668	FHCCEOHO_01160	FGLKJKLB_01289	FIINALBL_03209	JABCBBBE_01177	BHGBCIGJ_00348	KBLOCAKP_01169	OIPBFMPM_01188	GGAJJFNN_01445	PPDJINJM_01164	EIIKJPLN_01245
fdx		2Fe-2S ferredoxin	25	25	1	25	9037				335	335	335	MPFHJMPP_03670	IJMFKBOB_01622	MNCGPMMN_04563	PDEKFOND_00652	EHFBMLCB_03272	DNPANDNH_02667	JHBBMAED_03218	LIIOGJJD_04236	IJGOFEKK_03517	LIPDOFKF_01072	FHPLNBJB_04090	PDGELPOA_03276	EOILBFBM_03312	ONOJFBAA_03335	NECCPCHG_03644	FHCCEOHO_03385	FGLKJKLB_03518	FIINALBL_01180	JABCBBBE_03404	BHGBCIGJ_02508	KBLOCAKP_03308	OIPBFMPM_03436	GGAJJFNN_03492	PPDJINJM_03403	EIIKJPLN_03471
potF		Putrescine-binding periplasmic protein	25	25	1	25	5933				1112	1112	1112	MPFHJMPP_01027	IJMFKBOB_04110	MNCGPMMN_01977	PDEKFOND_03183	EHFBMLCB_01353	DNPANDNH_00112	JHBBMAED_01363	LIIOGJJD_01597	IJGOFEKK_01501	LIPDOFKF_02850	FHPLNBJB_01253	PDGELPOA_01433	EOILBFBM_01429	ONOJFBAA_01484	NECCPCHG_01213	FHCCEOHO_01371	FGLKJKLB_01501	FIINALBL_03002	JABCBBBE_01627	BHGBCIGJ_00565	KBLOCAKP_01382	OIPBFMPM_01397	GGAJJFNN_01659	PPDJINJM_01390	EIIKJPLN_01456
rplI		50S ribosomal protein L9	25	25	1	25	13117				449	449	449	MPFHJMPP_02030	IJMFKBOB_03187	MNCGPMMN_02910	PDEKFOND_02192	EHFBMLCB_00431	DNPANDNH_01109	JHBBMAED_00429	LIIOGJJD_02620	IJGOFEKK_00518	LIPDOFKF_03856	FHPLNBJB_02262	PDGELPOA_00468	EOILBFBM_00440	ONOJFBAA_00431	NECCPCHG_03802	FHCCEOHO_00429	FGLKJKLB_00435	FIINALBL_03968	JABCBBBE_00462	BHGBCIGJ_04171	KBLOCAKP_00423	OIPBFMPM_00453	GGAJJFNN_00724	PPDJINJM_00425	EIIKJPLN_00450
nuoK		NADH-quinone oxidoreductase subunit K	25	25	1	25	14273				302	302	302	MPFHJMPP_03890	IJMFKBOB_01394	MNCGPMMN_00161	PDEKFOND_00385	EHFBMLCB_03052	DNPANDNH_02891	JHBBMAED_02998	LIIOGJJD_04448	IJGOFEKK_03266	LIPDOFKF_01318	FHPLNBJB_04316	PDGELPOA_03063	EOILBFBM_03099	ONOJFBAA_03121	NECCPCHG_02910	FHCCEOHO_03150	FGLKJKLB_03247	FIINALBL_01445	JABCBBBE_03157	BHGBCIGJ_02290	KBLOCAKP_03116	OIPBFMPM_03120	GGAJJFNN_03234	PPDJINJM_03165	EIIKJPLN_03252
dnaN		Beta sliding clamp	25	25	1	25	10693				1100	1100	1100	MPFHJMPP_02453	IJMFKBOB_02759	MNCGPMMN_03335	PDEKFOND_01760	EHFBMLCB_00002	DNPANDNH_01539	JHBBMAED_00002	LIIOGJJD_03049	IJGOFEKK_00002	LIPDOFKF_04268	FHPLNBJB_02736	PDGELPOA_00002	EOILBFBM_00002	ONOJFBAA_00002	NECCPCHG_01617	FHCCEOHO_00002	FGLKJKLB_00002	FIINALBL_00002	JABCBBBE_00002	BHGBCIGJ_03730	KBLOCAKP_00002	OIPBFMPM_00002	GGAJJFNN_00157	PPDJINJM_00002	EIIKJPLN_00002
ndhC		NAD(P)H-quinone oxidoreductase subunit 3	25	25	1	25	14282				440	440	440	MPFHJMPP_03881	IJMFKBOB_01403	MNCGPMMN_00152	PDEKFOND_00394	EHFBMLCB_03061	DNPANDNH_02882	JHBBMAED_03007	LIIOGJJD_04439	IJGOFEKK_03275	LIPDOFKF_01309	FHPLNBJB_04307	PDGELPOA_03072	EOILBFBM_03108	ONOJFBAA_03130	NECCPCHG_02901	FHCCEOHO_03159	FGLKJKLB_03256	FIINALBL_01436	JABCBBBE_03166	BHGBCIGJ_02299	KBLOCAKP_03125	OIPBFMPM_03129	GGAJJFNN_03243	PPDJINJM_03174	EIIKJPLN_03261
ndk		Nucleoside diphosphate kinase	25	25	1	25	9022				431	431	431	MPFHJMPP_03684	IJMFKBOB_01608	MNCGPMMN_04577	PDEKFOND_00638	EHFBMLCB_03258	DNPANDNH_02681	JHBBMAED_03204	LIIOGJJD_04250	IJGOFEKK_03503	LIPDOFKF_01086	FHPLNBJB_04104	PDGELPOA_03262	EOILBFBM_03298	ONOJFBAA_03321	NECCPCHG_03634	FHCCEOHO_03371	FGLKJKLB_03504	FIINALBL_01194	JABCBBBE_03390	BHGBCIGJ_02494	KBLOCAKP_03294	OIPBFMPM_03422	GGAJJFNN_03478	PPDJINJM_03389	EIIKJPLN_03457
group_12938		hypothetical protein	25	25	1	25	6595				140	140	140	MPFHJMPP_00546	IJMFKBOB_00096	MNCGPMMN_01427	PDEKFOND_03737	EHFBMLCB_01787	DNPANDNH_04049	JHBBMAED_01829	LIIOGJJD_01100	IJGOFEKK_02046	LIPDOFKF_02428	FHPLNBJB_00772	PDGELPOA_01936	EOILBFBM_01924	ONOJFBAA_01944	NECCPCHG_01863	FHCCEOHO_01903	FGLKJKLB_02055	FIINALBL_02519	JABCBBBE_01941	BHGBCIGJ_01046	KBLOCAKP_01888	OIPBFMPM_01864	GGAJJFNN_02092	PPDJINJM_01930	EIIKJPLN_02012
ibpA		Small heat shock protein IbpA	25	25	1	25	10704				410	410	410	MPFHJMPP_02445	IJMFKBOB_02767	MNCGPMMN_03327	PDEKFOND_01769	EHFBMLCB_00010	DNPANDNH_01531	JHBBMAED_00010	LIIOGJJD_03041	IJGOFEKK_00010	LIPDOFKF_04260	FHPLNBJB_02728	PDGELPOA_00010	EOILBFBM_00010	ONOJFBAA_00010	NECCPCHG_01625	FHCCEOHO_00010	FGLKJKLB_00010	FIINALBL_00010	JABCBBBE_00010	BHGBCIGJ_03738	KBLOCAKP_00010	OIPBFMPM_00010	GGAJJFNN_00165	PPDJINJM_00010	EIIKJPLN_00010
gdx		Guanidinium exporter	25	25	1	25	14015				317	317	317	MPFHJMPP_02087	IJMFKBOB_03137	MNCGPMMN_02960	PDEKFOND_02142	EHFBMLCB_00381	DNPANDNH_01159	JHBBMAED_00379	LIIOGJJD_02671	IJGOFEKK_00468	LIPDOFKF_03906	FHPLNBJB_02205	PDGELPOA_00418	EOILBFBM_00390	ONOJFBAA_00381	NECCPCHG_03752	FHCCEOHO_00379	FGLKJKLB_00385	FIINALBL_04018	JABCBBBE_00411	BHGBCIGJ_04121	KBLOCAKP_00373	OIPBFMPM_00402	GGAJJFNN_00575	PPDJINJM_00375	EIIKJPLN_00400
dauR		Transcriptional regulator DauR	25	25	1	25	10223				722	722	722	MPFHJMPP_02839	IJMFKBOB_02370	MNCGPMMN_03720	PDEKFOND_01375	EHFBMLCB_04036	DNPANDNH_01929	JHBBMAED_03969	LIIOGJJD_03429	IJGOFEKK_04438	LIPDOFKF_00340	FHPLNBJB_03157	PDGELPOA_04106	EOILBFBM_04128	ONOJFBAA_04084	NECCPCHG_02381	FHCCEOHO_04130	FGLKJKLB_04411	FIINALBL_04119	JABCBBBE_04317	BHGBCIGJ_03312	KBLOCAKP_04041	OIPBFMPM_04216	GGAJJFNN_04239	PPDJINJM_04240	EIIKJPLN_04334
yghB		Inner membrane protein YghB	25	25	1	25	8205				659	659	659	MPFHJMPP_03229	IJMFKBOB_02064	MNCGPMMN_04076	PDEKFOND_01065	EHFBMLCB_03697	DNPANDNH_02253	JHBBMAED_03635	LIIOGJJD_03770	IJGOFEKK_04067	LIPDOFKF_00671	FHPLNBJB_03493	PDGELPOA_03770	EOILBFBM_03785	ONOJFBAA_03779	NECCPCHG_01473	FHCCEOHO_03819	FGLKJKLB_04025	FIINALBL_00717	JABCBBBE_03992	BHGBCIGJ_02986	KBLOCAKP_03734	OIPBFMPM_03847	GGAJJFNN_03924	PPDJINJM_03883	EIIKJPLN_04001
ahpC_1		Alkyl hydroperoxide reductase C	25	25	1	25	1639				602	602	602	MPFHJMPP_01478	IJMFKBOB_03662	MNCGPMMN_02427	PDEKFOND_02685	EHFBMLCB_00895	DNPANDNH_00557	JHBBMAED_00914	LIIOGJJD_02128	IJGOFEKK_01042	LIPDOFKF_03336	FHPLNBJB_01706	PDGELPOA_00993	EOILBFBM_00912	ONOJFBAA_00968	NECCPCHG_00431	FHCCEOHO_00922	FGLKJKLB_00981	FIINALBL_03452	JABCBBBE_00943	BHGBCIGJ_00102	KBLOCAKP_00936	OIPBFMPM_00941	GGAJJFNN_01206	PPDJINJM_00925	EIIKJPLN_00933
hslV		ATP-dependent protease subunit HslV	25	25	1	25	10494				530	530	530	MPFHJMPP_02571	IJMFKBOB_02639	MNCGPMMN_03452	PDEKFOND_01646	EHFBMLCB_04306	DNPANDNH_01660	JHBBMAED_04231	LIIOGJJD_03171	IJGOFEKK_04743	LIPDOFKF_00089	FHPLNBJB_02902	PDGELPOA_04372	EOILBFBM_04401	ONOJFBAA_04357	NECCPCHG_03390	FHCCEOHO_04396	FGLKJKLB_04767	FIINALBL_04406	JABCBBBE_04608	BHGBCIGJ_03612	KBLOCAKP_04338	OIPBFMPM_04494	GGAJJFNN_04504	PPDJINJM_04492	EIIKJPLN_04603
chaA		Sodium-potassium/proton antiporter ChaA	25	25	1	25	7600				1100	1100	1100	MPFHJMPP_04503	IJMFKBOB_00877	MNCGPMMN_00758	PDEKFOND_04399	EHFBMLCB_02531	DNPANDNH_03391	JHBBMAED_02528	LIIOGJJD_00394	IJGOFEKK_02709	LIPDOFKF_01790	FHPLNBJB_00150	PDGELPOA_02620	EOILBFBM_02621	ONOJFBAA_02642	NECCPCHG_00739	FHCCEOHO_02576	FGLKJKLB_02738	FIINALBL_01892	JABCBBBE_02605	BHGBCIGJ_01690	KBLOCAKP_02602	OIPBFMPM_02545	GGAJJFNN_02704	PPDJINJM_02688	EIIKJPLN_02718
diaA		DnaA initiator-associating protein DiaA	25	25	1	25	10031				590	590	590	MPFHJMPP_03100	IJMFKBOB_02186	MNCGPMMN_03905	PDEKFOND_01188	EHFBMLCB_03850	DNPANDNH_02114	JHBBMAED_03784	LIIOGJJD_03622	IJGOFEKK_04250	LIPDOFKF_00526	FHPLNBJB_03367	PDGELPOA_03921	EOILBFBM_03942	ONOJFBAA_03898	NECCPCHG_02333	FHCCEOHO_03945	FGLKJKLB_04225	FIINALBL_00541	JABCBBBE_04131	BHGBCIGJ_03127	KBLOCAKP_03857	OIPBFMPM_04031	GGAJJFNN_04054	PPDJINJM_04035	EIIKJPLN_04149
glpE		Thiosulfate sulfurtransferase GlpE	25	25	1	25	10291				332	332	332	MPFHJMPP_02772	IJMFKBOB_02437	MNCGPMMN_03653	PDEKFOND_01443	EHFBMLCB_04104	DNPANDNH_01862	JHBBMAED_04036	LIIOGJJD_03371	IJGOFEKK_04505	LIPDOFKF_00282	FHPLNBJB_03099	PDGELPOA_04173	EOILBFBM_04196	ONOJFBAA_04152	NECCPCHG_02439	FHCCEOHO_04198	FGLKJKLB_04478	FIINALBL_04178	JABCBBBE_04384	BHGBCIGJ_03379	KBLOCAKP_04108	OIPBFMPM_04274	GGAJJFNN_04306	PPDJINJM_04298	EIIKJPLN_04401
ompX		Outer membrane protein X	25	25	1	25	5848				518	518	518	MPFHJMPP_01084	IJMFKBOB_04055	MNCGPMMN_02031	PDEKFOND_03088	EHFBMLCB_01293	DNPANDNH_00169	JHBBMAED_01308	LIIOGJJD_01694	IJGOFEKK_01447	LIPDOFKF_02913	FHPLNBJB_01314	PDGELPOA_01378	EOILBFBM_01374	ONOJFBAA_01429	NECCPCHG_01158	FHCCEOHO_01317	FGLKJKLB_01448	FIINALBL_03054	JABCBBBE_01334	BHGBCIGJ_00504	KBLOCAKP_01327	OIPBFMPM_01345	GGAJJFNN_01603	PPDJINJM_01321	EIIKJPLN_01402
cspE		Cold shock-like protein CspE	25	25	1	25	2025				209	209	209	MPFHJMPP_01244	IJMFKBOB_03894	MNCGPMMN_02192	PDEKFOND_02926	EHFBMLCB_01131	DNPANDNH_00330	JHBBMAED_01148	LIIOGJJD_01892	IJGOFEKK_01287	LIPDOFKF_03074	FHPLNBJB_01476	PDGELPOA_01214	EOILBFBM_01214	ONOJFBAA_01269	NECCPCHG_00665	FHCCEOHO_01157	FGLKJKLB_01286	FIINALBL_03212	JABCBBBE_01174	BHGBCIGJ_00345	KBLOCAKP_01165	OIPBFMPM_01185	GGAJJFNN_01442	PPDJINJM_01160	EIIKJPLN_01242
group_12950		hypothetical protein	25	25	1	25	13900				281	281	281	MPFHJMPP_02160	IJMFKBOB_03066	MNCGPMMN_03041	PDEKFOND_02066	EHFBMLCB_00305	DNPANDNH_01230	JHBBMAED_00303	LIIOGJJD_02745	IJGOFEKK_00298	LIPDOFKF_03977	FHPLNBJB_02423	PDGELPOA_00288	EOILBFBM_00308	ONOJFBAA_00309	NECCPCHG_04100	FHCCEOHO_00304	FGLKJKLB_00308	FIINALBL_00334	JABCBBBE_00333	BHGBCIGJ_04045	KBLOCAKP_00303	OIPBFMPM_00324	GGAJJFNN_00499	PPDJINJM_00296	EIIKJPLN_00305
hha		Hemolysin expression-modulating protein Hha	25	25	1	25	1717				218	218	218	MPFHJMPP_01411	IJMFKBOB_03731	MNCGPMMN_02357	PDEKFOND_02755	EHFBMLCB_00963	DNPANDNH_00490	JHBBMAED_00981	LIIOGJJD_02058	IJGOFEKK_01116	LIPDOFKF_03270	FHPLNBJB_01639	PDGELPOA_01060	EOILBFBM_00980	ONOJFBAA_01036	NECCPCHG_00497	FHCCEOHO_00991	FGLKJKLB_01049	FIINALBL_03384	JABCBBBE_01011	BHGBCIGJ_00170	KBLOCAKP_01005	OIPBFMPM_01014	GGAJJFNN_01273	PPDJINJM_00992	EIIKJPLN_01000
upp		Uracil phosphoribosyltransferase	25	25	1	25	8922				626	626	626	MPFHJMPP_03728	IJMFKBOB_01562	MNCGPMMN_04616	PDEKFOND_00593	EHFBMLCB_03213	DNPANDNH_02726	JHBBMAED_03160	LIIOGJJD_04290	IJGOFEKK_03463	LIPDOFKF_01131	FHPLNBJB_04144	PDGELPOA_03220	EOILBFBM_03258	ONOJFBAA_03281	NECCPCHG_03588	FHCCEOHO_03312	FGLKJKLB_03463	FIINALBL_01235	JABCBBBE_03345	BHGBCIGJ_02450	KBLOCAKP_03255	OIPBFMPM_03378	GGAJJFNN_03419	PPDJINJM_03345	EIIKJPLN_03413
trxA		Thioredoxin 1	25	25	1	25	10444				329	329	329	MPFHJMPP_02625	IJMFKBOB_02587	MNCGPMMN_03499	PDEKFOND_01599	EHFBMLCB_04254	DNPANDNH_01712	JHBBMAED_04185	LIIOGJJD_03218	IJGOFEKK_04691	LIPDOFKF_00135	FHPLNBJB_02948	PDGELPOA_04326	EOILBFBM_04348	ONOJFBAA_04304	NECCPCHG_03717	FHCCEOHO_04350	FGLKJKLB_04721	FIINALBL_04360	JABCBBBE_04562	BHGBCIGJ_03560	KBLOCAKP_04286	OIPBFMPM_04447	GGAJJFNN_04458	PPDJINJM_04446	EIIKJPLN_04551
priB		Primosomal replication protein N	25	25	1	25	13119				314	314	314	MPFHJMPP_02032	IJMFKBOB_03185	MNCGPMMN_02912	PDEKFOND_02190	EHFBMLCB_00429	DNPANDNH_01111	JHBBMAED_00427	LIIOGJJD_02622	IJGOFEKK_00516	LIPDOFKF_03858	FHPLNBJB_02260	PDGELPOA_00466	EOILBFBM_00438	ONOJFBAA_00429	NECCPCHG_03800	FHCCEOHO_00427	FGLKJKLB_00433	FIINALBL_03970	JABCBBBE_00460	BHGBCIGJ_04169	KBLOCAKP_00421	OIPBFMPM_00451	GGAJJFNN_00722	PPDJINJM_00423	EIIKJPLN_00448
rplV		50S ribosomal protein L22	25	25	1	25	10205				332	332	332	MPFHJMPP_02856	IJMFKBOB_02353	MNCGPMMN_03737	PDEKFOND_01358	EHFBMLCB_04019	DNPANDNH_01946	JHBBMAED_03952	LIIOGJJD_03446	IJGOFEKK_04421	LIPDOFKF_00357	FHPLNBJB_03174	PDGELPOA_04089	EOILBFBM_04111	ONOJFBAA_04067	NECCPCHG_04310	FHCCEOHO_04113	FGLKJKLB_04394	FIINALBL_04102	JABCBBBE_04300	BHGBCIGJ_03295	KBLOCAKP_04024	OIPBFMPM_04199	GGAJJFNN_04222	PPDJINJM_04223	EIIKJPLN_04317
rplN		50S ribosomal protein L14	25	25	1	25	10200				371	371	371	MPFHJMPP_02861	IJMFKBOB_02348	MNCGPMMN_03742	PDEKFOND_01353	EHFBMLCB_04014	DNPANDNH_01951	JHBBMAED_03947	LIIOGJJD_03450	IJGOFEKK_04416	LIPDOFKF_00362	FHPLNBJB_03179	PDGELPOA_04084	EOILBFBM_04106	ONOJFBAA_04062	NECCPCHG_04305	FHCCEOHO_04108	FGLKJKLB_04389	FIINALBL_04097	JABCBBBE_04295	BHGBCIGJ_03290	KBLOCAKP_04019	OIPBFMPM_04194	GGAJJFNN_04217	PPDJINJM_04218	EIIKJPLN_04312
rpsS		30S ribosomal protein S19	25	25	1	25	10206				278	278	278	MPFHJMPP_02855	IJMFKBOB_02354	MNCGPMMN_03736	PDEKFOND_01359	EHFBMLCB_04020	DNPANDNH_01945	JHBBMAED_03953	LIIOGJJD_03445	IJGOFEKK_04422	LIPDOFKF_00356	FHPLNBJB_03173	PDGELPOA_04090	EOILBFBM_04112	ONOJFBAA_04068	NECCPCHG_04311	FHCCEOHO_04114	FGLKJKLB_04395	FIINALBL_04103	JABCBBBE_04301	BHGBCIGJ_03296	KBLOCAKP_04025	OIPBFMPM_04200	GGAJJFNN_04223	PPDJINJM_04224	EIIKJPLN_04318
dinI_1		DNA damage-inducible protein I	25	25	1	25	6348				245	245	245	MPFHJMPP_00749	IJMFKBOB_04332	MNCGPMMN_01663	PDEKFOND_03421	EHFBMLCB_01586	DNPANDNH_04363	JHBBMAED_01628	LIIOGJJD_01369	IJGOFEKK_01787	LIPDOFKF_02628	FHPLNBJB_00973	PDGELPOA_01666	EOILBFBM_01716	ONOJFBAA_01735	NECCPCHG_03842	FHCCEOHO_01599	FGLKJKLB_01793	FIINALBL_02721	JABCBBBE_01688	BHGBCIGJ_00812	KBLOCAKP_01610	OIPBFMPM_01655	GGAJJFNN_01890	PPDJINJM_01629	EIIKJPLN_01747
minE		Cell division topological specificity factor	25	25	1	25	12279				269	269	269	MPFHJMPP_04424	IJMFKBOB_00978	MNCGPMMN_00682	PDEKFOND_04481	EHFBMLCB_02601	DNPANDNH_03314	JHBBMAED_02605	LIIOGJJD_00311	IJGOFEKK_02789	LIPDOFKF_01715	FHPLNBJB_00079	PDGELPOA_02651	EOILBFBM_02702	ONOJFBAA_02724	NECCPCHG_00808	FHCCEOHO_02653	FGLKJKLB_02817	FIINALBL_01854	JABCBBBE_02676	BHGBCIGJ_01768	KBLOCAKP_02703	OIPBFMPM_02582	GGAJJFNN_02791	PPDJINJM_02759	EIIKJPLN_02798
yfcE		Phosphodiesterase YfcE	25	25	1	25	14300				551	551	551	MPFHJMPP_03864	IJMFKBOB_01420	MNCGPMMN_00135	PDEKFOND_00411	EHFBMLCB_03078	DNPANDNH_02865	JHBBMAED_03024	LIIOGJJD_04422	IJGOFEKK_03293	LIPDOFKF_01292	FHPLNBJB_04290	PDGELPOA_03091	EOILBFBM_03125	ONOJFBAA_03147	NECCPCHG_02884	FHCCEOHO_03176	FGLKJKLB_03273	FIINALBL_01419	JABCBBBE_03184	BHGBCIGJ_02316	KBLOCAKP_03142	OIPBFMPM_03146	GGAJJFNN_03262	PPDJINJM_03191	EIIKJPLN_03278
dsbA		Thiol:disulfide interchange protein DsbA	25	25	1	25	10639				623	623	623	MPFHJMPP_02509	IJMFKBOB_02702	MNCGPMMN_03387	PDEKFOND_01708	EHFBMLCB_04368	DNPANDNH_01595	JHBBMAED_04293	LIIOGJJD_03107	IJGOFEKK_04813	LIPDOFKF_00024	FHPLNBJB_02795	PDGELPOA_04437	EOILBFBM_04471	ONOJFBAA_04427	NECCPCHG_04356	FHCCEOHO_04460	FGLKJKLB_04832	FIINALBL_04505	JABCBBBE_04670	BHGBCIGJ_03676	KBLOCAKP_04401	OIPBFMPM_04553	GGAJJFNN_00101	PPDJINJM_04556	EIIKJPLN_04670
rplD		50S ribosomal protein L4	25	25	1	25	10209				605	605	605	MPFHJMPP_02852	IJMFKBOB_02357	MNCGPMMN_03733	PDEKFOND_01362	EHFBMLCB_04023	DNPANDNH_01942	JHBBMAED_03956	LIIOGJJD_03442	IJGOFEKK_04425	LIPDOFKF_00353	FHPLNBJB_03170	PDGELPOA_04093	EOILBFBM_04115	ONOJFBAA_04071	NECCPCHG_04314	FHCCEOHO_04117	FGLKJKLB_04398	FIINALBL_04106	JABCBBBE_04304	BHGBCIGJ_03299	KBLOCAKP_04028	OIPBFMPM_04203	GGAJJFNN_04226	PPDJINJM_04227	EIIKJPLN_04321
mscL		Large-conductance mechanosensitive channel	25	25	1	25	10180				410	410	410	MPFHJMPP_02880	IJMFKBOB_02329	MNCGPMMN_03761	PDEKFOND_01334	EHFBMLCB_03995	DNPANDNH_01970	JHBBMAED_03928	LIIOGJJD_03472	IJGOFEKK_04397	LIPDOFKF_00381	FHPLNBJB_03198	PDGELPOA_04065	EOILBFBM_04087	ONOJFBAA_04043	NECCPCHG_04286	FHCCEOHO_04089	FGLKJKLB_04370	FIINALBL_04078	JABCBBBE_04276	BHGBCIGJ_03271	KBLOCAKP_04000	OIPBFMPM_04175	GGAJJFNN_04198	PPDJINJM_04199	EIIKJPLN_04293
rplS		50S ribosomal protein L19	25	25	1	25	9109				347	347	347	MPFHJMPP_03600	IJMFKBOB_01692	MNCGPMMN_04493	PDEKFOND_00723	EHFBMLCB_03342	DNPANDNH_02597	JHBBMAED_03288	LIIOGJJD_04165	IJGOFEKK_03587	LIPDOFKF_01001	FHPLNBJB_04020	PDGELPOA_03346	EOILBFBM_03436	ONOJFBAA_03405	NECCPCHG_03031	FHCCEOHO_03455	FGLKJKLB_03588	FIINALBL_01110	JABCBBBE_03475	BHGBCIGJ_02578	KBLOCAKP_03378	OIPBFMPM_03506	GGAJJFNN_03562	PPDJINJM_03473	EIIKJPLN_03541
arcA_2		Aerobic respiration control protein ArcA	25	25	1	25	15007				716	716	716	MPFHJMPP_01836	IJMFKBOB_03385	MNCGPMMN_02712	PDEKFOND_02407	EHFBMLCB_00622	DNPANDNH_00892	JHBBMAED_00623	LIIOGJJD_02421	IJGOFEKK_00728	LIPDOFKF_03659	FHPLNBJB_02116	PDGELPOA_00645	EOILBFBM_00634	ONOJFBAA_00625	NECCPCHG_00161	FHCCEOHO_00638	FGLKJKLB_00632	FIINALBL_03760	JABCBBBE_00662	BHGBCIGJ_04374	KBLOCAKP_00632	OIPBFMPM_00647	GGAJJFNN_00921	PPDJINJM_00631	EIIKJPLN_00655
yebV		putative protein YebV	25	25	1	25	12314				239	239	239	MPFHJMPP_04391	IJMFKBOB_01011	MNCGPMMN_00649	PDEKFOND_04513	EHFBMLCB_02634	DNPANDNH_03281	JHBBMAED_02638	LIIOGJJD_00278	IJGOFEKK_02822	LIPDOFKF_01681	FHPLNBJB_00046	PDGELPOA_02684	EOILBFBM_02735	ONOJFBAA_02757	NECCPCHG_00841	FHCCEOHO_02686	FGLKJKLB_02852	FIINALBL_01821	JABCBBBE_02709	BHGBCIGJ_01801	KBLOCAKP_02736	OIPBFMPM_02615	GGAJJFNN_02824	PPDJINJM_02792	EIIKJPLN_02831
rplU		50S ribosomal protein L21	25	25	1	25	10069				311	311	311	MPFHJMPP_03062	IJMFKBOB_02224	MNCGPMMN_03867	PDEKFOND_01226	EHFBMLCB_03889	DNPANDNH_02076	JHBBMAED_03822	LIIOGJJD_03581	IJGOFEKK_04289	LIPDOFKF_00487	FHPLNBJB_03329	PDGELPOA_03959	EOILBFBM_03980	ONOJFBAA_03936	NECCPCHG_02295	FHCCEOHO_03983	FGLKJKLB_04264	FIINALBL_00503	JABCBBBE_04170	BHGBCIGJ_03165	KBLOCAKP_03895	OIPBFMPM_04069	GGAJJFNN_04092	PPDJINJM_04073	EIIKJPLN_04187
yqjD		putative protein YqjD	25	25	1	25	9983				305	305	305	MPFHJMPP_03127	IJMFKBOB_02161	MNCGPMMN_03932	PDEKFOND_01165	EHFBMLCB_03821	DNPANDNH_02137	JHBBMAED_03756	LIIOGJJD_03645	IJGOFEKK_04218	LIPDOFKF_00549	FHPLNBJB_03394	PDGELPOA_03896	EOILBFBM_03919	ONOJFBAA_03875	NECCPCHG_02366	FHCCEOHO_03918	FGLKJKLB_04198	FIINALBL_00579	JABCBBBE_04102	BHGBCIGJ_03103	KBLOCAKP_03832	OIPBFMPM_03992	GGAJJFNN_04022	PPDJINJM_04005	EIIKJPLN_04126
chbA_2		PTS system N,N'-diacetylchitobiose-specific EIIA component	25	25	1	25	13778				317	317	317	MPFHJMPP_02263	IJMFKBOB_02962	MNCGPMMN_03144	PDEKFOND_01960	EHFBMLCB_00201	DNPANDNH_01333	JHBBMAED_00200	LIIOGJJD_02850	IJGOFEKK_00195	LIPDOFKF_04080	FHPLNBJB_02527	PDGELPOA_00184	EOILBFBM_00205	ONOJFBAA_00206	NECCPCHG_04265	FHCCEOHO_00201	FGLKJKLB_00205	FIINALBL_00226	JABCBBBE_00230	BHGBCIGJ_03935	KBLOCAKP_00198	OIPBFMPM_00212	GGAJJFNN_00397	PPDJINJM_00192	EIIKJPLN_00202
fis		DNA-binding protein Fis	25	25	1	25	10152				296	296	296	MPFHJMPP_02908	IJMFKBOB_02302	MNCGPMMN_03789	PDEKFOND_01306	EHFBMLCB_03967	DNPANDNH_01998	JHBBMAED_03900	LIIOGJJD_03500	IJGOFEKK_04367	LIPDOFKF_00409	FHPLNBJB_03250	PDGELPOA_04037	EOILBFBM_04059	ONOJFBAA_04015	NECCPCHG_02217	FHCCEOHO_04061	FGLKJKLB_04342	FIINALBL_00425	JABCBBBE_04248	BHGBCIGJ_03243	KBLOCAKP_03973	OIPBFMPM_04147	GGAJJFNN_04170	PPDJINJM_04151	EIIKJPLN_04265
aptA		Apulose-4-phosphate transketolase subunit A	25	25	1	25	14293				830	830	830	MPFHJMPP_03870	IJMFKBOB_01414	MNCGPMMN_00141	PDEKFOND_00405	EHFBMLCB_03072	DNPANDNH_02871	JHBBMAED_03018	LIIOGJJD_04428	IJGOFEKK_03287	LIPDOFKF_01298	FHPLNBJB_04296	PDGELPOA_03084	EOILBFBM_03119	ONOJFBAA_03141	NECCPCHG_02890	FHCCEOHO_03170	FGLKJKLB_03267	FIINALBL_01425	JABCBBBE_03178	BHGBCIGJ_02310	KBLOCAKP_03136	OIPBFMPM_03140	GGAJJFNN_03256	PPDJINJM_03185	EIIKJPLN_03272
folP		Dihydropteroate synthase	25	25	1	25	10058				848	848	848	MPFHJMPP_03073	IJMFKBOB_02213	MNCGPMMN_03878	PDEKFOND_01215	EHFBMLCB_03878	DNPANDNH_02087	JHBBMAED_03811	LIIOGJJD_03593	IJGOFEKK_04278	LIPDOFKF_00498	FHPLNBJB_03340	PDGELPOA_03948	EOILBFBM_03969	ONOJFBAA_03925	NECCPCHG_02306	FHCCEOHO_03972	FGLKJKLB_04253	FIINALBL_00514	JABCBBBE_04159	BHGBCIGJ_03154	KBLOCAKP_03884	OIPBFMPM_04058	GGAJJFNN_04081	PPDJINJM_04062	EIIKJPLN_04176
rplY		50S ribosomal protein L25	25	25	1	25	14205				284	284	284	MPFHJMPP_03948	IJMFKBOB_01350	MNCGPMMN_00205	PDEKFOND_00341	EHFBMLCB_02949	DNPANDNH_02935	JHBBMAED_02954	LIIOGJJD_04493	IJGOFEKK_03161	LIPDOFKF_01362	FHPLNBJB_04361	PDGELPOA_03019	EOILBFBM_03055	ONOJFBAA_03077	NECCPCHG_03484	FHCCEOHO_03106	FGLKJKLB_03201	FIINALBL_01491	JABCBBBE_03048	BHGBCIGJ_02245	KBLOCAKP_03072	OIPBFMPM_03019	GGAJJFNN_03187	PPDJINJM_03121	EIIKJPLN_03208
dnaC		DNA replication protein DnaC	25	25	1	25	15054				737	737	737	MPFHJMPP_01885	IJMFKBOB_03336	MNCGPMMN_02758	PDEKFOND_02358	EHFBMLCB_00576	DNPANDNH_00938	JHBBMAED_00574	LIIOGJJD_02470	IJGOFEKK_00682	LIPDOFKF_03705	FHPLNBJB_02162	PDGELPOA_00599	EOILBFBM_00584	ONOJFBAA_00575	NECCPCHG_00115	FHCCEOHO_00592	FGLKJKLB_00582	FIINALBL_03811	JABCBBBE_00617	BHGBCIGJ_04328	KBLOCAKP_00583	OIPBFMPM_00601	GGAJJFNN_00874	PPDJINJM_00582	EIIKJPLN_00606
purF		Amidophosphoribosyltransferase	25	25	1	25	14317				1517	1517	1517	MPFHJMPP_03852	IJMFKBOB_01432	MNCGPMMN_00123	PDEKFOND_00426	EHFBMLCB_03090	DNPANDNH_02853	JHBBMAED_03039	LIIOGJJD_04410	IJGOFEKK_03305	LIPDOFKF_01280	FHPLNBJB_04278	PDGELPOA_03103	EOILBFBM_03137	ONOJFBAA_03159	NECCPCHG_02872	FHCCEOHO_03188	FGLKJKLB_03285	FIINALBL_01407	JABCBBBE_03196	BHGBCIGJ_02328	KBLOCAKP_03154	OIPBFMPM_03158	GGAJJFNN_03274	PPDJINJM_03203	EIIKJPLN_03290
trxB		Thioredoxin reductase	25	25	1	25	6001				995	995	995	MPFHJMPP_00964	IJMFKBOB_04164	MNCGPMMN_01923	PDEKFOND_03238	EHFBMLCB_01417	DNPANDNH_00058	JHBBMAED_01417	LIIOGJJD_01542	IJGOFEKK_01555	LIPDOFKF_02796	FHPLNBJB_01199	PDGELPOA_01479	EOILBFBM_01492	ONOJFBAA_01547	NECCPCHG_01267	FHCCEOHO_01425	FGLKJKLB_01557	FIINALBL_02945	JABCBBBE_01573	BHGBCIGJ_00640	KBLOCAKP_01440	OIPBFMPM_01452	GGAJJFNN_01715	PPDJINJM_01444	EIIKJPLN_01510
bssS		Biofilm regulator BssS	25	25	1	25	6347				254	254	254	MPFHJMPP_00750	IJMFKBOB_04331	MNCGPMMN_01664	PDEKFOND_03420	EHFBMLCB_01585	DNPANDNH_04364	JHBBMAED_01627	LIIOGJJD_01370	IJGOFEKK_01786	LIPDOFKF_02629	FHPLNBJB_00974	PDGELPOA_01665	EOILBFBM_01715	ONOJFBAA_01734	NECCPCHG_03841	FHCCEOHO_01598	FGLKJKLB_01792	FIINALBL_02722	JABCBBBE_01687	BHGBCIGJ_00811	KBLOCAKP_01609	OIPBFMPM_01654	GGAJJFNN_01889	PPDJINJM_01628	EIIKJPLN_01745
sapF		Peptide transport system ATP-binding protein SapF	25	25	1	25	7826				806	806	806	MPFHJMPP_04626	IJMFKBOB_00755	MNCGPMMN_00846	PDEKFOND_04312	EHFBMLCB_02352	DNPANDNH_03477	JHBBMAED_02442	LIIOGJJD_00523	IJGOFEKK_02622	LIPDOFKF_01876	FHPLNBJB_00243	PDGELPOA_02528	EOILBFBM_02496	ONOJFBAA_02517	NECCPCHG_02689	FHCCEOHO_02485	FGLKJKLB_02643	FIINALBL_01990	JABCBBBE_02520	BHGBCIGJ_01603	KBLOCAKP_02459	OIPBFMPM_02453	GGAJJFNN_02612	PPDJINJM_02601	EIIKJPLN_02631
ppnP		Pyrimidine/purine nucleoside phosphorylase	25	25	1	25	1626				287	287	287	MPFHJMPP_01490	IJMFKBOB_03650	MNCGPMMN_02439	PDEKFOND_02671	EHFBMLCB_00883	DNPANDNH_00569	JHBBMAED_00902	LIIOGJJD_02140	IJGOFEKK_01030	LIPDOFKF_03348	FHPLNBJB_01718	PDGELPOA_00980	EOILBFBM_00900	ONOJFBAA_00956	NECCPCHG_00419	FHCCEOHO_00910	FGLKJKLB_00965	FIINALBL_03464	JABCBBBE_00931	BHGBCIGJ_00090	KBLOCAKP_00924	OIPBFMPM_00929	GGAJJFNN_01194	PPDJINJM_00913	EIIKJPLN_00921
glpF		Glycerol uptake facilitator protein	25	25	1	25	10504				845	845	845	MPFHJMPP_02566	IJMFKBOB_02644	MNCGPMMN_03447	PDEKFOND_01651	EHFBMLCB_04311	DNPANDNH_01655	JHBBMAED_04236	LIIOGJJD_03165	IJGOFEKK_04748	LIPDOFKF_00084	FHPLNBJB_02897	PDGELPOA_04377	EOILBFBM_04406	ONOJFBAA_04362	NECCPCHG_03385	FHCCEOHO_04401	FGLKJKLB_04772	FIINALBL_04411	JABCBBBE_04613	BHGBCIGJ_03617	KBLOCAKP_04343	OIPBFMPM_04499	GGAJJFNN_04509	PPDJINJM_04497	EIIKJPLN_04613
rpmE		50S ribosomal protein L31	25	25	1	25	10487				212	212	212	MPFHJMPP_02575	IJMFKBOB_02635	MNCGPMMN_03457	PDEKFOND_01642	EHFBMLCB_04302	DNPANDNH_01664	JHBBMAED_04227	LIIOGJJD_03175	IJGOFEKK_04739	LIPDOFKF_00093	FHPLNBJB_02906	PDGELPOA_04368	EOILBFBM_04397	ONOJFBAA_04353	NECCPCHG_03394	FHCCEOHO_04392	FGLKJKLB_04763	FIINALBL_04402	JABCBBBE_04604	BHGBCIGJ_03608	KBLOCAKP_04334	OIPBFMPM_04490	GGAJJFNN_04500	PPDJINJM_04488	EIIKJPLN_04599
hdfR_3		HTH-type transcriptional regulator HdfR	25	25	1	25	14283				512	914	895	MPFHJMPP_03880	IJMFKBOB_01404	MNCGPMMN_00151	PDEKFOND_00395	EHFBMLCB_03062	DNPANDNH_02881	JHBBMAED_03008	LIIOGJJD_04438	IJGOFEKK_03276	LIPDOFKF_01308	FHPLNBJB_04306	PDGELPOA_03073	EOILBFBM_03109	ONOJFBAA_03131	NECCPCHG_02900	FHCCEOHO_03160	FGLKJKLB_03257	FIINALBL_01435	JABCBBBE_03167	BHGBCIGJ_02300	KBLOCAKP_03126	OIPBFMPM_03130	GGAJJFNN_03244	PPDJINJM_03175	EIIKJPLN_03262
ppiC		Peptidyl-prolyl cis-trans isomerase C	25	25	1	25	10448				281	281	281	MPFHJMPP_02621	IJMFKBOB_02591	MNCGPMMN_03495	PDEKFOND_01603	EHFBMLCB_04258	DNPANDNH_01708	JHBBMAED_04189	LIIOGJJD_03214	IJGOFEKK_04695	LIPDOFKF_00131	FHPLNBJB_02944	PDGELPOA_04330	EOILBFBM_04352	ONOJFBAA_04308	NECCPCHG_03721	FHCCEOHO_04354	FGLKJKLB_04725	FIINALBL_04364	JABCBBBE_04566	BHGBCIGJ_03564	KBLOCAKP_04290	OIPBFMPM_04451	GGAJJFNN_04462	PPDJINJM_04450	EIIKJPLN_04555
iscX		Protein IscX	25	25	1	25	9036				200	200	200	MPFHJMPP_03671	IJMFKBOB_01621	MNCGPMMN_04564	PDEKFOND_00651	EHFBMLCB_03271	DNPANDNH_02668	JHBBMAED_03217	LIIOGJJD_04237	IJGOFEKK_03516	LIPDOFKF_01073	FHPLNBJB_04091	PDGELPOA_03275	EOILBFBM_03311	ONOJFBAA_03334	NECCPCHG_03643	FHCCEOHO_03384	FGLKJKLB_03517	FIINALBL_01181	JABCBBBE_03403	BHGBCIGJ_02507	KBLOCAKP_03307	OIPBFMPM_03435	GGAJJFNN_03491	PPDJINJM_03402	EIIKJPLN_03470
rpmI		50S ribosomal protein L35	25	25	1	25	6511				197	197	197	MPFHJMPP_00600	IJMFKBOB_00043	MNCGPMMN_01515	PDEKFOND_03681	EHFBMLCB_01734	DNPANDNH_04103	JHBBMAED_01776	LIIOGJJD_01164	IJGOFEKK_01992	LIPDOFKF_02481	FHPLNBJB_00826	PDGELPOA_01880	EOILBFBM_01862	ONOJFBAA_01882	NECCPCHG_03147	FHCCEOHO_01841	FGLKJKLB_01993	FIINALBL_02573	JABCBBBE_01897	BHGBCIGJ_00993	KBLOCAKP_01833	OIPBFMPM_01802	GGAJJFNN_02039	PPDJINJM_01868	EIIKJPLN_01954
group_12983		hypothetical protein	25	25	1	25	10238				218	218	218	MPFHJMPP_02821	IJMFKBOB_02388	MNCGPMMN_03702	PDEKFOND_01393	EHFBMLCB_04054	DNPANDNH_01911	JHBBMAED_03987	LIIOGJJD_03420	IJGOFEKK_04456	LIPDOFKF_00331	FHPLNBJB_03148	PDGELPOA_04124	EOILBFBM_04146	ONOJFBAA_04102	NECCPCHG_02390	FHCCEOHO_04149	FGLKJKLB_04429	FIINALBL_04128	JABCBBBE_04335	BHGBCIGJ_03330	KBLOCAKP_04059	OIPBFMPM_04225	GGAJJFNN_04257	PPDJINJM_04249	EIIKJPLN_04352
group_12984		hypothetical protein	25	25	1	25	12286				182	182	182	MPFHJMPP_04417	IJMFKBOB_00985	MNCGPMMN_00675	PDEKFOND_04488	EHFBMLCB_02608	DNPANDNH_03307	JHBBMAED_02612	LIIOGJJD_00304	IJGOFEKK_02796	LIPDOFKF_01708	FHPLNBJB_00072	PDGELPOA_02658	EOILBFBM_02709	ONOJFBAA_02731	NECCPCHG_00815	FHCCEOHO_02660	FGLKJKLB_02824	FIINALBL_01847	JABCBBBE_02683	BHGBCIGJ_01775	KBLOCAKP_02710	OIPBFMPM_02589	GGAJJFNN_02798	PPDJINJM_02766	EIIKJPLN_02805
can		Carbonic anhydrase 2	25	25	1	25	14885				662	662	662	MPFHJMPP_01729	IJMFKBOB_03491	MNCGPMMN_02604	PDEKFOND_02514	EHFBMLCB_00728	DNPANDNH_00785	JHBBMAED_00729	LIIOGJJD_02301	IJGOFEKK_00835	LIPDOFKF_03553	FHPLNBJB_02007	PDGELPOA_00779	EOILBFBM_00740	ONOJFBAA_00731	NECCPCHG_00269	FHCCEOHO_00745	FGLKJKLB_00745	FIINALBL_03645	JABCBBBE_00771	BHGBCIGJ_04481	KBLOCAKP_00739	OIPBFMPM_00754	GGAJJFNN_01037	PPDJINJM_00746	EIIKJPLN_00762
infC		Translation initiation factor IF-3	25	25	1	25	6510				341	341	341	MPFHJMPP_00601	IJMFKBOB_00042	MNCGPMMN_01516	PDEKFOND_03680	EHFBMLCB_01733	DNPANDNH_04104	JHBBMAED_01775	LIIOGJJD_01165	IJGOFEKK_01991	LIPDOFKF_02482	FHPLNBJB_00827	PDGELPOA_01879	EOILBFBM_01861	ONOJFBAA_01881	NECCPCHG_03146	FHCCEOHO_01840	FGLKJKLB_01992	FIINALBL_02574	JABCBBBE_01896	BHGBCIGJ_00992	KBLOCAKP_01832	OIPBFMPM_01801	GGAJJFNN_02038	PPDJINJM_01867	EIIKJPLN_01953
cspD		Cold shock-like protein CspD	25	25	1	25	5982				221	221	221	MPFHJMPP_00980	IJMFKBOB_04157	MNCGPMMN_01930	PDEKFOND_03231	EHFBMLCB_01400	DNPANDNH_00065	JHBBMAED_01410	LIIOGJJD_01549	IJGOFEKK_01548	LIPDOFKF_02803	FHPLNBJB_01206	PDGELPOA_01472	EOILBFBM_01476	ONOJFBAA_01531	NECCPCHG_01260	FHCCEOHO_01418	FGLKJKLB_01550	FIINALBL_02952	JABCBBBE_01580	BHGBCIGJ_00623	KBLOCAKP_01429	OIPBFMPM_01445	GGAJJFNN_01708	PPDJINJM_01437	EIIKJPLN_01503
lacC		Tagatose-6-phosphate kinase	25	25	1	25	14181				938	938	938	MPFHJMPP_03967	IJMFKBOB_01331	MNCGPMMN_00224	PDEKFOND_00322	EHFBMLCB_02930	DNPANDNH_02971	JHBBMAED_02935	LIIOGJJD_04512	IJGOFEKK_03142	LIPDOFKF_01381	FHPLNBJB_04380	PDGELPOA_03000	EOILBFBM_03036	ONOJFBAA_03058	NECCPCHG_03465	FHCCEOHO_03087	FGLKJKLB_03182	FIINALBL_01518	JABCBBBE_03029	BHGBCIGJ_02226	KBLOCAKP_03053	OIPBFMPM_03000	GGAJJFNN_03168	PPDJINJM_03102	EIIKJPLN_03189
rpsN		30S ribosomal protein S14	25	25	1	25	10196				305	305	305	MPFHJMPP_02864	IJMFKBOB_02345	MNCGPMMN_03745	PDEKFOND_01350	EHFBMLCB_04011	DNPANDNH_01954	JHBBMAED_03944	LIIOGJJD_03454	IJGOFEKK_04413	LIPDOFKF_00365	FHPLNBJB_03182	PDGELPOA_04081	EOILBFBM_04103	ONOJFBAA_04059	NECCPCHG_04302	FHCCEOHO_04105	FGLKJKLB_04386	FIINALBL_04094	JABCBBBE_04292	BHGBCIGJ_03287	KBLOCAKP_04016	OIPBFMPM_04191	GGAJJFNN_04214	PPDJINJM_04215	EIIKJPLN_04309
group_12990		hypothetical protein	25	25	1	25	9265				179	179	179	MPFHJMPP_03533	IJMFKBOB_01766	MNCGPMMN_04401	PDEKFOND_00768	EHFBMLCB_03401	DNPANDNH_02549	JHBBMAED_03338	LIIOGJJD_04067	IJGOFEKK_03621	LIPDOFKF_00958	FHPLNBJB_03911	PDGELPOA_03390	EOILBFBM_03479	ONOJFBAA_03448	NECCPCHG_02988	FHCCEOHO_03505	FGLKJKLB_03651	FIINALBL_01009	JABCBBBE_03575	BHGBCIGJ_02681	KBLOCAKP_03443	OIPBFMPM_03544	GGAJJFNN_03621	PPDJINJM_03567	EIIKJPLN_03632
rpsO		30S ribosomal protein S15	25	25	1	25	10049				269	269	269	MPFHJMPP_03084	IJMFKBOB_02202	MNCGPMMN_03889	PDEKFOND_01204	EHFBMLCB_03867	DNPANDNH_02098	JHBBMAED_03800	LIIOGJJD_03605	IJGOFEKK_04267	LIPDOFKF_00509	FHPLNBJB_03351	PDGELPOA_03937	EOILBFBM_03958	ONOJFBAA_03914	NECCPCHG_02317	FHCCEOHO_03961	FGLKJKLB_04242	FIINALBL_00525	JABCBBBE_04148	BHGBCIGJ_03143	KBLOCAKP_03873	OIPBFMPM_04047	GGAJJFNN_04070	PPDJINJM_04051	EIIKJPLN_04165
flgG		Flagellar basal-body rod protein FlgG	25	25	1	25	6364				782	782	782	MPFHJMPP_00733	IJMFKBOB_04348	MNCGPMMN_01647	PDEKFOND_03437	EHFBMLCB_01602	DNPANDNH_04347	JHBBMAED_01644	LIIOGJJD_01353	IJGOFEKK_01803	LIPDOFKF_02612	FHPLNBJB_00957	PDGELPOA_01682	EOILBFBM_01732	ONOJFBAA_01752	NECCPCHG_03858	FHCCEOHO_01615	FGLKJKLB_01809	FIINALBL_02705	JABCBBBE_01704	BHGBCIGJ_00828	KBLOCAKP_01626	OIPBFMPM_01671	GGAJJFNN_01906	PPDJINJM_01645	EIIKJPLN_01763
rpsP		30S ribosomal protein S16	25	25	1	25	9112				248	248	248	MPFHJMPP_03597	IJMFKBOB_01695	MNCGPMMN_04490	PDEKFOND_00726	EHFBMLCB_03345	DNPANDNH_02594	JHBBMAED_03291	LIIOGJJD_04162	IJGOFEKK_03590	LIPDOFKF_00998	FHPLNBJB_04017	PDGELPOA_03349	EOILBFBM_03439	ONOJFBAA_03408	NECCPCHG_03028	FHCCEOHO_03458	FGLKJKLB_03591	FIINALBL_01107	JABCBBBE_03478	BHGBCIGJ_02581	KBLOCAKP_03381	OIPBFMPM_03509	GGAJJFNN_03565	PPDJINJM_03476	EIIKJPLN_03544
ppa		Inorganic pyrophosphatase	25	25	1	25	13093				530	530	530	MPFHJMPP_02011	IJMFKBOB_03209	MNCGPMMN_02890	PDEKFOND_02214	EHFBMLCB_00451	DNPANDNH_01086	JHBBMAED_00451	LIIOGJJD_02600	IJGOFEKK_00541	LIPDOFKF_03833	FHPLNBJB_02281	PDGELPOA_00487	EOILBFBM_00459	ONOJFBAA_00450	NECCPCHG_04209	FHCCEOHO_00459	FGLKJKLB_00455	FIINALBL_03949	JABCBBBE_00483	BHGBCIGJ_04190	KBLOCAKP_00445	OIPBFMPM_00472	GGAJJFNN_00743	PPDJINJM_00448	EIIKJPLN_00472
groS		10 kDa chaperonin	25	25	1	25	14005				293	293	293	MPFHJMPP_02096	IJMFKBOB_03128	MNCGPMMN_02969	PDEKFOND_02133	EHFBMLCB_00372	DNPANDNH_01168	JHBBMAED_00370	LIIOGJJD_02681	IJGOFEKK_00459	LIPDOFKF_03916	FHPLNBJB_02196	PDGELPOA_00408	EOILBFBM_00381	ONOJFBAA_00372	NECCPCHG_03743	FHCCEOHO_00370	FGLKJKLB_00375	FIINALBL_04028	JABCBBBE_00402	BHGBCIGJ_04112	KBLOCAKP_00364	OIPBFMPM_00392	GGAJJFNN_00566	PPDJINJM_00365	EIIKJPLN_00391
yhcB		Inner membrane protein YhcB	25	25	1	25	10118				398	398	398	MPFHJMPP_02941	IJMFKBOB_02269	MNCGPMMN_03822	PDEKFOND_01273	EHFBMLCB_03934	DNPANDNH_02031	JHBBMAED_03867	LIIOGJJD_03534	IJGOFEKK_04334	LIPDOFKF_00442	FHPLNBJB_03283	PDGELPOA_04004	EOILBFBM_04026	ONOJFBAA_03982	NECCPCHG_02250	FHCCEOHO_04028	FGLKJKLB_04309	FIINALBL_00458	JABCBBBE_04215	BHGBCIGJ_03210	KBLOCAKP_03940	OIPBFMPM_04114	GGAJJFNN_04137	PPDJINJM_04118	EIIKJPLN_04232
nusB		Transcription antitermination protein NusB	25	25	1	25	1653				419	419	419	MPFHJMPP_01464	IJMFKBOB_03677	MNCGPMMN_02413	PDEKFOND_02700	EHFBMLCB_00909	DNPANDNH_00543	JHBBMAED_00929	LIIOGJJD_02114	IJGOFEKK_01056	LIPDOFKF_03322	FHPLNBJB_01692	PDGELPOA_01007	EOILBFBM_00926	ONOJFBAA_00982	NECCPCHG_00445	FHCCEOHO_00936	FGLKJKLB_00995	FIINALBL_03438	JABCBBBE_00957	BHGBCIGJ_00117	KBLOCAKP_00950	OIPBFMPM_00955	GGAJJFNN_01220	PPDJINJM_00939	EIIKJPLN_00947
rppH		RNA pyrophosphohydrolase	25	25	1	25	9457				464	464	464	MPFHJMPP_03367	IJMFKBOB_01916	MNCGPMMN_04250	PDEKFOND_00919	EHFBMLCB_03552	DNPANDNH_02397	JHBBMAED_03490	LIIOGJJD_03915	IJGOFEKK_03791	LIPDOFKF_00810	FHPLNBJB_03761	PDGELPOA_03567	EOILBFBM_03630	ONOJFBAA_03599	NECCPCHG_03166	FHCCEOHO_03656	FGLKJKLB_03801	FIINALBL_00853	JABCBBBE_03724	BHGBCIGJ_02833	KBLOCAKP_03592	OIPBFMPM_03694	GGAJJFNN_03769	PPDJINJM_03717	EIIKJPLN_03803
rpsU		30S ribosomal protein S21	25	25	1	25	8140				215	215	215	MPFHJMPP_03172	IJMFKBOB_02119	MNCGPMMN_03974	PDEKFOND_01120	EHFBMLCB_03753	DNPANDNH_02198	JHBBMAED_03689	LIIOGJJD_03713	IJGOFEKK_04122	LIPDOFKF_00614	FHPLNBJB_03436	PDGELPOA_03825	EOILBFBM_03839	ONOJFBAA_03833	NECCPCHG_01527	FHCCEOHO_03876	FGLKJKLB_04081	FIINALBL_00661	JABCBBBE_04047	BHGBCIGJ_03041	KBLOCAKP_03789	OIPBFMPM_03903	GGAJJFNN_03979	PPDJINJM_03937	EIIKJPLN_04058
dsrB		Protein DsrB	25	25	1	25	12606				188	188	188	MPFHJMPP_04195	IJMFKBOB_01142	MNCGPMMN_00410	PDEKFOND_00131	EHFBMLCB_02749	DNPANDNH_03162	JHBBMAED_02756	LIIOGJJD_00147	IJGOFEKK_02956	LIPDOFKF_01563	FHPLNBJB_04588	PDGELPOA_02808	EOILBFBM_02853	ONOJFBAA_02875	NECCPCHG_00959	FHCCEOHO_02860	FGLKJKLB_02996	FIINALBL_01708	JABCBBBE_02847	BHGBCIGJ_02001	KBLOCAKP_02865	OIPBFMPM_02813	GGAJJFNN_02947	PPDJINJM_02910	EIIKJPLN_03006
glnB		Nitrogen regulatory protein P-II	25	25	1	25	9054				338	338	338	MPFHJMPP_03654	IJMFKBOB_01638	MNCGPMMN_04547	PDEKFOND_00668	EHFBMLCB_03288	DNPANDNH_02651	JHBBMAED_03234	LIIOGJJD_04220	IJGOFEKK_03533	LIPDOFKF_01055	FHPLNBJB_04074	PDGELPOA_03292	EOILBFBM_03328	ONOJFBAA_03351	NECCPCHG_04151	FHCCEOHO_03401	FGLKJKLB_03534	FIINALBL_01164	JABCBBBE_03420	BHGBCIGJ_02524	KBLOCAKP_03324	OIPBFMPM_03452	GGAJJFNN_03508	PPDJINJM_03419	EIIKJPLN_03487
pal_1		Peptidoglycan-associated lipoprotein	25	25	1	25	2108				521	521	521	MPFHJMPP_01157	IJMFKBOB_03982	MNCGPMMN_02105	PDEKFOND_03015	EHFBMLCB_01219	DNPANDNH_00242	JHBBMAED_01235	LIIOGJJD_01803	IJGOFEKK_01374	LIPDOFKF_02987	FHPLNBJB_01388	PDGELPOA_01302	EOILBFBM_01301	ONOJFBAA_01356	NECCPCHG_01085	FHCCEOHO_01244	FGLKJKLB_01373	FIINALBL_03125	JABCBBBE_01261	BHGBCIGJ_00431	KBLOCAKP_01253	OIPBFMPM_01272	GGAJJFNN_01529	PPDJINJM_01248	EIIKJPLN_01329
nusG		Transcription termination/antitermination protein NusG	25	25	1	25	13771				545	545	545	MPFHJMPP_02270	IJMFKBOB_02955	MNCGPMMN_03151	PDEKFOND_01953	EHFBMLCB_00194	DNPANDNH_01340	JHBBMAED_00193	LIIOGJJD_02860	IJGOFEKK_00188	LIPDOFKF_04087	FHPLNBJB_02534	PDGELPOA_00177	EOILBFBM_00198	ONOJFBAA_00199	NECCPCHG_04272	FHCCEOHO_00194	FGLKJKLB_00198	FIINALBL_00219	JABCBBBE_00223	BHGBCIGJ_03928	KBLOCAKP_00191	OIPBFMPM_00205	GGAJJFNN_00390	PPDJINJM_00185	EIIKJPLN_00195
grxD		Glutaredoxin 4	25	25	1	25	6609				347	347	347	MPFHJMPP_00530	IJMFKBOB_00112	MNCGPMMN_01411	PDEKFOND_03753	EHFBMLCB_01803	DNPANDNH_04033	JHBBMAED_01845	LIIOGJJD_01084	IJGOFEKK_02062	LIPDOFKF_02412	FHPLNBJB_00756	PDGELPOA_01952	EOILBFBM_01940	ONOJFBAA_01960	NECCPCHG_01879	FHCCEOHO_01919	FGLKJKLB_02071	FIINALBL_02502	JABCBBBE_01958	BHGBCIGJ_01062	KBLOCAKP_01904	OIPBFMPM_01880	GGAJJFNN_02108	PPDJINJM_01946	EIIKJPLN_02028
lptB_1		Lipopolysaccharide export system ATP-binding protein LptB	25	25	1	25	13847				767	767	767	MPFHJMPP_02196	IJMFKBOB_03030	MNCGPMMN_03077	PDEKFOND_02029	EHFBMLCB_00268	DNPANDNH_01266	JHBBMAED_00267	LIIOGJJD_02783	IJGOFEKK_00262	LIPDOFKF_04013	FHPLNBJB_02459	PDGELPOA_00252	EOILBFBM_00272	ONOJFBAA_00273	NECCPCHG_03550	FHCCEOHO_00268	FGLKJKLB_00272	FIINALBL_00291	JABCBBBE_00297	BHGBCIGJ_04002	KBLOCAKP_00266	OIPBFMPM_00280	GGAJJFNN_00463	PPDJINJM_00260	EIIKJPLN_00269
gapA		Glyceraldehyde-3-phosphate dehydrogenase A	25	25	1	25	6460				995	995	995	MPFHJMPP_00650	IJMFKBOB_04429	MNCGPMMN_01565	PDEKFOND_03631	EHFBMLCB_01684	DNPANDNH_04153	JHBBMAED_01726	LIIOGJJD_01214	IJGOFEKK_01942	LIPDOFKF_02531	FHPLNBJB_00876	PDGELPOA_01829	EOILBFBM_01812	ONOJFBAA_01832	NECCPCHG_03097	FHCCEOHO_01791	FGLKJKLB_01943	FIINALBL_02625	JABCBBBE_01847	BHGBCIGJ_00943	KBLOCAKP_01783	OIPBFMPM_01752	GGAJJFNN_01989	PPDJINJM_01818	EIIKJPLN_01904
ihfB		Integration host factor subunit beta	25	25	1	25	6024				287	287	287	MPFHJMPP_00944	IJMFKBOB_04184	MNCGPMMN_01902	PDEKFOND_03258	EHFBMLCB_01437	DNPANDNH_00038	JHBBMAED_01437	LIIOGJJD_01518	IJGOFEKK_01576	LIPDOFKF_02776	FHPLNBJB_01179	PDGELPOA_01499	EOILBFBM_01512	ONOJFBAA_01567	NECCPCHG_01287	FHCCEOHO_01445	FGLKJKLB_01577	FIINALBL_02925	JABCBBBE_01553	BHGBCIGJ_00660	KBLOCAKP_01460	OIPBFMPM_01472	GGAJJFNN_01735	PPDJINJM_01465	EIIKJPLN_01530
lpxA		Acyl-[acyl-carrier-protein]--UDP-N-acetylglucosamine O-acyltransferase	25	25	1	25	14835				788	788	788	MPFHJMPP_01683	IJMFKBOB_03536	MNCGPMMN_02559	PDEKFOND_02559	EHFBMLCB_00773	DNPANDNH_00740	JHBBMAED_00774	LIIOGJJD_02255	IJGOFEKK_00881	LIPDOFKF_03508	FHPLNBJB_01962	PDGELPOA_00824	EOILBFBM_00785	ONOJFBAA_00776	NECCPCHG_00321	FHCCEOHO_00791	FGLKJKLB_00790	FIINALBL_03600	JABCBBBE_00816	BHGBCIGJ_04526	KBLOCAKP_00784	OIPBFMPM_00799	GGAJJFNN_01082	PPDJINJM_00791	EIIKJPLN_00807
acrZ		Multidrug efflux pump accessory protein AcrZ	25	25	1	25	2122				149	149	149	MPFHJMPP_01138	IJMFKBOB_04001	MNCGPMMN_02086	PDEKFOND_03034	EHFBMLCB_01238	DNPANDNH_00223	JHBBMAED_01254	LIIOGJJD_01783	IJGOFEKK_01393	LIPDOFKF_02968	FHPLNBJB_01369	PDGELPOA_01321	EOILBFBM_01320	ONOJFBAA_01375	NECCPCHG_01104	FHCCEOHO_01263	FGLKJKLB_01392	FIINALBL_03107	JABCBBBE_01280	BHGBCIGJ_00450	KBLOCAKP_01272	OIPBFMPM_01291	GGAJJFNN_01548	PPDJINJM_01267	EIIKJPLN_01348
group_13010		hypothetical protein	25	25	1	25	13084				551	551	551	MPFHJMPP_02002	IJMFKBOB_03218	MNCGPMMN_02881	PDEKFOND_02223	EHFBMLCB_00460	DNPANDNH_01077	JHBBMAED_00460	LIIOGJJD_02591	IJGOFEKK_00550	LIPDOFKF_03824	FHPLNBJB_02290	PDGELPOA_00496	EOILBFBM_00468	ONOJFBAA_00459	NECCPCHG_04200	FHCCEOHO_00468	FGLKJKLB_00464	FIINALBL_03934	JABCBBBE_00492	BHGBCIGJ_04199	KBLOCAKP_00454	OIPBFMPM_00481	GGAJJFNN_00752	PPDJINJM_00457	EIIKJPLN_00481
purC		Phosphoribosylaminoimidazole-succinocarboxamide synthase	25	25	1	25	8912				713	713	713	MPFHJMPP_03738	IJMFKBOB_01552	MNCGPMMN_00009	PDEKFOND_00582	EHFBMLCB_03203	DNPANDNH_02736	JHBBMAED_03150	LIIOGJJD_04300	IJGOFEKK_03453	LIPDOFKF_01141	FHPLNBJB_04154	PDGELPOA_03210	EOILBFBM_03248	ONOJFBAA_03271	NECCPCHG_04049	FHCCEOHO_03302	FGLKJKLB_03453	FIINALBL_01246	JABCBBBE_03335	BHGBCIGJ_02440	KBLOCAKP_03245	OIPBFMPM_03368	GGAJJFNN_03409	PPDJINJM_03335	EIIKJPLN_03403
gltA		Citrate synthase	25	25	1	25	2086				1283	1283	1283	MPFHJMPP_01178	IJMFKBOB_03961	MNCGPMMN_02126	PDEKFOND_02992	EHFBMLCB_01198	DNPANDNH_00263	JHBBMAED_01214	LIIOGJJD_01826	IJGOFEKK_01353	LIPDOFKF_03008	FHPLNBJB_01409	PDGELPOA_01281	EOILBFBM_01280	ONOJFBAA_01335	NECCPCHG_01064	FHCCEOHO_01223	FGLKJKLB_01352	FIINALBL_03146	JABCBBBE_01240	BHGBCIGJ_00410	KBLOCAKP_01232	OIPBFMPM_01251	GGAJJFNN_01508	PPDJINJM_01227	EIIKJPLN_01308
atpB		ATP synthase subunit a	25	25	1	25	10663				815	815	815	MPFHJMPP_02483	IJMFKBOB_02728	MNCGPMMN_03361	PDEKFOND_01734	EHFBMLCB_04395	DNPANDNH_01569	JHBBMAED_04319	LIIOGJJD_03081	IJGOFEKK_04840	LIPDOFKF_04298	FHPLNBJB_02769	PDGELPOA_04463	EOILBFBM_04497	ONOJFBAA_04453	NECCPCHG_04230	FHCCEOHO_04486	FGLKJKLB_04858	FIINALBL_04536	JABCBBBE_04696	BHGBCIGJ_03702	KBLOCAKP_04427	OIPBFMPM_04579	GGAJJFNN_00127	PPDJINJM_04583	EIIKJPLN_04696
rpsQ		30S ribosomal protein S17	25	25	1	25	10201				254	254	254	MPFHJMPP_02860	IJMFKBOB_02349	MNCGPMMN_03741	PDEKFOND_01354	EHFBMLCB_04015	DNPANDNH_01950	JHBBMAED_03948	LIIOGJJD_03449	IJGOFEKK_04417	LIPDOFKF_00361	FHPLNBJB_03178	PDGELPOA_04085	EOILBFBM_04107	ONOJFBAA_04063	NECCPCHG_04306	FHCCEOHO_04109	FGLKJKLB_04390	FIINALBL_04098	JABCBBBE_04296	BHGBCIGJ_03291	KBLOCAKP_04020	OIPBFMPM_04195	GGAJJFNN_04218	PPDJINJM_04219	EIIKJPLN_04313
dadA		D-amino acid dehydrogenase	25	25	1	25	12269				1298	1298	1298	MPFHJMPP_04434	IJMFKBOB_00968	MNCGPMMN_00692	PDEKFOND_04471	EHFBMLCB_02591	DNPANDNH_03324	JHBBMAED_02595	LIIOGJJD_00321	IJGOFEKK_02779	LIPDOFKF_01725	FHPLNBJB_00089	PDGELPOA_02640	EOILBFBM_02692	ONOJFBAA_02714	NECCPCHG_00798	FHCCEOHO_02643	FGLKJKLB_02807	FIINALBL_01864	JABCBBBE_02666	BHGBCIGJ_01758	KBLOCAKP_02693	OIPBFMPM_02572	GGAJJFNN_02781	PPDJINJM_02749	EIIKJPLN_02788
tyrS		Tyrosine--tRNA ligase	25	25	1	25	6635				1274	1274	1274	MPFHJMPP_00512	IJMFKBOB_00130	MNCGPMMN_01393	PDEKFOND_03771	EHFBMLCB_01821	DNPANDNH_04015	JHBBMAED_01863	LIIOGJJD_01066	IJGOFEKK_02080	LIPDOFKF_02394	FHPLNBJB_00734	PDGELPOA_01971	EOILBFBM_01958	ONOJFBAA_01978	NECCPCHG_01897	FHCCEOHO_01937	FGLKJKLB_02089	FIINALBL_02483	JABCBBBE_01978	BHGBCIGJ_01080	KBLOCAKP_01922	OIPBFMPM_01900	GGAJJFNN_02126	PPDJINJM_01964	EIIKJPLN_02046
yagU		Inner membrane protein YagU	25	25	1	25	10131				614	614	614	MPFHJMPP_02928	IJMFKBOB_02282	MNCGPMMN_03809	PDEKFOND_01286	EHFBMLCB_03947	DNPANDNH_02018	JHBBMAED_03880	LIIOGJJD_03521	IJGOFEKK_04347	LIPDOFKF_00429	FHPLNBJB_03270	PDGELPOA_04017	EOILBFBM_04039	ONOJFBAA_03995	NECCPCHG_02237	FHCCEOHO_04041	FGLKJKLB_04322	FIINALBL_00445	JABCBBBE_04228	BHGBCIGJ_03223	KBLOCAKP_03953	OIPBFMPM_04127	GGAJJFNN_04150	PPDJINJM_04131	EIIKJPLN_04245
aceA		Isocitrate lyase	25	25	1	25	13799				1304	1304	1304	MPFHJMPP_02240	IJMFKBOB_02986	MNCGPMMN_03121	PDEKFOND_01984	EHFBMLCB_00224	DNPANDNH_01310	JHBBMAED_00223	LIIOGJJD_02827	IJGOFEKK_00218	LIPDOFKF_04057	FHPLNBJB_02503	PDGELPOA_00208	EOILBFBM_00228	ONOJFBAA_00229	NECCPCHG_03506	FHCCEOHO_00224	FGLKJKLB_00228	FIINALBL_00249	JABCBBBE_00253	BHGBCIGJ_03958	KBLOCAKP_00222	OIPBFMPM_00236	GGAJJFNN_00420	PPDJINJM_00215	EIIKJPLN_00225
bioP		Biotin transporter	25	25	1	25	10407				899	899	899	MPFHJMPP_02663	IJMFKBOB_02549	MNCGPMMN_03537	PDEKFOND_01560	EHFBMLCB_04216	DNPANDNH_01750	JHBBMAED_04147	LIIOGJJD_03258	IJGOFEKK_04653	LIPDOFKF_00173	FHPLNBJB_02986	PDGELPOA_04288	EOILBFBM_04309	ONOJFBAA_04265	NECCPCHG_03679	FHCCEOHO_04312	FGLKJKLB_04683	FIINALBL_04322	JABCBBBE_04524	BHGBCIGJ_03521	KBLOCAKP_04248	OIPBFMPM_04409	GGAJJFNN_04420	PPDJINJM_04408	EIIKJPLN_04513
mlrA_2		HTH-type transcriptional regulator MlrA	25	25	1	25	14135				740	740	740	MPFHJMPP_04008	IJMFKBOB_01290	MNCGPMMN_00265	PDEKFOND_00280	EHFBMLCB_02889	DNPANDNH_03012	JHBBMAED_02894	LIIOGJJD_04554	IJGOFEKK_03100	LIPDOFKF_01422	FHPLNBJB_04421	PDGELPOA_02959	EOILBFBM_02995	ONOJFBAA_03017	NECCPCHG_03424	FHCCEOHO_03046	FGLKJKLB_03138	FIINALBL_01559	JABCBBBE_02986	BHGBCIGJ_02185	KBLOCAKP_03011	OIPBFMPM_02959	GGAJJFNN_03127	PPDJINJM_03061	EIIKJPLN_03148
ftsL		Cell division protein FtsL	25	25	1	25	14938				365	365	365	MPFHJMPP_01774	IJMFKBOB_03447	MNCGPMMN_02650	PDEKFOND_02469	EHFBMLCB_00684	DNPANDNH_00830	JHBBMAED_00685	LIIOGJJD_02348	IJGOFEKK_00790	LIPDOFKF_03597	FHPLNBJB_02054	PDGELPOA_00710	EOILBFBM_00696	ONOJFBAA_00687	NECCPCHG_00225	FHCCEOHO_00700	FGLKJKLB_00700	FIINALBL_03691	JABCBBBE_00725	BHGBCIGJ_04436	KBLOCAKP_00694	OIPBFMPM_00709	GGAJJFNN_00983	PPDJINJM_00701	EIIKJPLN_00717
argG		Argininosuccinate synthase	25	25	1	25	10055				1346	1346	1346	MPFHJMPP_03077	IJMFKBOB_02209	MNCGPMMN_03882	PDEKFOND_01211	EHFBMLCB_03874	DNPANDNH_02091	JHBBMAED_03807	LIIOGJJD_03597	IJGOFEKK_04274	LIPDOFKF_00502	FHPLNBJB_03344	PDGELPOA_03944	EOILBFBM_03965	ONOJFBAA_03921	NECCPCHG_02310	FHCCEOHO_03968	FGLKJKLB_04249	FIINALBL_00518	JABCBBBE_04155	BHGBCIGJ_03150	KBLOCAKP_03880	OIPBFMPM_04054	GGAJJFNN_04077	PPDJINJM_04058	EIIKJPLN_04172
hosA		Transcriptional regulator HosA	25	25	1	25	9385				407	407	407	MPFHJMPP_03436	IJMFKBOB_01846	MNCGPMMN_04320	PDEKFOND_00849	EHFBMLCB_03481	DNPANDNH_02469	JHBBMAED_03419	LIIOGJJD_03987	IJGOFEKK_03721	LIPDOFKF_00880	FHPLNBJB_03831	PDGELPOA_03496	EOILBFBM_03559	ONOJFBAA_03528	NECCPCHG_03236	FHCCEOHO_03586	FGLKJKLB_03731	FIINALBL_00923	JABCBBBE_03655	BHGBCIGJ_02761	KBLOCAKP_03522	OIPBFMPM_03624	GGAJJFNN_03699	PPDJINJM_03646	EIIKJPLN_03733
gsk		Inosine-guanosine kinase	25	25	1	25	1734				1304	1304	1304	MPFHJMPP_01394	IJMFKBOB_03748	MNCGPMMN_02340	PDEKFOND_02773	EHFBMLCB_00980	DNPANDNH_00473	JHBBMAED_00998	LIIOGJJD_02041	IJGOFEKK_01133	LIPDOFKF_03253	FHPLNBJB_01622	PDGELPOA_01078	EOILBFBM_00997	ONOJFBAA_01053	NECCPCHG_00514	FHCCEOHO_01008	FGLKJKLB_01066	FIINALBL_03367	JABCBBBE_01028	BHGBCIGJ_00187	KBLOCAKP_01022	OIPBFMPM_01031	GGAJJFNN_01290	PPDJINJM_01009	EIIKJPLN_01017
ppnN		Pyrimidine/purine nucleotide 5'-monophosphate nucleosidase	25	25	1	25	9429				1364	1364	1364	MPFHJMPP_03394	IJMFKBOB_01888	MNCGPMMN_04278	PDEKFOND_00891	EHFBMLCB_03524	DNPANDNH_02427	JHBBMAED_03462	LIIOGJJD_03944	IJGOFEKK_03763	LIPDOFKF_00838	FHPLNBJB_03789	PDGELPOA_03539	EOILBFBM_03601	ONOJFBAA_03570	NECCPCHG_03194	FHCCEOHO_03628	FGLKJKLB_03773	FIINALBL_00881	JABCBBBE_03698	BHGBCIGJ_02803	KBLOCAKP_03564	OIPBFMPM_03666	GGAJJFNN_03741	PPDJINJM_03689	EIIKJPLN_03775
rplR		50S ribosomal protein L18	25	25	1	25	10193				353	353	353	MPFHJMPP_02867	IJMFKBOB_02342	MNCGPMMN_03748	PDEKFOND_01347	EHFBMLCB_04008	DNPANDNH_01957	JHBBMAED_03941	LIIOGJJD_03457	IJGOFEKK_04410	LIPDOFKF_00368	FHPLNBJB_03185	PDGELPOA_04078	EOILBFBM_04100	ONOJFBAA_04056	NECCPCHG_04299	FHCCEOHO_04102	FGLKJKLB_04383	FIINALBL_04091	JABCBBBE_04289	BHGBCIGJ_03284	KBLOCAKP_04013	OIPBFMPM_04188	GGAJJFNN_04211	PPDJINJM_04212	EIIKJPLN_04306
hycE		Formate hydrogenlyase subunit 5	25	25	1	25	9318				1709	1709	1709	MPFHJMPP_03474	IJMFKBOB_01825	MNCGPMMN_04341	PDEKFOND_00827	EHFBMLCB_03460	DNPANDNH_02490	JHBBMAED_03398	LIIOGJJD_04008	IJGOFEKK_03680	LIPDOFKF_00901	FHPLNBJB_03852	PDGELPOA_03450	EOILBFBM_03538	ONOJFBAA_03507	NECCPCHG_03257	FHCCEOHO_03565	FGLKJKLB_03709	FIINALBL_00945	JABCBBBE_03634	BHGBCIGJ_02740	KBLOCAKP_03501	OIPBFMPM_03603	GGAJJFNN_03678	PPDJINJM_03625	EIIKJPLN_03688
fadB_2		Fatty acid oxidation complex subunit alpha	25	25	1	25	10390				2189	2189	2189	MPFHJMPP_02680	IJMFKBOB_02532	MNCGPMMN_03554	PDEKFOND_01543	EHFBMLCB_04199	DNPANDNH_01767	JHBBMAED_04130	LIIOGJJD_03276	IJGOFEKK_04636	LIPDOFKF_00190	FHPLNBJB_03003	PDGELPOA_04271	EOILBFBM_04292	ONOJFBAA_04248	NECCPCHG_03662	FHCCEOHO_04295	FGLKJKLB_04666	FIINALBL_04305	JABCBBBE_04507	BHGBCIGJ_03504	KBLOCAKP_04231	OIPBFMPM_04392	GGAJJFNN_04403	PPDJINJM_04391	EIIKJPLN_04496
pgl_2		6-phosphogluconolactonase	25	25	1	25	2175				995	995	995	MPFHJMPP_01133	IJMFKBOB_04006	MNCGPMMN_02081	PDEKFOND_03039	EHFBMLCB_01243	DNPANDNH_00218	JHBBMAED_01259	LIIOGJJD_01744	IJGOFEKK_01398	LIPDOFKF_02963	FHPLNBJB_01364	PDGELPOA_01326	EOILBFBM_01325	ONOJFBAA_01380	NECCPCHG_01109	FHCCEOHO_01268	FGLKJKLB_01397	FIINALBL_03102	JABCBBBE_01285	BHGBCIGJ_00455	KBLOCAKP_01277	OIPBFMPM_01296	GGAJJFNN_01553	PPDJINJM_01272	EIIKJPLN_01353
group_13030		hypothetical protein	25	25	1	25	7192				1448	1448	1448	MPFHJMPP_00124	IJMFKBOB_00469	MNCGPMMN_01093	PDEKFOND_04067	EHFBMLCB_02115	DNPANDNH_03713	JHBBMAED_02150	LIIOGJJD_00746	IJGOFEKK_02399	LIPDOFKF_02099	FHPLNBJB_00466	PDGELPOA_02307	EOILBFBM_02242	ONOJFBAA_02262	NECCPCHG_02194	FHCCEOHO_02238	FGLKJKLB_02385	FIINALBL_02181	JABCBBBE_02277	BHGBCIGJ_01386	KBLOCAKP_02214	OIPBFMPM_02213	GGAJJFNN_02355	PPDJINJM_02359	EIIKJPLN_02367
miaA		tRNA dimethylallyltransferase	25	25	1	25	14065				947	950	949	MPFHJMPP_02065	IJMFKBOB_03159	MNCGPMMN_02938	PDEKFOND_02164	EHFBMLCB_00403	DNPANDNH_01137	JHBBMAED_00401	LIIOGJJD_02648	IJGOFEKK_00490	LIPDOFKF_03884	FHPLNBJB_02227	PDGELPOA_00440	EOILBFBM_00412	ONOJFBAA_00403	NECCPCHG_03774	FHCCEOHO_00401	FGLKJKLB_00407	FIINALBL_03996	JABCBBBE_00433	BHGBCIGJ_04143	KBLOCAKP_00395	OIPBFMPM_00424	GGAJJFNN_00695	PPDJINJM_00397	EIIKJPLN_00422
holC		DNA polymerase III subunit chi	25	25	1	25	10096				443	443	443	MPFHJMPP_03035	IJMFKBOB_02251	MNCGPMMN_03840	PDEKFOND_01253	EHFBMLCB_03916	DNPANDNH_02049	JHBBMAED_03849	LIIOGJJD_03554	IJGOFEKK_04316	LIPDOFKF_00460	FHPLNBJB_03302	PDGELPOA_03985	EOILBFBM_04007	ONOJFBAA_03963	NECCPCHG_02268	FHCCEOHO_04010	FGLKJKLB_04291	FIINALBL_00476	JABCBBBE_04197	BHGBCIGJ_03192	KBLOCAKP_03922	OIPBFMPM_04096	GGAJJFNN_04119	PPDJINJM_04100	EIIKJPLN_04214
cmpC		Bicarbonate transport ATP-binding protein CmpC	25	25	1	25	7609				788	788	788	MPFHJMPP_04512	IJMFKBOB_00868	MNCGPMMN_00767	PDEKFOND_04390	EHFBMLCB_02522	DNPANDNH_03400	JHBBMAED_02519	LIIOGJJD_00403	IJGOFEKK_02700	LIPDOFKF_01799	FHPLNBJB_00159	PDGELPOA_02610	EOILBFBM_02612	ONOJFBAA_02633	NECCPCHG_00730	FHCCEOHO_02567	FGLKJKLB_02729	FIINALBL_01901	JABCBBBE_02596	BHGBCIGJ_01681	KBLOCAKP_02593	OIPBFMPM_02536	GGAJJFNN_02695	PPDJINJM_02679	EIIKJPLN_02709
pheP		Phenylalanine-specific permease	25	25	1	25	1887				1388	1388	1388	MPFHJMPP_01346	IJMFKBOB_03796	MNCGPMMN_02292	PDEKFOND_02823	EHFBMLCB_01029	DNPANDNH_00425	JHBBMAED_01046	LIIOGJJD_01993	IJGOFEKK_01186	LIPDOFKF_03169	FHPLNBJB_01574	PDGELPOA_01127	EOILBFBM_01118	ONOJFBAA_01173	NECCPCHG_00562	FHCCEOHO_01056	FGLKJKLB_01183	FIINALBL_03310	JABCBBBE_01076	BHGBCIGJ_00244	KBLOCAKP_01070	OIPBFMPM_01079	GGAJJFNN_01338	PPDJINJM_01058	EIIKJPLN_01138
lysP		Lysine-specific permease	25	25	1	25	14176				1469	1469	1469	MPFHJMPP_03972	IJMFKBOB_01326	MNCGPMMN_00229	PDEKFOND_00317	EHFBMLCB_02925	DNPANDNH_02976	JHBBMAED_02930	LIIOGJJD_04517	IJGOFEKK_03137	LIPDOFKF_01386	FHPLNBJB_04385	PDGELPOA_02995	EOILBFBM_03031	ONOJFBAA_03053	NECCPCHG_03460	FHCCEOHO_03082	FGLKJKLB_03177	FIINALBL_01523	JABCBBBE_03024	BHGBCIGJ_02221	KBLOCAKP_03048	OIPBFMPM_02995	GGAJJFNN_03163	PPDJINJM_03097	EIIKJPLN_03184
group_13036		hypothetical protein	25	25	1	25	2201				761	761	761	MPFHJMPP_01109	IJMFKBOB_04030	MNCGPMMN_02057	PDEKFOND_03063	EHFBMLCB_01268	DNPANDNH_00194	JHBBMAED_01283	LIIOGJJD_01720	IJGOFEKK_01422	LIPDOFKF_02939	FHPLNBJB_01340	PDGELPOA_01350	EOILBFBM_01349	ONOJFBAA_01404	NECCPCHG_01133	FHCCEOHO_01292	FGLKJKLB_01422	FIINALBL_03078	JABCBBBE_01309	BHGBCIGJ_00479	KBLOCAKP_01301	OIPBFMPM_01320	GGAJJFNN_01578	PPDJINJM_01296	EIIKJPLN_01377
lapA		Lipopolysaccharide assembly protein A	25	25	1	25	7807				308	308	308	MPFHJMPP_04609	IJMFKBOB_00771	MNCGPMMN_00830	PDEKFOND_04328	EHFBMLCB_02368	DNPANDNH_03461	JHBBMAED_02458	LIIOGJJD_00507	IJGOFEKK_02639	LIPDOFKF_01860	FHPLNBJB_00227	PDGELPOA_02544	EOILBFBM_02512	ONOJFBAA_02533	NECCPCHG_02673	FHCCEOHO_02501	FGLKJKLB_02660	FIINALBL_01971	JABCBBBE_02536	BHGBCIGJ_01619	KBLOCAKP_02475	OIPBFMPM_02470	GGAJJFNN_02628	PPDJINJM_02617	EIIKJPLN_02647
lipA		Lipoyl synthase	25	25	1	25	2030				965	965	965	MPFHJMPP_01240	IJMFKBOB_03899	MNCGPMMN_02188	PDEKFOND_02930	EHFBMLCB_01135	DNPANDNH_00325	JHBBMAED_01152	LIIOGJJD_01888	IJGOFEKK_01291	LIPDOFKF_03070	FHPLNBJB_01472	PDGELPOA_01218	EOILBFBM_01218	ONOJFBAA_01273	NECCPCHG_00669	FHCCEOHO_01161	FGLKJKLB_01290	FIINALBL_03208	JABCBBBE_01178	BHGBCIGJ_00349	KBLOCAKP_01170	OIPBFMPM_01189	GGAJJFNN_01446	PPDJINJM_01165	EIIKJPLN_01246
gloA		Lactoylglutathione lyase	25	25	1	25	6611				407	407	407	MPFHJMPP_00528	IJMFKBOB_00114	MNCGPMMN_01409	PDEKFOND_03755	EHFBMLCB_01805	DNPANDNH_04031	JHBBMAED_01847	LIIOGJJD_01082	IJGOFEKK_02064	LIPDOFKF_02410	FHPLNBJB_00754	PDGELPOA_01954	EOILBFBM_01942	ONOJFBAA_01962	NECCPCHG_01881	FHCCEOHO_01921	FGLKJKLB_02073	FIINALBL_02500	JABCBBBE_01960	BHGBCIGJ_01064	KBLOCAKP_01906	OIPBFMPM_01882	GGAJJFNN_02110	PPDJINJM_01948	EIIKJPLN_02030
prfA		Peptide chain release factor RF1	25	25	1	25	7595				1082	1082	1082	MPFHJMPP_04499	IJMFKBOB_00881	MNCGPMMN_00754	PDEKFOND_04404	EHFBMLCB_02535	DNPANDNH_03387	JHBBMAED_02533	LIIOGJJD_00390	IJGOFEKK_02713	LIPDOFKF_01786	FHPLNBJB_00146	PDGELPOA_02624	EOILBFBM_02625	ONOJFBAA_02646	NECCPCHG_00743	FHCCEOHO_02580	FGLKJKLB_02742	FIINALBL_01887	JABCBBBE_02609	BHGBCIGJ_01694	KBLOCAKP_02606	OIPBFMPM_02549	GGAJJFNN_02708	PPDJINJM_02692	EIIKJPLN_02722
ubiJ_1		Ubiquinone biosynthesis accessory factor UbiJ	25	25	1	25	10040				524	524	524	MPFHJMPP_03092	IJMFKBOB_02194	MNCGPMMN_03897	PDEKFOND_01196	EHFBMLCB_03858	DNPANDNH_02106	JHBBMAED_03792	LIIOGJJD_03614	IJGOFEKK_04259	LIPDOFKF_00518	FHPLNBJB_03359	PDGELPOA_03929	EOILBFBM_03950	ONOJFBAA_03906	NECCPCHG_02325	FHCCEOHO_03953	FGLKJKLB_04233	FIINALBL_00533	JABCBBBE_04140	BHGBCIGJ_03135	KBLOCAKP_03865	OIPBFMPM_04039	GGAJJFNN_04062	PPDJINJM_04043	EIIKJPLN_04157
polA		DNA polymerase I	25	25	1	25	10637				2792	2792	2792	MPFHJMPP_02511	IJMFKBOB_02700	MNCGPMMN_03389	PDEKFOND_01706	EHFBMLCB_04366	DNPANDNH_01597	JHBBMAED_04291	LIIOGJJD_03109	IJGOFEKK_04811	LIPDOFKF_00026	FHPLNBJB_02797	PDGELPOA_04435	EOILBFBM_04469	ONOJFBAA_04425	NECCPCHG_04354	FHCCEOHO_04458	FGLKJKLB_04830	FIINALBL_04503	JABCBBBE_04668	BHGBCIGJ_03674	KBLOCAKP_04399	OIPBFMPM_04551	GGAJJFNN_00098	PPDJINJM_04554	EIIKJPLN_04668
glgA		Glycogen synthase	25	25	1	25	10294				1433	1433	1433	MPFHJMPP_02769	IJMFKBOB_02440	MNCGPMMN_03650	PDEKFOND_01446	EHFBMLCB_04107	DNPANDNH_01859	JHBBMAED_04039	LIIOGJJD_03368	IJGOFEKK_04508	LIPDOFKF_00279	FHPLNBJB_03096	PDGELPOA_04176	EOILBFBM_04199	ONOJFBAA_04155	NECCPCHG_02442	FHCCEOHO_04201	FGLKJKLB_04481	FIINALBL_04181	JABCBBBE_04387	BHGBCIGJ_03382	KBLOCAKP_04111	OIPBFMPM_04277	GGAJJFNN_04309	PPDJINJM_04301	EIIKJPLN_04404
gstB_1		Glutathione S-transferase GstB	25	25	1	25	5887				626	626	626	MPFHJMPP_01049	IJMFKBOB_04088	MNCGPMMN_01998	PDEKFOND_03122	EHFBMLCB_01327	DNPANDNH_00134	JHBBMAED_01341	LIIOGJJD_01660	IJGOFEKK_01480	LIPDOFKF_02871	FHPLNBJB_01272	PDGELPOA_01411	EOILBFBM_01407	ONOJFBAA_01462	NECCPCHG_01191	FHCCEOHO_01350	FGLKJKLB_01482	FIINALBL_03021	JABCBBBE_01367	BHGBCIGJ_00539	KBLOCAKP_01360	OIPBFMPM_01378	GGAJJFNN_01637	PPDJINJM_01355	EIIKJPLN_01435
bglF_2		PTS system beta-glucoside-specific EIIBCA component	25	25	1	25	9312				1451	1451	1451	MPFHJMPP_03480	IJMFKBOB_01819	MNCGPMMN_04347	PDEKFOND_00821	EHFBMLCB_03454	DNPANDNH_02496	JHBBMAED_03392	LIIOGJJD_04014	IJGOFEKK_03674	LIPDOFKF_00907	FHPLNBJB_03858	PDGELPOA_03444	EOILBFBM_03532	ONOJFBAA_03501	NECCPCHG_02938	FHCCEOHO_03559	FGLKJKLB_03703	FIINALBL_00952	JABCBBBE_03628	BHGBCIGJ_02734	KBLOCAKP_03495	OIPBFMPM_03597	GGAJJFNN_03672	PPDJINJM_03619	EIIKJPLN_03682
prfB		Peptide chain release factor RF2	25	25	1	25	8378				881	881	881	MPFHJMPP_03332	IJMFKBOB_01957	MNCGPMMN_04185	PDEKFOND_00962	EHFBMLCB_03591	DNPANDNH_02356	JHBBMAED_03530	LIIOGJJD_03873	IJGOFEKK_03845	LIPDOFKF_00772	FHPLNBJB_03722	PDGELPOA_03612	EOILBFBM_03674	ONOJFBAA_03658	NECCPCHG_01379	FHCCEOHO_03710	FGLKJKLB_03874	FIINALBL_00832	JABCBBBE_03779	BHGBCIGJ_02883	KBLOCAKP_03627	OIPBFMPM_03744	GGAJJFNN_03805	PPDJINJM_03775	EIIKJPLN_03859
engB		putative GTP-binding protein EngB	25	25	1	25	10636				629	629	629	MPFHJMPP_02512	IJMFKBOB_02699	MNCGPMMN_03390	PDEKFOND_01705	EHFBMLCB_04365	DNPANDNH_01598	JHBBMAED_04290	LIIOGJJD_03110	IJGOFEKK_04810	LIPDOFKF_00027	FHPLNBJB_02798	PDGELPOA_04434	EOILBFBM_04468	ONOJFBAA_04424	NECCPCHG_04353	FHCCEOHO_04457	FGLKJKLB_04829	FIINALBL_04502	JABCBBBE_04667	BHGBCIGJ_03673	KBLOCAKP_04398	OIPBFMPM_04550	GGAJJFNN_00097	PPDJINJM_04553	EIIKJPLN_04667
ilvA		L-threonine dehydratase biosynthetic IlvA	25	25	1	25	10452				1544	1547	1545	MPFHJMPP_02618	IJMFKBOB_02594	MNCGPMMN_03492	PDEKFOND_01606	EHFBMLCB_04261	DNPANDNH_01705	JHBBMAED_04192	LIIOGJJD_03211	IJGOFEKK_04698	LIPDOFKF_00128	FHPLNBJB_02941	PDGELPOA_04333	EOILBFBM_04356	ONOJFBAA_04312	NECCPCHG_03724	FHCCEOHO_04357	FGLKJKLB_04728	FIINALBL_04367	JABCBBBE_04569	BHGBCIGJ_03567	KBLOCAKP_04293	OIPBFMPM_04454	GGAJJFNN_04465	PPDJINJM_04453	EIIKJPLN_04558
rsmG		Ribosomal RNA small subunit methyltransferase G	25	25	1	25	10661				623	623	623	MPFHJMPP_02485	IJMFKBOB_02726	MNCGPMMN_03363	PDEKFOND_01732	EHFBMLCB_04393	DNPANDNH_01571	JHBBMAED_04317	LIIOGJJD_03083	IJGOFEKK_04838	LIPDOFKF_04300	FHPLNBJB_02771	PDGELPOA_04461	EOILBFBM_04495	ONOJFBAA_04451	NECCPCHG_04232	FHCCEOHO_04484	FGLKJKLB_04856	FIINALBL_04534	JABCBBBE_04694	BHGBCIGJ_03700	KBLOCAKP_04425	OIPBFMPM_04577	GGAJJFNN_00125	PPDJINJM_04581	EIIKJPLN_04694
argP_3		HTH-type transcriptional regulator ArgP	25	25	1	25	8355				893	893	893	MPFHJMPP_03309	IJMFKBOB_01980	MNCGPMMN_04162	PDEKFOND_00985	EHFBMLCB_03614	DNPANDNH_02333	JHBBMAED_03553	LIIOGJJD_03850	IJGOFEKK_03868	LIPDOFKF_00749	FHPLNBJB_03699	PDGELPOA_03635	EOILBFBM_03697	ONOJFBAA_03681	NECCPCHG_01402	FHCCEOHO_03733	FGLKJKLB_03897	FIINALBL_00808	JABCBBBE_03802	BHGBCIGJ_02906	KBLOCAKP_03650	OIPBFMPM_03767	GGAJJFNN_03828	PPDJINJM_03798	EIIKJPLN_03882
thrA		Bifunctional aspartokinase/homoserine dehydrogenase 1	25	25	1	25	15005				2462	2462	2462	MPFHJMPP_01834	IJMFKBOB_03387	MNCGPMMN_02710	PDEKFOND_02409	EHFBMLCB_00624	DNPANDNH_00890	JHBBMAED_00625	LIIOGJJD_02419	IJGOFEKK_00730	LIPDOFKF_03657	FHPLNBJB_02114	PDGELPOA_00647	EOILBFBM_00636	ONOJFBAA_00627	NECCPCHG_00163	FHCCEOHO_00640	FGLKJKLB_00634	FIINALBL_03758	JABCBBBE_00664	BHGBCIGJ_04376	KBLOCAKP_00634	OIPBFMPM_00649	GGAJJFNN_00923	PPDJINJM_00633	EIIKJPLN_00657
baeR_2		Transcriptional regulatory protein BaeR	25	25	1	25	7823				704	704	704	MPFHJMPP_04623	IJMFKBOB_00758	MNCGPMMN_00843	PDEKFOND_04315	EHFBMLCB_02355	DNPANDNH_03474	JHBBMAED_02445	LIIOGJJD_00520	IJGOFEKK_02626	LIPDOFKF_01873	FHPLNBJB_00240	PDGELPOA_02531	EOILBFBM_02499	ONOJFBAA_02520	NECCPCHG_02686	FHCCEOHO_02488	FGLKJKLB_02646	FIINALBL_01987	JABCBBBE_02523	BHGBCIGJ_01606	KBLOCAKP_02462	OIPBFMPM_02456	GGAJJFNN_02615	PPDJINJM_02604	EIIKJPLN_02634
yebE		Inner membrane protein YebE	25	25	1	25	12349				650	650	650	MPFHJMPP_04381	IJMFKBOB_01021	MNCGPMMN_00577	PDEKFOND_04524	EHFBMLCB_02645	DNPANDNH_03271	JHBBMAED_02649	LIIOGJJD_00268	IJGOFEKK_02832	LIPDOFKF_01671	FHPLNBJB_00035	PDGELPOA_02694	EOILBFBM_02745	ONOJFBAA_02767	NECCPCHG_00851	FHCCEOHO_02757	FGLKJKLB_02862	FIINALBL_01811	JABCBBBE_02720	BHGBCIGJ_01811	KBLOCAKP_02746	OIPBFMPM_02625	GGAJJFNN_02834	PPDJINJM_02802	EIIKJPLN_02842
hypE		Carbamoyl dehydratase HypE	25	25	1	25	9328				1010	1010	1010	MPFHJMPP_03465	IJMFKBOB_01834	MNCGPMMN_04332	PDEKFOND_00836	EHFBMLCB_03469	DNPANDNH_02481	JHBBMAED_03407	LIIOGJJD_03999	IJGOFEKK_03689	LIPDOFKF_00892	FHPLNBJB_03843	PDGELPOA_03459	EOILBFBM_03547	ONOJFBAA_03516	NECCPCHG_03248	FHCCEOHO_03574	FGLKJKLB_03718	FIINALBL_00936	JABCBBBE_03643	BHGBCIGJ_02749	KBLOCAKP_03510	OIPBFMPM_03612	GGAJJFNN_03687	PPDJINJM_03634	EIIKJPLN_03697
metL		Bifunctional aspartokinase/homoserine dehydrogenase 2	25	25	1	25	10484				2432	2432	2432	MPFHJMPP_02578	IJMFKBOB_02632	MNCGPMMN_03460	PDEKFOND_01639	EHFBMLCB_04299	DNPANDNH_01667	JHBBMAED_04224	LIIOGJJD_03178	IJGOFEKK_04736	LIPDOFKF_00096	FHPLNBJB_02909	PDGELPOA_04365	EOILBFBM_04394	ONOJFBAA_04350	NECCPCHG_03397	FHCCEOHO_04389	FGLKJKLB_04760	FIINALBL_04399	JABCBBBE_04601	BHGBCIGJ_03605	KBLOCAKP_04331	OIPBFMPM_04487	GGAJJFNN_04497	PPDJINJM_04485	EIIKJPLN_04596
usg		USG-1 protein	25	25	1	25	14325				1013	1013	1013	MPFHJMPP_03845	IJMFKBOB_01439	MNCGPMMN_00116	PDEKFOND_00433	EHFBMLCB_03097	DNPANDNH_02846	JHBBMAED_03046	LIIOGJJD_04403	IJGOFEKK_03312	LIPDOFKF_01273	FHPLNBJB_04271	PDGELPOA_03110	EOILBFBM_03144	ONOJFBAA_03166	NECCPCHG_02865	FHCCEOHO_03195	FGLKJKLB_03292	FIINALBL_01400	JABCBBBE_03203	BHGBCIGJ_02335	KBLOCAKP_03161	OIPBFMPM_03165	GGAJJFNN_03281	PPDJINJM_03210	EIIKJPLN_03297
fabG_1		3-oxoacyl-[acyl-carrier-protein] reductase FabG	25	25	1	25	6381				734	734	734	MPFHJMPP_00717	IJMFKBOB_04364	MNCGPMMN_01631	PDEKFOND_03453	EHFBMLCB_01618	DNPANDNH_04331	JHBBMAED_01660	LIIOGJJD_01337	IJGOFEKK_01819	LIPDOFKF_02596	FHPLNBJB_00941	PDGELPOA_01698	EOILBFBM_01748	ONOJFBAA_01768	NECCPCHG_03874	FHCCEOHO_01631	FGLKJKLB_01825	FIINALBL_02688	JABCBBBE_01721	BHGBCIGJ_00844	KBLOCAKP_01642	OIPBFMPM_01687	GGAJJFNN_01923	PPDJINJM_01661	EIIKJPLN_01779
lysA		Diaminopimelate decarboxylase	25	25	1	25	9467				1262	1262	1262	MPFHJMPP_03358	IJMFKBOB_01925	MNCGPMMN_04241	PDEKFOND_00928	EHFBMLCB_03561	DNPANDNH_02388	JHBBMAED_03499	LIIOGJJD_03906	IJGOFEKK_03800	LIPDOFKF_00801	FHPLNBJB_03752	PDGELPOA_03576	EOILBFBM_03639	ONOJFBAA_03608	NECCPCHG_01351	FHCCEOHO_03665	FGLKJKLB_03810	FIINALBL_00843	JABCBBBE_03734	BHGBCIGJ_02842	KBLOCAKP_03601	OIPBFMPM_03703	GGAJJFNN_03778	PPDJINJM_03726	EIIKJPLN_03812
kdgR_2		Transcriptional regulator KdgR	25	25	1	25	12305				791	791	791	MPFHJMPP_04400	IJMFKBOB_01002	MNCGPMMN_00658	PDEKFOND_04504	EHFBMLCB_02625	DNPANDNH_03290	JHBBMAED_02629	LIIOGJJD_00287	IJGOFEKK_02813	LIPDOFKF_01690	FHPLNBJB_00055	PDGELPOA_02675	EOILBFBM_02726	ONOJFBAA_02748	NECCPCHG_00832	FHCCEOHO_02677	FGLKJKLB_02843	FIINALBL_01830	JABCBBBE_02700	BHGBCIGJ_01792	KBLOCAKP_02727	OIPBFMPM_02606	GGAJJFNN_02815	PPDJINJM_02783	EIIKJPLN_02822
ppiB		Peptidyl-prolyl cis-trans isomerase B	25	25	1	25	1855				494	494	494	MPFHJMPP_01370	IJMFKBOB_03772	MNCGPMMN_02316	PDEKFOND_02797	EHFBMLCB_01005	DNPANDNH_00449	JHBBMAED_01022	LIIOGJJD_02017	IJGOFEKK_01157	LIPDOFKF_03193	FHPLNBJB_01598	PDGELPOA_01102	EOILBFBM_01021	ONOJFBAA_01077	NECCPCHG_00538	FHCCEOHO_01032	FGLKJKLB_01091	FIINALBL_03343	JABCBBBE_01052	BHGBCIGJ_00220	KBLOCAKP_01046	OIPBFMPM_01055	GGAJJFNN_01314	PPDJINJM_01033	EIIKJPLN_01040
rsxG		Ion-translocating oxidoreductase complex subunit G	25	25	1	25	6641				620	620	620	MPFHJMPP_00506	IJMFKBOB_00136	MNCGPMMN_01387	PDEKFOND_03777	EHFBMLCB_01827	DNPANDNH_04009	JHBBMAED_01869	LIIOGJJD_01060	IJGOFEKK_02086	LIPDOFKF_02388	FHPLNBJB_00728	PDGELPOA_01977	EOILBFBM_01964	ONOJFBAA_01984	NECCPCHG_01903	FHCCEOHO_01943	FGLKJKLB_02095	FIINALBL_02477	JABCBBBE_01984	BHGBCIGJ_01086	KBLOCAKP_01928	OIPBFMPM_01906	GGAJJFNN_02132	PPDJINJM_01970	EIIKJPLN_02052
cyoC		Cytochrome bo(3) ubiquinol oxidase subunit 3	25	25	1	25	1666				614	614	614	MPFHJMPP_01451	IJMFKBOB_03690	MNCGPMMN_02400	PDEKFOND_02713	EHFBMLCB_00923	DNPANDNH_00530	JHBBMAED_00942	LIIOGJJD_02100	IJGOFEKK_01069	LIPDOFKF_03309	FHPLNBJB_01679	PDGELPOA_01020	EOILBFBM_00939	ONOJFBAA_00995	NECCPCHG_00458	FHCCEOHO_00949	FGLKJKLB_01008	FIINALBL_03425	JABCBBBE_00970	BHGBCIGJ_00130	KBLOCAKP_00963	OIPBFMPM_00968	GGAJJFNN_01233	PPDJINJM_00952	EIIKJPLN_00960
rdgC		Recombination-associated protein RdgC	25	25	1	25	1627				914	914	914	MPFHJMPP_01489	IJMFKBOB_03651	MNCGPMMN_02438	PDEKFOND_02672	EHFBMLCB_00884	DNPANDNH_00568	JHBBMAED_00903	LIIOGJJD_02139	IJGOFEKK_01031	LIPDOFKF_03347	FHPLNBJB_01717	PDGELPOA_00981	EOILBFBM_00901	ONOJFBAA_00957	NECCPCHG_00420	FHCCEOHO_00911	FGLKJKLB_00966	FIINALBL_03463	JABCBBBE_00932	BHGBCIGJ_00091	KBLOCAKP_00925	OIPBFMPM_00930	GGAJJFNN_01195	PPDJINJM_00914	EIIKJPLN_00922
group_13064		hypothetical protein	25	25	1	25	6457				1934	1934	1934	MPFHJMPP_00654	IJMFKBOB_04426	MNCGPMMN_01568	PDEKFOND_03628	EHFBMLCB_01681	DNPANDNH_04156	JHBBMAED_01723	LIIOGJJD_01217	IJGOFEKK_01939	LIPDOFKF_02534	FHPLNBJB_00879	PDGELPOA_01826	EOILBFBM_01809	ONOJFBAA_01829	NECCPCHG_03094	FHCCEOHO_01788	FGLKJKLB_01940	FIINALBL_02628	JABCBBBE_01844	BHGBCIGJ_00940	KBLOCAKP_01780	OIPBFMPM_01749	GGAJJFNN_01986	PPDJINJM_01815	EIIKJPLN_01901
rssB_3		Regulator of RpoS	25	25	1	25	7626				1013	1013	1013	MPFHJMPP_04530	IJMFKBOB_00850	MNCGPMMN_00785	PDEKFOND_04372	EHFBMLCB_02503	DNPANDNH_03418	JHBBMAED_02501	LIIOGJJD_00422	IJGOFEKK_02682	LIPDOFKF_01817	FHPLNBJB_00175	PDGELPOA_02592	EOILBFBM_02594	ONOJFBAA_02615	NECCPCHG_00712	FHCCEOHO_02549	FGLKJKLB_02711	FIINALBL_01919	JABCBBBE_02579	BHGBCIGJ_01662	KBLOCAKP_02575	OIPBFMPM_02518	GGAJJFNN_02677	PPDJINJM_02660	EIIKJPLN_02691
pstC		Phosphate transport system permease protein PstC	25	25	1	25	10678				959	959	959	MPFHJMPP_02468	IJMFKBOB_02744	MNCGPMMN_03350	PDEKFOND_01745	EHFBMLCB_04406	DNPANDNH_01554	JHBBMAED_04330	LIIOGJJD_03064	IJGOFEKK_04851	LIPDOFKF_04283	FHPLNBJB_02754	PDGELPOA_04474	EOILBFBM_04508	ONOJFBAA_04464	NECCPCHG_01602	FHCCEOHO_04497	FGLKJKLB_04873	FIINALBL_04551	JABCBBBE_04711	BHGBCIGJ_03713	KBLOCAKP_04442	OIPBFMPM_04594	GGAJJFNN_00142	PPDJINJM_04598	EIIKJPLN_04707
mdoC		Glucans biosynthesis protein C	25	25	1	25	6314				1139	1139	1139	MPFHJMPP_00761	IJMFKBOB_04320	MNCGPMMN_01675	PDEKFOND_03409	EHFBMLCB_01574	DNPANDNH_04375	JHBBMAED_01585	LIIOGJJD_01382	IJGOFEKK_01775	LIPDOFKF_02640	FHPLNBJB_00985	PDGELPOA_01654	EOILBFBM_01704	ONOJFBAA_01723	NECCPCHG_03830	FHCCEOHO_01587	FGLKJKLB_01781	FIINALBL_02733	JABCBBBE_01676	BHGBCIGJ_00800	KBLOCAKP_01598	OIPBFMPM_01643	GGAJJFNN_01878	PPDJINJM_01604	EIIKJPLN_01734
aspT_1		Aspartate/alanine antiporter	25	25	1	25	10706				1661	1661	1661	MPFHJMPP_02443	IJMFKBOB_02769	MNCGPMMN_03325	PDEKFOND_01771	EHFBMLCB_00012	DNPANDNH_01529	JHBBMAED_00012	LIIOGJJD_03039	IJGOFEKK_00012	LIPDOFKF_04258	FHPLNBJB_02726	PDGELPOA_00012	EOILBFBM_00012	ONOJFBAA_00012	NECCPCHG_01627	FHCCEOHO_00012	FGLKJKLB_00012	FIINALBL_00012	JABCBBBE_00012	BHGBCIGJ_03740	KBLOCAKP_00012	OIPBFMPM_00012	GGAJJFNN_00167	PPDJINJM_00012	EIIKJPLN_00012
zntR		HTH-type transcriptional regulator ZntR	25	25	1	25	10182				425	425	425	MPFHJMPP_02878	IJMFKBOB_02331	MNCGPMMN_03759	PDEKFOND_01336	EHFBMLCB_03997	DNPANDNH_01968	JHBBMAED_03930	LIIOGJJD_03470	IJGOFEKK_04399	LIPDOFKF_00379	FHPLNBJB_03196	PDGELPOA_04067	EOILBFBM_04089	ONOJFBAA_04045	NECCPCHG_04288	FHCCEOHO_04091	FGLKJKLB_04372	FIINALBL_04080	JABCBBBE_04278	BHGBCIGJ_03273	KBLOCAKP_04002	OIPBFMPM_04177	GGAJJFNN_04200	PPDJINJM_04201	EIIKJPLN_04295
por_2		Polyol:NADP oxidoreductase	25	25	1	25	14187				1466	1466	1466	MPFHJMPP_03962	IJMFKBOB_01336	MNCGPMMN_00219	PDEKFOND_00327	EHFBMLCB_02935	DNPANDNH_02949	JHBBMAED_02940	LIIOGJJD_04507	IJGOFEKK_03147	LIPDOFKF_01376	FHPLNBJB_04375	PDGELPOA_03005	EOILBFBM_03041	ONOJFBAA_03063	NECCPCHG_03470	FHCCEOHO_03092	FGLKJKLB_03187	FIINALBL_01512	JABCBBBE_03034	BHGBCIGJ_02231	KBLOCAKP_03058	OIPBFMPM_03005	GGAJJFNN_03173	PPDJINJM_03107	EIIKJPLN_03194
cyoD		Cytochrome bo(3) ubiquinol oxidase subunit 4	25	25	1	25	1665				326	326	326	MPFHJMPP_01452	IJMFKBOB_03689	MNCGPMMN_02401	PDEKFOND_02712	EHFBMLCB_00922	DNPANDNH_00531	JHBBMAED_00941	LIIOGJJD_02101	IJGOFEKK_01068	LIPDOFKF_03310	FHPLNBJB_01680	PDGELPOA_01019	EOILBFBM_00938	ONOJFBAA_00994	NECCPCHG_00457	FHCCEOHO_00948	FGLKJKLB_01007	FIINALBL_03426	JABCBBBE_00969	BHGBCIGJ_00129	KBLOCAKP_00962	OIPBFMPM_00967	GGAJJFNN_01232	PPDJINJM_00951	EIIKJPLN_00959
leuC1		3-isopropylmalate dehydratase large subunit 1	25	25	1	25	14949				1400	1400	1400	MPFHJMPP_01783	IJMFKBOB_03438	MNCGPMMN_02659	PDEKFOND_02460	EHFBMLCB_00675	DNPANDNH_00839	JHBBMAED_00676	LIIOGJJD_02357	IJGOFEKK_00781	LIPDOFKF_03606	FHPLNBJB_02063	PDGELPOA_00701	EOILBFBM_00687	ONOJFBAA_00678	NECCPCHG_00216	FHCCEOHO_00691	FGLKJKLB_00689	FIINALBL_03702	JABCBBBE_00716	BHGBCIGJ_04427	KBLOCAKP_00685	OIPBFMPM_00700	GGAJJFNN_00974	PPDJINJM_00691	EIIKJPLN_00708
ybhN		Inner membrane protein YbhN	25	25	1	25	2199				962	962	962	MPFHJMPP_01111	IJMFKBOB_04028	MNCGPMMN_02059	PDEKFOND_03061	EHFBMLCB_01266	DNPANDNH_00196	JHBBMAED_01281	LIIOGJJD_01722	IJGOFEKK_01420	LIPDOFKF_02941	FHPLNBJB_01342	PDGELPOA_01348	EOILBFBM_01347	ONOJFBAA_01402	NECCPCHG_01131	FHCCEOHO_01290	FGLKJKLB_01420	FIINALBL_03080	JABCBBBE_01307	BHGBCIGJ_00477	KBLOCAKP_01299	OIPBFMPM_01318	GGAJJFNN_01576	PPDJINJM_01294	EIIKJPLN_01375
group_13073		hypothetical protein	25	25	1	25	13983				335	335	335	MPFHJMPP_02114	IJMFKBOB_03110	MNCGPMMN_02993	PDEKFOND_02114	EHFBMLCB_00354	DNPANDNH_01186	JHBBMAED_00352	LIIOGJJD_02699	IJGOFEKK_00342	LIPDOFKF_03934	FHPLNBJB_02179	PDGELPOA_00339	EOILBFBM_00353	ONOJFBAA_00354	NECCPCHG_04144	FHCCEOHO_00352	FGLKJKLB_00356	FIINALBL_00382	JABCBBBE_00382	BHGBCIGJ_04089	KBLOCAKP_00346	OIPBFMPM_00372	GGAJJFNN_00542	PPDJINJM_00339	EIIKJPLN_00349
rseA		Anti-sigma-E factor RseA	25	25	1	25	9075				650	650	650	MPFHJMPP_03633	IJMFKBOB_01659	MNCGPMMN_04526	PDEKFOND_00689	EHFBMLCB_03309	DNPANDNH_02630	JHBBMAED_03255	LIIOGJJD_04198	IJGOFEKK_03554	LIPDOFKF_01034	FHPLNBJB_04053	PDGELPOA_03313	EOILBFBM_03403	ONOJFBAA_03372	NECCPCHG_04172	FHCCEOHO_03422	FGLKJKLB_03555	FIINALBL_01143	JABCBBBE_03441	BHGBCIGJ_02545	KBLOCAKP_03345	OIPBFMPM_03473	GGAJJFNN_03529	PPDJINJM_03440	EIIKJPLN_03508
soxS		Regulatory protein SoxS	25	25	1	25	13903				326	326	326	MPFHJMPP_02158	IJMFKBOB_03068	MNCGPMMN_03039	PDEKFOND_02068	EHFBMLCB_00307	DNPANDNH_01228	JHBBMAED_00305	LIIOGJJD_02743	IJGOFEKK_00300	LIPDOFKF_03975	FHPLNBJB_02421	PDGELPOA_00294	EOILBFBM_00310	ONOJFBAA_00311	NECCPCHG_04102	FHCCEOHO_00306	FGLKJKLB_00310	FIINALBL_00338	JABCBBBE_00335	BHGBCIGJ_04047	KBLOCAKP_00305	OIPBFMPM_00326	GGAJJFNN_00501	PPDJINJM_00298	EIIKJPLN_00307
motB		Motility protein B	25	25	1	25	12395				929	929	929	MPFHJMPP_04338	IJMFKBOB_01064	MNCGPMMN_00534	PDEKFOND_04568	EHFBMLCB_02689	DNPANDNH_03228	JHBBMAED_02693	LIIOGJJD_00225	IJGOFEKK_02875	LIPDOFKF_01628	FHPLNBJB_04648	PDGELPOA_02735	EOILBFBM_02788	ONOJFBAA_02810	NECCPCHG_00894	FHCCEOHO_02800	FGLKJKLB_02905	FIINALBL_01768	JABCBBBE_02779	BHGBCIGJ_01869	KBLOCAKP_02789	OIPBFMPM_02669	GGAJJFNN_02877	PPDJINJM_02845	EIIKJPLN_02885
nqrD		Na(+)-translocating NADH-quinone reductase subunit D	25	25	1	25	14787				638	638	638	MPFHJMPP_01630	IJMFKBOB_03588	MNCGPMMN_02506	PDEKFOND_02612	EHFBMLCB_00826	DNPANDNH_00688	JHBBMAED_00826	LIIOGJJD_02202	IJGOFEKK_00934	LIPDOFKF_03455	FHPLNBJB_01910	PDGELPOA_00877	EOILBFBM_00837	ONOJFBAA_00828	NECCPCHG_00368	FHCCEOHO_00843	FGLKJKLB_00843	FIINALBL_03547	JABCBBBE_00869	BHGBCIGJ_00033	KBLOCAKP_00836	OIPBFMPM_00853	GGAJJFNN_01134	PPDJINJM_00844	EIIKJPLN_00859
malI_1		Maltose regulon regulatory protein MalI	25	25	1	25	1858				1016	1016	1016	MPFHJMPP_01367	IJMFKBOB_03775	MNCGPMMN_02313	PDEKFOND_02800	EHFBMLCB_01008	DNPANDNH_00446	JHBBMAED_01025	LIIOGJJD_02014	IJGOFEKK_01160	LIPDOFKF_03190	FHPLNBJB_01595	PDGELPOA_01105	EOILBFBM_01024	ONOJFBAA_01080	NECCPCHG_00541	FHCCEOHO_01035	FGLKJKLB_01094	FIINALBL_03340	JABCBBBE_01055	BHGBCIGJ_00223	KBLOCAKP_01049	OIPBFMPM_01058	GGAJJFNN_01317	PPDJINJM_01036	EIIKJPLN_01043
pyrB		Aspartate carbamoyltransferase catalytic subunit	25	25	1	25	13052				932	932	932	MPFHJMPP_01979	IJMFKBOB_03242	MNCGPMMN_02854	PDEKFOND_02246	EHFBMLCB_00482	DNPANDNH_01048	JHBBMAED_00484	LIIOGJJD_02568	IJGOFEKK_00572	LIPDOFKF_03802	FHPLNBJB_02314	PDGELPOA_00520	EOILBFBM_00492	ONOJFBAA_00483	NECCPCHG_00014	FHCCEOHO_00495	FGLKJKLB_00491	FIINALBL_03905	JABCBBBE_00521	BHGBCIGJ_04223	KBLOCAKP_00483	OIPBFMPM_00508	GGAJJFNN_00779	PPDJINJM_00481	EIIKJPLN_00508
cusC_2		Cation efflux system protein CusC	25	25	1	25	14150				758	1418	1391	MPFHJMPP_03995	IJMFKBOB_01303	MNCGPMMN_00252	PDEKFOND_00294	EHFBMLCB_02902	DNPANDNH_02999	JHBBMAED_02907	LIIOGJJD_04541	IJGOFEKK_03113	LIPDOFKF_01409	FHPLNBJB_04408	PDGELPOA_02972	EOILBFBM_03008	ONOJFBAA_03030	NECCPCHG_03437	FHCCEOHO_03059	FGLKJKLB_03152	FIINALBL_01546	JABCBBBE_02999	BHGBCIGJ_02198	KBLOCAKP_03024	OIPBFMPM_02972	GGAJJFNN_03140	PPDJINJM_03074	EIIKJPLN_03161
ybgC		Acyl-CoA thioester hydrolase YbgC	25	25	1	25	2103				404	404	404	MPFHJMPP_01162	IJMFKBOB_03977	MNCGPMMN_02110	PDEKFOND_03008	EHFBMLCB_01214	DNPANDNH_00247	JHBBMAED_01230	LIIOGJJD_01808	IJGOFEKK_01369	LIPDOFKF_02992	FHPLNBJB_01393	PDGELPOA_01297	EOILBFBM_01296	ONOJFBAA_01351	NECCPCHG_01080	FHCCEOHO_01239	FGLKJKLB_01368	FIINALBL_03130	JABCBBBE_01256	BHGBCIGJ_00426	KBLOCAKP_01248	OIPBFMPM_01267	GGAJJFNN_01524	PPDJINJM_01243	EIIKJPLN_01324
livH_1		High-affinity branched-chain amino acid transport system permease protein LivH	25	25	1	25	13845				926	926	926	MPFHJMPP_02198	IJMFKBOB_03028	MNCGPMMN_03079	PDEKFOND_02027	EHFBMLCB_00266	DNPANDNH_01268	JHBBMAED_00265	LIIOGJJD_02785	IJGOFEKK_00260	LIPDOFKF_04015	FHPLNBJB_02461	PDGELPOA_00250	EOILBFBM_00270	ONOJFBAA_00271	NECCPCHG_03548	FHCCEOHO_00266	FGLKJKLB_00270	FIINALBL_00289	JABCBBBE_00295	BHGBCIGJ_04000	KBLOCAKP_00264	OIPBFMPM_00278	GGAJJFNN_00461	PPDJINJM_00258	EIIKJPLN_00267
group_13082		hypothetical protein	25	25	1	25	10607				941	941	941	MPFHJMPP_02535	IJMFKBOB_02676	MNCGPMMN_03413	PDEKFOND_01682	EHFBMLCB_04342	DNPANDNH_01621	JHBBMAED_04267	LIIOGJJD_03133	IJGOFEKK_04785	LIPDOFKF_00050	FHPLNBJB_02821	PDGELPOA_04410	EOILBFBM_04445	ONOJFBAA_04401	NECCPCHG_03354	FHCCEOHO_04434	FGLKJKLB_04805	FIINALBL_04482	JABCBBBE_04644	BHGBCIGJ_03650	KBLOCAKP_04375	OIPBFMPM_04530	GGAJJFNN_00074	PPDJINJM_04530	EIIKJPLN_04644
ureA		Urease subunit gamma	25	25	1	25	8148				302	302	302	MPFHJMPP_03180	IJMFKBOB_02111	MNCGPMMN_03982	PDEKFOND_01111	EHFBMLCB_03744	DNPANDNH_02206	JHBBMAED_03681	LIIOGJJD_03722	IJGOFEKK_04114	LIPDOFKF_00622	FHPLNBJB_03444	PDGELPOA_03817	EOILBFBM_03831	ONOJFBAA_03825	NECCPCHG_01519	FHCCEOHO_03868	FGLKJKLB_04073	FIINALBL_00669	JABCBBBE_04039	BHGBCIGJ_03033	KBLOCAKP_03781	OIPBFMPM_03895	GGAJJFNN_03971	PPDJINJM_03929	EIIKJPLN_04050
mlaF		Intermembrane phospholipid transport system ATP-binding protein MlaF	25	25	1	25	10078				812	812	812	MPFHJMPP_03053	IJMFKBOB_02233	MNCGPMMN_03858	PDEKFOND_01235	EHFBMLCB_03898	DNPANDNH_02067	JHBBMAED_03831	LIIOGJJD_03572	IJGOFEKK_04298	LIPDOFKF_00478	FHPLNBJB_03320	PDGELPOA_03967	EOILBFBM_03989	ONOJFBAA_03945	NECCPCHG_02286	FHCCEOHO_03992	FGLKJKLB_04273	FIINALBL_00494	JABCBBBE_04179	BHGBCIGJ_03174	KBLOCAKP_03904	OIPBFMPM_04078	GGAJJFNN_04101	PPDJINJM_04082	EIIKJPLN_04196
accB		Biotin carboxyl carrier protein of acetyl-CoA carboxylase	25	25	1	25	10144				464	464	464	MPFHJMPP_02915	IJMFKBOB_02295	MNCGPMMN_03796	PDEKFOND_01299	EHFBMLCB_03960	DNPANDNH_02005	JHBBMAED_03893	LIIOGJJD_03508	IJGOFEKK_04360	LIPDOFKF_00416	FHPLNBJB_03257	PDGELPOA_04030	EOILBFBM_04052	ONOJFBAA_04008	NECCPCHG_02224	FHCCEOHO_04054	FGLKJKLB_04335	FIINALBL_00432	JABCBBBE_04241	BHGBCIGJ_03236	KBLOCAKP_03966	OIPBFMPM_04140	GGAJJFNN_04163	PPDJINJM_04144	EIIKJPLN_04258
murR_2		HTH-type transcriptional regulator MurR	25	25	1	25	9064				848	848	848	MPFHJMPP_03644	IJMFKBOB_01648	MNCGPMMN_04537	PDEKFOND_00678	EHFBMLCB_03298	DNPANDNH_02641	JHBBMAED_03244	LIIOGJJD_04210	IJGOFEKK_03543	LIPDOFKF_01045	FHPLNBJB_04064	PDGELPOA_03302	EOILBFBM_03338	ONOJFBAA_03361	NECCPCHG_04161	FHCCEOHO_03411	FGLKJKLB_03544	FIINALBL_01154	JABCBBBE_03430	BHGBCIGJ_02534	KBLOCAKP_03334	OIPBFMPM_03462	GGAJJFNN_03518	PPDJINJM_03429	EIIKJPLN_03497
xthA		Exodeoxyribonuclease III	25	25	1	25	6480				806	806	806	MPFHJMPP_00630	IJMFKBOB_00013	MNCGPMMN_01545	PDEKFOND_03651	EHFBMLCB_01704	DNPANDNH_04133	JHBBMAED_01746	LIIOGJJD_01194	IJGOFEKK_01962	LIPDOFKF_02511	FHPLNBJB_00856	PDGELPOA_01849	EOILBFBM_01832	ONOJFBAA_01852	NECCPCHG_03117	FHCCEOHO_01811	FGLKJKLB_01963	FIINALBL_02605	JABCBBBE_01867	BHGBCIGJ_00963	KBLOCAKP_01803	OIPBFMPM_01772	GGAJJFNN_02009	PPDJINJM_01838	EIIKJPLN_01924
mrcA		Penicillin-binding protein 1A	25	25	1	25	10266				2552	2552	2552	MPFHJMPP_02795	IJMFKBOB_02414	MNCGPMMN_03676	PDEKFOND_01419	EHFBMLCB_04081	DNPANDNH_01885	JHBBMAED_04013	LIIOGJJD_03394	IJGOFEKK_04482	LIPDOFKF_00305	FHPLNBJB_03122	PDGELPOA_04150	EOILBFBM_04172	ONOJFBAA_04128	NECCPCHG_02416	FHCCEOHO_04175	FGLKJKLB_04455	FIINALBL_04154	JABCBBBE_04361	BHGBCIGJ_03356	KBLOCAKP_04085	OIPBFMPM_04251	GGAJJFNN_04283	PPDJINJM_04275	EIIKJPLN_04378
fdhF_2		Formate dehydrogenase H	25	25	1	25	13923				419	419	419	MPFHJMPP_02143	IJMFKBOB_03083	MNCGPMMN_03024	PDEKFOND_02083	EHFBMLCB_00327	DNPANDNH_01213	JHBBMAED_00321	LIIOGJJD_02728	IJGOFEKK_00315	LIPDOFKF_03960	FHPLNBJB_02406	PDGELPOA_00312	EOILBFBM_00326	ONOJFBAA_00327	NECCPCHG_04117	FHCCEOHO_00321	FGLKJKLB_00325	FIINALBL_00354	JABCBBBE_00351	BHGBCIGJ_04062	KBLOCAKP_00320	OIPBFMPM_00341	GGAJJFNN_00516	PPDJINJM_00313	EIIKJPLN_00322
prfC		Peptide chain release factor RF3	25	25	1	25	15032				1589	1589	1589	MPFHJMPP_01864	IJMFKBOB_03357	MNCGPMMN_02737	PDEKFOND_02379	EHFBMLCB_00597	DNPANDNH_00917	JHBBMAED_00595	LIIOGJJD_02449	IJGOFEKK_00703	LIPDOFKF_03684	FHPLNBJB_02141	PDGELPOA_00620	EOILBFBM_00606	ONOJFBAA_00597	NECCPCHG_00136	FHCCEOHO_00613	FGLKJKLB_00604	FIINALBL_03788	JABCBBBE_00637	BHGBCIGJ_04349	KBLOCAKP_00604	OIPBFMPM_00622	GGAJJFNN_00896	PPDJINJM_00603	EIIKJPLN_00627
roxA_2		50S ribosomal protein L16 3-hydroxylase	25	25	1	25	6419				1121	1121	1121	MPFHJMPP_00681	IJMFKBOB_04399	MNCGPMMN_01595	PDEKFOND_03489	EHFBMLCB_01654	DNPANDNH_04295	JHBBMAED_01696	LIIOGJJD_01302	IJGOFEKK_01854	LIPDOFKF_02561	FHPLNBJB_00905	PDGELPOA_01735	EOILBFBM_01783	ONOJFBAA_01803	NECCPCHG_03058	FHCCEOHO_01703	FGLKJKLB_01860	FIINALBL_02656	JABCBBBE_01757	BHGBCIGJ_00879	KBLOCAKP_01677	OIPBFMPM_01722	GGAJJFNN_01959	PPDJINJM_01696	EIIKJPLN_01813
budA		Alpha-acetolactate decarboxylase	25	25	1	25	1935				782	782	782	MPFHJMPP_01315	IJMFKBOB_03826	MNCGPMMN_02262	PDEKFOND_02851	EHFBMLCB_01059	DNPANDNH_00396	JHBBMAED_01075	LIIOGJJD_01962	IJGOFEKK_01215	LIPDOFKF_03140	FHPLNBJB_01542	PDGELPOA_01155	EOILBFBM_01148	ONOJFBAA_01203	NECCPCHG_00594	FHCCEOHO_01085	FGLKJKLB_01216	FIINALBL_03283	JABCBBBE_01101	BHGBCIGJ_00274	KBLOCAKP_01098	OIPBFMPM_01115	GGAJJFNN_01367	PPDJINJM_01087	EIIKJPLN_01172
yheS_3		putative ABC transporter ATP-binding protein YheS	25	25	1	25	10236				1904	1904	1904	MPFHJMPP_02832	IJMFKBOB_02377	MNCGPMMN_03713	PDEKFOND_01382	EHFBMLCB_04043	DNPANDNH_01922	JHBBMAED_03976	LIIOGJJD_03422	IJGOFEKK_04445	LIPDOFKF_00333	FHPLNBJB_03150	PDGELPOA_04113	EOILBFBM_04135	ONOJFBAA_04091	NECCPCHG_02388	FHCCEOHO_04137	FGLKJKLB_04418	FIINALBL_04126	JABCBBBE_04324	BHGBCIGJ_03319	KBLOCAKP_04048	OIPBFMPM_04223	GGAJJFNN_04246	PPDJINJM_04247	EIIKJPLN_04341
recF_3		DNA replication and repair protein RecF	25	25	1	25	5977				1658	1658	1658	MPFHJMPP_00984	IJMFKBOB_04153	MNCGPMMN_01934	PDEKFOND_03227	EHFBMLCB_01396	DNPANDNH_00069	JHBBMAED_01406	LIIOGJJD_01553	IJGOFEKK_01544	LIPDOFKF_02807	FHPLNBJB_01210	PDGELPOA_01468	EOILBFBM_01472	ONOJFBAA_01527	NECCPCHG_01256	FHCCEOHO_01414	FGLKJKLB_01546	FIINALBL_02956	JABCBBBE_01584	BHGBCIGJ_00619	KBLOCAKP_01425	OIPBFMPM_01440	GGAJJFNN_01704	PPDJINJM_01433	EIIKJPLN_01499
ribE		6,7-dimethyl-8-ribityllumazine synthase	25	25	1	25	1652				470	470	470	MPFHJMPP_01465	IJMFKBOB_03676	MNCGPMMN_02414	PDEKFOND_02699	EHFBMLCB_00908	DNPANDNH_00544	JHBBMAED_00928	LIIOGJJD_02115	IJGOFEKK_01055	LIPDOFKF_03323	FHPLNBJB_01693	PDGELPOA_01006	EOILBFBM_00925	ONOJFBAA_00981	NECCPCHG_00444	FHCCEOHO_00935	FGLKJKLB_00994	FIINALBL_03439	JABCBBBE_00956	BHGBCIGJ_00116	KBLOCAKP_00949	OIPBFMPM_00954	GGAJJFNN_01219	PPDJINJM_00938	EIIKJPLN_00946
lptE		LPS-assembly lipoprotein LptE	25	25	1	25	2042				569	569	569	MPFHJMPP_01228	IJMFKBOB_03911	MNCGPMMN_02176	PDEKFOND_02942	EHFBMLCB_01147	DNPANDNH_00313	JHBBMAED_01164	LIIOGJJD_01876	IJGOFEKK_01303	LIPDOFKF_03058	FHPLNBJB_01460	PDGELPOA_01231	EOILBFBM_01230	ONOJFBAA_01285	NECCPCHG_00681	FHCCEOHO_01173	FGLKJKLB_01302	FIINALBL_03196	JABCBBBE_01190	BHGBCIGJ_00361	KBLOCAKP_01182	OIPBFMPM_01201	GGAJJFNN_01458	PPDJINJM_01177	EIIKJPLN_01258
glmS		Glutamine--fructose-6-phosphate aminotransferase [isomerizing]	25	25	1	25	10672				1829	1829	1829	MPFHJMPP_02474	IJMFKBOB_02737	MNCGPMMN_03352	PDEKFOND_01743	EHFBMLCB_04404	DNPANDNH_01560	JHBBMAED_04328	LIIOGJJD_03070	IJGOFEKK_04849	LIPDOFKF_04289	FHPLNBJB_02760	PDGELPOA_04472	EOILBFBM_04506	ONOJFBAA_04462	NECCPCHG_04221	FHCCEOHO_04495	FGLKJKLB_04867	FIINALBL_04545	JABCBBBE_04705	BHGBCIGJ_03711	KBLOCAKP_04436	OIPBFMPM_04588	GGAJJFNN_00136	PPDJINJM_04592	EIIKJPLN_04705
group_13098		hypothetical protein	25	25	1	25	14548				2981	2981	2981	MPFHJMPP_04693	IJMFKBOB_00631	MNCGPMMN_00911	PDEKFOND_04246	EHFBMLCB_02289	DNPANDNH_03544	JHBBMAED_02319	LIIOGJJD_00588	IJGOFEKK_02544	LIPDOFKF_01941	FHPLNBJB_00316	PDGELPOA_02464	EOILBFBM_02428	ONOJFBAA_02448	NECCPCHG_02033	FHCCEOHO_02421	FGLKJKLB_02577	FIINALBL_02343	JABCBBBE_02450	BHGBCIGJ_01540	KBLOCAKP_02373	OIPBFMPM_02386	GGAJJFNN_02543	PPDJINJM_02535	EIIKJPLN_02564
lpxD_1		UDP-3-O-(3-hydroxymyristoyl)glucosamine N-acyltransferase	25	25	1	25	14837				1025	1025	1025	MPFHJMPP_01685	IJMFKBOB_03534	MNCGPMMN_02561	PDEKFOND_02557	EHFBMLCB_00771	DNPANDNH_00742	JHBBMAED_00772	LIIOGJJD_02257	IJGOFEKK_00879	LIPDOFKF_03510	FHPLNBJB_01964	PDGELPOA_00822	EOILBFBM_00783	ONOJFBAA_00774	NECCPCHG_00319	FHCCEOHO_00789	FGLKJKLB_00788	FIINALBL_03602	JABCBBBE_00814	BHGBCIGJ_04524	KBLOCAKP_00782	OIPBFMPM_00797	GGAJJFNN_01080	PPDJINJM_00789	EIIKJPLN_00805
oxyR_3		Hydrogen peroxide-inducible genes activator	25	25	1	25	10466				917	926	917	MPFHJMPP_02595	IJMFKBOB_02615	MNCGPMMN_03471	PDEKFOND_01627	EHFBMLCB_04282	DNPANDNH_01684	JHBBMAED_04213	LIIOGJJD_03189	IJGOFEKK_04719	LIPDOFKF_00107	FHPLNBJB_02920	PDGELPOA_04354	EOILBFBM_04377	ONOJFBAA_04333	NECCPCHG_03414	FHCCEOHO_04378	FGLKJKLB_04749	FIINALBL_04388	JABCBBBE_04590	BHGBCIGJ_03588	KBLOCAKP_04314	OIPBFMPM_04476	GGAJJFNN_04486	PPDJINJM_04474	EIIKJPLN_04579
btuE		Thioredoxin/glutathione peroxidase BtuE	25	25	1	25	6517				551	551	551	MPFHJMPP_00594	IJMFKBOB_00049	MNCGPMMN_01509	PDEKFOND_03687	EHFBMLCB_01740	DNPANDNH_04097	JHBBMAED_01782	LIIOGJJD_01158	IJGOFEKK_01998	LIPDOFKF_02475	FHPLNBJB_00820	PDGELPOA_01886	EOILBFBM_01868	ONOJFBAA_01888	NECCPCHG_03153	FHCCEOHO_01847	FGLKJKLB_01999	FIINALBL_02567	JABCBBBE_01903	BHGBCIGJ_00999	KBLOCAKP_01839	OIPBFMPM_01808	GGAJJFNN_02045	PPDJINJM_01874	EIIKJPLN_01960
psiE		Protein PsiE	25	25	1	25	13823				410	410	410	MPFHJMPP_02220	IJMFKBOB_03006	MNCGPMMN_03101	PDEKFOND_02005	EHFBMLCB_00244	DNPANDNH_01290	JHBBMAED_00243	LIIOGJJD_02807	IJGOFEKK_00238	LIPDOFKF_04037	FHPLNBJB_02483	PDGELPOA_00228	EOILBFBM_00248	ONOJFBAA_00249	NECCPCHG_03526	FHCCEOHO_00244	FGLKJKLB_00248	FIINALBL_00267	JABCBBBE_00273	BHGBCIGJ_03978	KBLOCAKP_00242	OIPBFMPM_00256	GGAJJFNN_00439	PPDJINJM_00236	EIIKJPLN_00245
dcuA		Anaerobic C4-dicarboxylate transporter DcuA	25	25	1	25	14001				1301	1301	1301	MPFHJMPP_02100	IJMFKBOB_03124	MNCGPMMN_02973	PDEKFOND_02129	EHFBMLCB_00368	DNPANDNH_01172	JHBBMAED_00366	LIIOGJJD_02685	IJGOFEKK_00455	LIPDOFKF_03920	FHPLNBJB_02192	PDGELPOA_00404	EOILBFBM_00377	ONOJFBAA_00368	NECCPCHG_03739	FHCCEOHO_00366	FGLKJKLB_00371	FIINALBL_04032	JABCBBBE_00398	BHGBCIGJ_04108	KBLOCAKP_00360	OIPBFMPM_00388	GGAJJFNN_00562	PPDJINJM_00361	EIIKJPLN_00387
accD		Acetyl-coenzyme A carboxylase carboxyl transferase subunit beta	25	25	1	25	14321				905	905	905	MPFHJMPP_03848	IJMFKBOB_01436	MNCGPMMN_00119	PDEKFOND_00430	EHFBMLCB_03094	DNPANDNH_02849	JHBBMAED_03043	LIIOGJJD_04406	IJGOFEKK_03309	LIPDOFKF_01276	FHPLNBJB_04274	PDGELPOA_03107	EOILBFBM_03141	ONOJFBAA_03163	NECCPCHG_02868	FHCCEOHO_03192	FGLKJKLB_03289	FIINALBL_01403	JABCBBBE_03200	BHGBCIGJ_02332	KBLOCAKP_03158	OIPBFMPM_03162	GGAJJFNN_03278	PPDJINJM_03207	EIIKJPLN_03294
parE		DNA topoisomerase 4 subunit B	25	25	1	25	8179				1892	1892	1892	MPFHJMPP_03208	IJMFKBOB_02085	MNCGPMMN_04010	PDEKFOND_01085	EHFBMLCB_03718	DNPANDNH_02232	JHBBMAED_03655	LIIOGJJD_03750	IJGOFEKK_04087	LIPDOFKF_00650	FHPLNBJB_03473	PDGELPOA_03790	EOILBFBM_03805	ONOJFBAA_03799	NECCPCHG_01493	FHCCEOHO_03840	FGLKJKLB_04045	FIINALBL_00697	JABCBBBE_04013	BHGBCIGJ_03007	KBLOCAKP_03755	OIPBFMPM_03867	GGAJJFNN_03945	PPDJINJM_03903	EIIKJPLN_04022
lolA_1		Outer-membrane lipoprotein carrier protein	25	25	1	25	6004				614	614	614	MPFHJMPP_00961	IJMFKBOB_04167	MNCGPMMN_01920	PDEKFOND_03241	EHFBMLCB_01420	DNPANDNH_00055	JHBBMAED_01420	LIIOGJJD_01539	IJGOFEKK_01558	LIPDOFKF_02793	FHPLNBJB_01196	PDGELPOA_01482	EOILBFBM_01495	ONOJFBAA_01550	NECCPCHG_01270	FHCCEOHO_01428	FGLKJKLB_01560	FIINALBL_02942	JABCBBBE_01570	BHGBCIGJ_00643	KBLOCAKP_01443	OIPBFMPM_01455	GGAJJFNN_01718	PPDJINJM_01447	EIIKJPLN_01513
viaA		Protein ViaA	25	25	1	25	10656				1451	1451	1451	MPFHJMPP_02490	IJMFKBOB_02721	MNCGPMMN_03368	PDEKFOND_01727	EHFBMLCB_04388	DNPANDNH_01576	JHBBMAED_04312	LIIOGJJD_03088	IJGOFEKK_04833	LIPDOFKF_00005	FHPLNBJB_02776	PDGELPOA_04456	EOILBFBM_04490	ONOJFBAA_04446	NECCPCHG_04237	FHCCEOHO_04479	FGLKJKLB_04851	FIINALBL_04529	JABCBBBE_04689	BHGBCIGJ_03695	KBLOCAKP_04420	OIPBFMPM_04572	GGAJJFNN_00120	PPDJINJM_04576	EIIKJPLN_04689
sacX		Negative regulator of SacY activity	25	25	1	25	7296				1370	1370	1370	MPFHJMPP_00035	IJMFKBOB_00539	MNCGPMMN_01003	PDEKFOND_04157	EHFBMLCB_02202	DNPANDNH_03644	JHBBMAED_02220	LIIOGJJD_00677	IJGOFEKK_02471	LIPDOFKF_02028	FHPLNBJB_00387	PDGELPOA_02177	EOILBFBM_02330	ONOJFBAA_02350	NECCPCHG_02123	FHCCEOHO_02329	FGLKJKLB_02477	FIINALBL_02250	JABCBBBE_02359	BHGBCIGJ_01460	KBLOCAKP_02283	OIPBFMPM_02306	GGAJJFNN_02456	PPDJINJM_02431	EIIKJPLN_02459
cheB		Protein-glutamate methylesterase/protein-glutamine glutaminase	25	25	1	25	12380				1049	1049	1049	MPFHJMPP_04350	IJMFKBOB_01052	MNCGPMMN_00546	PDEKFOND_04555	EHFBMLCB_02676	DNPANDNH_03240	JHBBMAED_02681	LIIOGJJD_00237	IJGOFEKK_02863	LIPDOFKF_01640	FHPLNBJB_00004	PDGELPOA_02725	EOILBFBM_02776	ONOJFBAA_02798	NECCPCHG_00882	FHCCEOHO_02788	FGLKJKLB_02893	FIINALBL_01780	JABCBBBE_02767	BHGBCIGJ_01857	KBLOCAKP_02777	OIPBFMPM_02657	GGAJJFNN_02865	PPDJINJM_02833	EIIKJPLN_02873
group_1311		hypothetical protein	25	25	1	25	12912				605	1139	1114	MPFHJMPP_04065	IJMFKBOB_01246	MNCGPMMN_00309	PDEKFOND_00235	EHFBMLCB_02845	DNPANDNH_03059	JHBBMAED_02852	LIIOGJJD_04597	IJGOFEKK_03057	LIPDOFKF_01466	FHPLNBJB_04464	PDGELPOA_02916	EOILBFBM_02953	ONOJFBAA_02976	NECCPCHG_03301	FHCCEOHO_03001	FGLKJKLB_03096	FIINALBL_01604	JABCBBBE_02942	BHGBCIGJ_02136	KBLOCAKP_02966	OIPBFMPM_02913	GGAJJFNN_03081	PPDJINJM_03018	EIIKJPLN_03104
purM		Phosphoribosylformylglycinamidine cyclo-ligase	25	25	1	25	8924				1037	1037	1037	MPFHJMPP_03726	IJMFKBOB_01564	MNCGPMMN_04614	PDEKFOND_00596	EHFBMLCB_03215	DNPANDNH_02724	JHBBMAED_03162	LIIOGJJD_04288	IJGOFEKK_03465	LIPDOFKF_01129	FHPLNBJB_04142	PDGELPOA_03222	EOILBFBM_03260	ONOJFBAA_03283	NECCPCHG_03590	FHCCEOHO_03314	FGLKJKLB_03465	FIINALBL_01233	JABCBBBE_03347	BHGBCIGJ_02452	KBLOCAKP_03257	OIPBFMPM_03380	GGAJJFNN_03421	PPDJINJM_03347	EIIKJPLN_03415
pucI		putative allantoin permease	25	25	1	25	6217				1496	1496	1496	MPFHJMPP_00832	IJMFKBOB_04260	MNCGPMMN_01742	PDEKFOND_03337	EHFBMLCB_01514	DNPANDNH_04435	JHBBMAED_01513	LIIOGJJD_01442	IJGOFEKK_01710	LIPDOFKF_02700	FHPLNBJB_01053	PDGELPOA_01595	EOILBFBM_01641	ONOJFBAA_01643	NECCPCHG_03992	FHCCEOHO_01521	FGLKJKLB_01711	FIINALBL_02796	JABCBBBE_01473	BHGBCIGJ_00738	KBLOCAKP_01537	OIPBFMPM_01581	GGAJJFNN_01812	PPDJINJM_01541	EIIKJPLN_01672
aas		Bifunctional protein Aas	25	25	1	25	9463				2159	2159	2159	MPFHJMPP_03362	IJMFKBOB_01921	MNCGPMMN_04245	PDEKFOND_00924	EHFBMLCB_03557	DNPANDNH_02392	JHBBMAED_03495	LIIOGJJD_03910	IJGOFEKK_03796	LIPDOFKF_00805	FHPLNBJB_03756	PDGELPOA_03572	EOILBFBM_03635	ONOJFBAA_03604	NECCPCHG_01347	FHCCEOHO_03661	FGLKJKLB_03806	FIINALBL_00847	JABCBBBE_03730	BHGBCIGJ_02838	KBLOCAKP_03597	OIPBFMPM_03699	GGAJJFNN_03774	PPDJINJM_03722	EIIKJPLN_03808
metN_1		Methionine import ATP-binding protein MetN	25	25	1	25	14817				1031	1031	1031	MPFHJMPP_01665	IJMFKBOB_03554	MNCGPMMN_02541	PDEKFOND_02577	EHFBMLCB_00791	DNPANDNH_00722	JHBBMAED_00792	LIIOGJJD_02237	IJGOFEKK_00899	LIPDOFKF_03490	FHPLNBJB_01944	PDGELPOA_00842	EOILBFBM_00803	ONOJFBAA_00794	NECCPCHG_00339	FHCCEOHO_00809	FGLKJKLB_00808	FIINALBL_03582	JABCBBBE_00834	BHGBCIGJ_04544	KBLOCAKP_00802	OIPBFMPM_00817	GGAJJFNN_01100	PPDJINJM_00809	EIIKJPLN_00825
galK		Galactokinase	25	25	1	25	2117				1148	1148	1148	MPFHJMPP_01143	IJMFKBOB_03996	MNCGPMMN_02091	PDEKFOND_03029	EHFBMLCB_01233	DNPANDNH_00228	JHBBMAED_01249	LIIOGJJD_01788	IJGOFEKK_01388	LIPDOFKF_02973	FHPLNBJB_01374	PDGELPOA_01316	EOILBFBM_01315	ONOJFBAA_01370	NECCPCHG_01099	FHCCEOHO_01258	FGLKJKLB_01387	FIINALBL_03112	JABCBBBE_01275	BHGBCIGJ_00445	KBLOCAKP_01267	OIPBFMPM_01286	GGAJJFNN_01543	PPDJINJM_01262	EIIKJPLN_01343
nagE		PTS system N-acetylglucosamine-specific EIICBA component	25	25	1	25	2061				1952	1952	1952	MPFHJMPP_01202	IJMFKBOB_03937	MNCGPMMN_02150	PDEKFOND_02968	EHFBMLCB_01173	DNPANDNH_00287	JHBBMAED_01190	LIIOGJJD_01850	IJGOFEKK_01329	LIPDOFKF_03032	FHPLNBJB_01434	PDGELPOA_01257	EOILBFBM_01256	ONOJFBAA_01311	NECCPCHG_01040	FHCCEOHO_01199	FGLKJKLB_01328	FIINALBL_03170	JABCBBBE_01216	BHGBCIGJ_00386	KBLOCAKP_01208	OIPBFMPM_01227	GGAJJFNN_01484	PPDJINJM_01203	EIIKJPLN_01284
kdsD		Arabinose 5-phosphate isomerase KdsD	25	25	1	25	10080				986	986	986	MPFHJMPP_03051	IJMFKBOB_02235	MNCGPMMN_03856	PDEKFOND_01237	EHFBMLCB_03900	DNPANDNH_02065	JHBBMAED_03833	LIIOGJJD_03570	IJGOFEKK_04300	LIPDOFKF_00476	FHPLNBJB_03318	PDGELPOA_03969	EOILBFBM_03991	ONOJFBAA_03947	NECCPCHG_02284	FHCCEOHO_03994	FGLKJKLB_04275	FIINALBL_00492	JABCBBBE_04181	BHGBCIGJ_03176	KBLOCAKP_03906	OIPBFMPM_04080	GGAJJFNN_04103	PPDJINJM_04084	EIIKJPLN_04198
dut		Deoxyuridine 5'-triphosphate nucleotidohydrolase	25	25	1	25	13656				458	458	458	MPFHJMPP_02364	IJMFKBOB_02852	MNCGPMMN_03254	PDEKFOND_01855	EHFBMLCB_00091	DNPANDNH_01454	JHBBMAED_00088	LIIOGJJD_02967	IJGOFEKK_00094	LIPDOFKF_04190	FHPLNBJB_02637	PDGELPOA_00074	EOILBFBM_00095	ONOJFBAA_00096	NECCPCHG_01714	FHCCEOHO_00088	FGLKJKLB_00091	FIINALBL_00111	JABCBBBE_00117	BHGBCIGJ_03816	KBLOCAKP_00097	OIPBFMPM_00101	GGAJJFNN_00275	PPDJINJM_00080	EIIKJPLN_00091
adhE		Aldehyde-alcohol dehydrogenase	25	25	1	25	7632				2678	2678	2678	MPFHJMPP_04534	IJMFKBOB_00846	MNCGPMMN_00790	PDEKFOND_04368	EHFBMLCB_02499	DNPANDNH_03422	JHBBMAED_02497	LIIOGJJD_00426	IJGOFEKK_02678	LIPDOFKF_01821	FHPLNBJB_00179	PDGELPOA_02587	EOILBFBM_02590	ONOJFBAA_02611	NECCPCHG_00708	FHCCEOHO_02544	FGLKJKLB_02706	FIINALBL_01925	JABCBBBE_02575	BHGBCIGJ_01658	KBLOCAKP_02571	OIPBFMPM_02514	GGAJJFNN_02671	PPDJINJM_02656	EIIKJPLN_02687
clpP_1		ATP-dependent Clp protease proteolytic subunit	25	25	1	25	112				602	602	602	MPFHJMPP_01933	IJMFKBOB_03286	MNCGPMMN_02805	PDEKFOND_02299	EHFBMLCB_00529	DNPANDNH_00990	JHBBMAED_00526	LIIOGJJD_02519	IJGOFEKK_00624	LIPDOFKF_03754	FHPLNBJB_02363	PDGELPOA_00548	EOILBFBM_00535	ONOJFBAA_00526	NECCPCHG_00061	FHCCEOHO_00545	FGLKJKLB_00535	FIINALBL_03861	JABCBBBE_00570	BHGBCIGJ_04276	KBLOCAKP_00535	OIPBFMPM_00554	GGAJJFNN_00819	PPDJINJM_00535	EIIKJPLN_00559
dapD		2,3,4,5-tetrahydropyridine-2,6-dicarboxylate N-succinyltransferase	25	25	1	25	14850				824	824	824	MPFHJMPP_01698	IJMFKBOB_03521	MNCGPMMN_02574	PDEKFOND_02544	EHFBMLCB_00758	DNPANDNH_00755	JHBBMAED_00759	LIIOGJJD_02271	IJGOFEKK_00866	LIPDOFKF_03523	FHPLNBJB_01977	PDGELPOA_00809	EOILBFBM_00770	ONOJFBAA_00761	NECCPCHG_00306	FHCCEOHO_00776	FGLKJKLB_00775	FIINALBL_03615	JABCBBBE_00801	BHGBCIGJ_04511	KBLOCAKP_00769	OIPBFMPM_00784	GGAJJFNN_01067	PPDJINJM_00776	EIIKJPLN_00792
uvrB		UvrABC system protein B	25	25	1	25	2190				2015	2015	2015	MPFHJMPP_01119	IJMFKBOB_04020	MNCGPMMN_02067	PDEKFOND_03053	EHFBMLCB_01258	DNPANDNH_00204	JHBBMAED_01273	LIIOGJJD_01730	IJGOFEKK_01412	LIPDOFKF_02949	FHPLNBJB_01350	PDGELPOA_01340	EOILBFBM_01339	ONOJFBAA_01394	NECCPCHG_01123	FHCCEOHO_01282	FGLKJKLB_01411	FIINALBL_03088	JABCBBBE_01299	BHGBCIGJ_00469	KBLOCAKP_01291	OIPBFMPM_01310	GGAJJFNN_01568	PPDJINJM_01286	EIIKJPLN_01367
argT_2		Lysine/arginine/ornithine-binding periplasmic protein	25	25	1	25	14315				782	782	782	MPFHJMPP_03854	IJMFKBOB_01430	MNCGPMMN_00125	PDEKFOND_00424	EHFBMLCB_03088	DNPANDNH_02855	JHBBMAED_03037	LIIOGJJD_04412	IJGOFEKK_03303	LIPDOFKF_01282	FHPLNBJB_04280	PDGELPOA_03101	EOILBFBM_03135	ONOJFBAA_03157	NECCPCHG_02874	FHCCEOHO_03186	FGLKJKLB_03283	FIINALBL_01409	JABCBBBE_03194	BHGBCIGJ_02326	KBLOCAKP_03152	OIPBFMPM_03156	GGAJJFNN_03272	PPDJINJM_03201	EIIKJPLN_03288
mprA		Transcriptional repressor MprA	25	25	1	25	9278				530	530	530	MPFHJMPP_03520	IJMFKBOB_01779	MNCGPMMN_04388	PDEKFOND_00781	EHFBMLCB_03414	DNPANDNH_02536	JHBBMAED_03351	LIIOGJJD_04054	IJGOFEKK_03634	LIPDOFKF_00945	FHPLNBJB_03898	PDGELPOA_03403	EOILBFBM_03492	ONOJFBAA_03461	NECCPCHG_02975	FHCCEOHO_03518	FGLKJKLB_03664	FIINALBL_00995	JABCBBBE_03588	BHGBCIGJ_02694	KBLOCAKP_03456	OIPBFMPM_03557	GGAJJFNN_03634	PPDJINJM_03580	EIIKJPLN_03645
yidZ_2		HTH-type transcriptional regulator YidZ	25	25	1	25	10687				971	971	971	MPFHJMPP_02459	IJMFKBOB_02753	MNCGPMMN_03341	PDEKFOND_01754	EHFBMLCB_04415	DNPANDNH_01545	JHBBMAED_04339	LIIOGJJD_03055	IJGOFEKK_04860	LIPDOFKF_04274	FHPLNBJB_02745	PDGELPOA_04483	EOILBFBM_04517	ONOJFBAA_04473	NECCPCHG_01611	FHCCEOHO_04506	FGLKJKLB_04882	FIINALBL_04560	JABCBBBE_04720	BHGBCIGJ_03724	KBLOCAKP_04451	OIPBFMPM_04604	GGAJJFNN_00151	PPDJINJM_04607	EIIKJPLN_04716
lapB		Lipopolysaccharide assembly protein B	25	25	1	25	7808				1169	1169	1169	MPFHJMPP_04610	IJMFKBOB_00770	MNCGPMMN_00831	PDEKFOND_04327	EHFBMLCB_02367	DNPANDNH_03462	JHBBMAED_02457	LIIOGJJD_00508	IJGOFEKK_02638	LIPDOFKF_01861	FHPLNBJB_00228	PDGELPOA_02543	EOILBFBM_02511	ONOJFBAA_02532	NECCPCHG_02674	FHCCEOHO_02500	FGLKJKLB_02659	FIINALBL_01972	JABCBBBE_02535	BHGBCIGJ_01618	KBLOCAKP_02474	OIPBFMPM_02469	GGAJJFNN_02627	PPDJINJM_02616	EIIKJPLN_02646
sucB		Dihydrolipoyllysine-residue succinyltransferase component of 2-oxoglutarate dehydrogenase complex	25	25	1	25	2093				1220	1220	1220	MPFHJMPP_01172	IJMFKBOB_03967	MNCGPMMN_02120	PDEKFOND_02998	EHFBMLCB_01204	DNPANDNH_00257	JHBBMAED_01220	LIIOGJJD_01818	IJGOFEKK_01359	LIPDOFKF_03002	FHPLNBJB_01403	PDGELPOA_01287	EOILBFBM_01286	ONOJFBAA_01341	NECCPCHG_01070	FHCCEOHO_01229	FGLKJKLB_01358	FIINALBL_03140	JABCBBBE_01246	BHGBCIGJ_00416	KBLOCAKP_01238	OIPBFMPM_01257	GGAJJFNN_01514	PPDJINJM_01233	EIIKJPLN_01314
glpT		Glycerol-3-phosphate transporter	25	25	1	25	14254				1352	1352	1352	MPFHJMPP_03909	IJMFKBOB_01375	MNCGPMMN_00180	PDEKFOND_00366	EHFBMLCB_03033	DNPANDNH_02910	JHBBMAED_02979	LIIOGJJD_04467	IJGOFEKK_03247	LIPDOFKF_01337	FHPLNBJB_04335	PDGELPOA_03044	EOILBFBM_03080	ONOJFBAA_03102	NECCPCHG_02929	FHCCEOHO_03131	FGLKJKLB_03228	FIINALBL_01464	JABCBBBE_03138	BHGBCIGJ_02271	KBLOCAKP_03097	OIPBFMPM_03101	GGAJJFNN_03215	PPDJINJM_03146	EIIKJPLN_03233
flhC		Flagellar transcriptional regulator FlhC	25	25	1	25	12397				578	578	578	MPFHJMPP_04336	IJMFKBOB_01066	MNCGPMMN_00532	PDEKFOND_04570	EHFBMLCB_02691	DNPANDNH_03226	JHBBMAED_02695	LIIOGJJD_00223	IJGOFEKK_02877	LIPDOFKF_01626	FHPLNBJB_04646	PDGELPOA_02737	EOILBFBM_02790	ONOJFBAA_02812	NECCPCHG_00896	FHCCEOHO_02802	FGLKJKLB_02907	FIINALBL_01766	JABCBBBE_02781	BHGBCIGJ_01871	KBLOCAKP_02791	OIPBFMPM_02671	GGAJJFNN_02879	PPDJINJM_02847	EIIKJPLN_02887
pitA		Low-affinity inorganic phosphate transporter 1	25	25	1	25	10345				1499	1499	1499	MPFHJMPP_02720	IJMFKBOB_02489	MNCGPMMN_03600	PDEKFOND_01496	EHFBMLCB_04156	DNPANDNH_01810	JHBBMAED_04088	LIIOGJJD_03319	IJGOFEKK_04590	LIPDOFKF_00234	FHPLNBJB_03047	PDGELPOA_04253	EOILBFBM_04248	ONOJFBAA_04204	NECCPCHG_02491	FHCCEOHO_04250	FGLKJKLB_04622	FIINALBL_04258	JABCBBBE_04464	BHGBCIGJ_03461	KBLOCAKP_04189	OIPBFMPM_04348	GGAJJFNN_04359	PPDJINJM_04351	EIIKJPLN_04453
coaD		Phosphopantetheine adenylyltransferase	25	25	1	25	13662				479	479	479	MPFHJMPP_02358	IJMFKBOB_02858	MNCGPMMN_03248	PDEKFOND_01861	EHFBMLCB_00097	DNPANDNH_01448	JHBBMAED_00094	LIIOGJJD_02961	IJGOFEKK_00100	LIPDOFKF_04184	FHPLNBJB_02631	PDGELPOA_00080	EOILBFBM_00101	ONOJFBAA_00102	NECCPCHG_01720	FHCCEOHO_00094	FGLKJKLB_00097	FIINALBL_00117	JABCBBBE_00123	BHGBCIGJ_03822	KBLOCAKP_00103	OIPBFMPM_00107	GGAJJFNN_00281	PPDJINJM_00086	EIIKJPLN_00097
amtB		Ammonia channel	25	25	1	25	1691				1289	1289	1289	MPFHJMPP_01429	IJMFKBOB_03711	MNCGPMMN_02378	PDEKFOND_02735	EHFBMLCB_00945	DNPANDNH_00508	JHBBMAED_00963	LIIOGJJD_02076	IJGOFEKK_01094	LIPDOFKF_03288	FHPLNBJB_01657	PDGELPOA_01042	EOILBFBM_00961	ONOJFBAA_01017	NECCPCHG_00479	FHCCEOHO_00971	FGLKJKLB_01030	FIINALBL_03403	JABCBBBE_00992	BHGBCIGJ_00152	KBLOCAKP_00985	OIPBFMPM_00990	GGAJJFNN_01255	PPDJINJM_00974	EIIKJPLN_00982
nrdB		Ribonucleoside-diphosphate reductase 1 subunit beta	25	25	1	25	14251				1130	1130	1130	MPFHJMPP_03912	IJMFKBOB_01372	MNCGPMMN_00183	PDEKFOND_00363	EHFBMLCB_03030	DNPANDNH_02913	JHBBMAED_02976	LIIOGJJD_04470	IJGOFEKK_03244	LIPDOFKF_01340	FHPLNBJB_04338	PDGELPOA_03041	EOILBFBM_03077	ONOJFBAA_03099	NECCPCHG_02932	FHCCEOHO_03128	FGLKJKLB_03225	FIINALBL_01467	JABCBBBE_03135	BHGBCIGJ_02268	KBLOCAKP_03094	OIPBFMPM_03098	GGAJJFNN_03212	PPDJINJM_03143	EIIKJPLN_03230
iucC		Aerobactin synthase	25	25	1	25	12637				1742	1742	1742	MPFHJMPP_04167	IJMFKBOB_01170	MNCGPMMN_00382	PDEKFOND_00159	EHFBMLCB_02777	DNPANDNH_03133	JHBBMAED_02784	LIIOGJJD_00119	IJGOFEKK_02986	LIPDOFKF_01535	FHPLNBJB_04560	PDGELPOA_02838	EOILBFBM_02881	ONOJFBAA_02903	NECCPCHG_00987	FHCCEOHO_02888	FGLKJKLB_03024	FIINALBL_01678	JABCBBBE_02875	BHGBCIGJ_02029	KBLOCAKP_02893	OIPBFMPM_02842	GGAJJFNN_02975	PPDJINJM_02938	EIIKJPLN_03034
nupC_1		Nucleoside permease NupC	25	25	1	25	6289				1184	1184	1184	MPFHJMPP_00784	IJMFKBOB_04297	MNCGPMMN_01698	PDEKFOND_03385	EHFBMLCB_01551	DNPANDNH_04398	JHBBMAED_01562	LIIOGJJD_01405	IJGOFEKK_01752	LIPDOFKF_02663	FHPLNBJB_01008	PDGELPOA_01636	EOILBFBM_01681	ONOJFBAA_01683	NECCPCHG_04036	FHCCEOHO_01564	FGLKJKLB_01757	FIINALBL_02754	JABCBBBE_01433	BHGBCIGJ_00777	KBLOCAKP_01575	OIPBFMPM_01620	GGAJJFNN_01854	PPDJINJM_01581	EIIKJPLN_01711
rnr		Ribonuclease R	25	25	1	25	14073				2441	2441	2441	MPFHJMPP_02057	IJMFKBOB_03167	MNCGPMMN_02930	PDEKFOND_02172	EHFBMLCB_00411	DNPANDNH_01129	JHBBMAED_00409	LIIOGJJD_02640	IJGOFEKK_00498	LIPDOFKF_03876	FHPLNBJB_02235	PDGELPOA_00448	EOILBFBM_00420	ONOJFBAA_00411	NECCPCHG_03782	FHCCEOHO_00409	FGLKJKLB_00415	FIINALBL_03988	JABCBBBE_00441	BHGBCIGJ_04151	KBLOCAKP_00403	OIPBFMPM_00432	GGAJJFNN_00703	PPDJINJM_00405	EIIKJPLN_00430
tesA		Thioesterase 1/protease 1/lysophospholipase L1	25	25	1	25	1845				569	569	569	MPFHJMPP_01379	IJMFKBOB_03763	MNCGPMMN_02325	PDEKFOND_02788	EHFBMLCB_00996	DNPANDNH_00458	JHBBMAED_01013	LIIOGJJD_02026	IJGOFEKK_01148	LIPDOFKF_03202	FHPLNBJB_01607	PDGELPOA_01093	EOILBFBM_01012	ONOJFBAA_01068	NECCPCHG_00529	FHCCEOHO_01023	FGLKJKLB_01081	FIINALBL_03352	JABCBBBE_01043	BHGBCIGJ_00211	KBLOCAKP_01037	OIPBFMPM_01046	GGAJJFNN_01305	PPDJINJM_01024	EIIKJPLN_01032
icd		Isocitrate dehydrogenase [NADP]	25	25	1	25	6432				1250	1250	1250	MPFHJMPP_00673	IJMFKBOB_04407	MNCGPMMN_01587	PDEKFOND_03497	EHFBMLCB_01662	DNPANDNH_04287	JHBBMAED_01704	LIIOGJJD_01294	IJGOFEKK_01862	LIPDOFKF_02553	FHPLNBJB_00897	PDGELPOA_01743	EOILBFBM_01791	ONOJFBAA_01811	NECCPCHG_03066	FHCCEOHO_01711	FGLKJKLB_01868	FIINALBL_02648	JABCBBBE_01765	BHGBCIGJ_00920	KBLOCAKP_01685	OIPBFMPM_01730	GGAJJFNN_01967	PPDJINJM_01704	EIIKJPLN_01821
ais		Aconitate isomerase	25	25	1	25	12630				788	788	788	MPFHJMPP_04174	IJMFKBOB_01163	MNCGPMMN_00389	PDEKFOND_00152	EHFBMLCB_02770	DNPANDNH_03140	JHBBMAED_02777	LIIOGJJD_00126	IJGOFEKK_02979	LIPDOFKF_01542	FHPLNBJB_04567	PDGELPOA_02831	EOILBFBM_02874	ONOJFBAA_02896	NECCPCHG_00980	FHCCEOHO_02881	FGLKJKLB_03017	FIINALBL_01685	JABCBBBE_02868	BHGBCIGJ_02022	KBLOCAKP_02886	OIPBFMPM_02835	GGAJJFNN_02968	PPDJINJM_02931	EIIKJPLN_03027
group_13160		hypothetical protein	25	25	1	25	14812				824	824	824	MPFHJMPP_01654	IJMFKBOB_03565	MNCGPMMN_02530	PDEKFOND_02588	EHFBMLCB_00802	DNPANDNH_00711	JHBBMAED_00803	LIIOGJJD_02226	IJGOFEKK_00910	LIPDOFKF_03479	FHPLNBJB_01933	PDGELPOA_00853	EOILBFBM_00814	ONOJFBAA_00805	NECCPCHG_00345	FHCCEOHO_00820	FGLKJKLB_00820	FIINALBL_03571	JABCBBBE_00845	BHGBCIGJ_00010	KBLOCAKP_00813	OIPBFMPM_00828	GGAJJFNN_01111	PPDJINJM_00820	EIIKJPLN_00836
elaB		Protein ElaB	25	25	1	25	14266				305	305	305	MPFHJMPP_03897	IJMFKBOB_01387	MNCGPMMN_00168	PDEKFOND_00378	EHFBMLCB_03045	DNPANDNH_02898	JHBBMAED_02991	LIIOGJJD_04455	IJGOFEKK_03259	LIPDOFKF_01325	FHPLNBJB_04323	PDGELPOA_03056	EOILBFBM_03092	ONOJFBAA_03114	NECCPCHG_02917	FHCCEOHO_03143	FGLKJKLB_03240	FIINALBL_01452	JABCBBBE_03150	BHGBCIGJ_02283	KBLOCAKP_03109	OIPBFMPM_03113	GGAJJFNN_03227	PPDJINJM_03158	EIIKJPLN_03245
rhtB_2		Homoserine/homoserine lactone efflux protein	25	25	1	25	10410				620	620	620	MPFHJMPP_02660	IJMFKBOB_02552	MNCGPMMN_03534	PDEKFOND_01563	EHFBMLCB_04219	DNPANDNH_01747	JHBBMAED_04150	LIIOGJJD_03255	IJGOFEKK_04656	LIPDOFKF_00170	FHPLNBJB_02983	PDGELPOA_04291	EOILBFBM_04312	ONOJFBAA_04268	NECCPCHG_03682	FHCCEOHO_04315	FGLKJKLB_04686	FIINALBL_04325	JABCBBBE_04527	BHGBCIGJ_03524	KBLOCAKP_04251	OIPBFMPM_04412	GGAJJFNN_04423	PPDJINJM_04411	EIIKJPLN_04516
yahB_2		putative HTH-type transcriptional regulator YahB	25	25	1	25	9261				929	929	929	MPFHJMPP_03537	IJMFKBOB_01762	MNCGPMMN_04405	PDEKFOND_00764	EHFBMLCB_03397	DNPANDNH_02553	JHBBMAED_03334	LIIOGJJD_04071	IJGOFEKK_03617	LIPDOFKF_00962	FHPLNBJB_03915	PDGELPOA_03386	EOILBFBM_03475	ONOJFBAA_03444	NECCPCHG_02992	FHCCEOHO_03501	FGLKJKLB_03647	FIINALBL_01013	JABCBBBE_03571	BHGBCIGJ_02677	KBLOCAKP_03439	OIPBFMPM_03540	GGAJJFNN_03617	PPDJINJM_03563	EIIKJPLN_03628
chbF		6-phospho-beta-glucosidase	25	25	1	25	6496				1352	1355	1354	MPFHJMPP_00615	IJMFKBOB_00028	MNCGPMMN_01530	PDEKFOND_03666	EHFBMLCB_01719	DNPANDNH_04118	JHBBMAED_01761	LIIOGJJD_01179	IJGOFEKK_01977	LIPDOFKF_02496	FHPLNBJB_00841	PDGELPOA_01865	EOILBFBM_01847	ONOJFBAA_01867	NECCPCHG_03132	FHCCEOHO_01826	FGLKJKLB_01978	FIINALBL_02588	JABCBBBE_01882	BHGBCIGJ_00978	KBLOCAKP_01818	OIPBFMPM_01787	GGAJJFNN_02024	PPDJINJM_01853	EIIKJPLN_01939
yghU		Disulfide-bond oxidoreductase YghU	25	25	1	25	8225				866	866	866	MPFHJMPP_03245	IJMFKBOB_02044	MNCGPMMN_04093	PDEKFOND_01051	EHFBMLCB_03677	DNPANDNH_02269	JHBBMAED_03616	LIIOGJJD_03784	IJGOFEKK_04048	LIPDOFKF_00685	FHPLNBJB_03514	PDGELPOA_03748	EOILBFBM_03769	ONOJFBAA_03763	NECCPCHG_01459	FHCCEOHO_03803	FGLKJKLB_04004	FIINALBL_00734	JABCBBBE_03971	BHGBCIGJ_02974	KBLOCAKP_03714	OIPBFMPM_03832	GGAJJFNN_03903	PPDJINJM_03862	EIIKJPLN_03985
efp		Elongation factor P	25	25	1	25	14013				566	566	566	MPFHJMPP_02089	IJMFKBOB_03135	MNCGPMMN_02962	PDEKFOND_02140	EHFBMLCB_00379	DNPANDNH_01161	JHBBMAED_00377	LIIOGJJD_02673	IJGOFEKK_00466	LIPDOFKF_03909	FHPLNBJB_02203	PDGELPOA_00415	EOILBFBM_00388	ONOJFBAA_00379	NECCPCHG_03750	FHCCEOHO_00377	FGLKJKLB_00382	FIINALBL_04021	JABCBBBE_00409	BHGBCIGJ_04119	KBLOCAKP_00371	OIPBFMPM_00399	GGAJJFNN_00573	PPDJINJM_00372	EIIKJPLN_00398
pyrG_2		CTP synthase	25	25	1	25	9414				1637	1637	1637	MPFHJMPP_03408	IJMFKBOB_01874	MNCGPMMN_04292	PDEKFOND_00877	EHFBMLCB_03510	DNPANDNH_02441	JHBBMAED_03447	LIIOGJJD_03958	IJGOFEKK_03749	LIPDOFKF_00852	FHPLNBJB_03803	PDGELPOA_03524	EOILBFBM_03587	ONOJFBAA_03556	NECCPCHG_03208	FHCCEOHO_03614	FGLKJKLB_03759	FIINALBL_00895	JABCBBBE_03684	BHGBCIGJ_02789	KBLOCAKP_03550	OIPBFMPM_03652	GGAJJFNN_03727	PPDJINJM_03674	EIIKJPLN_03761
rluC		Ribosomal large subunit pseudouridine synthase C	25	25	1	25	6374				920	920	920	MPFHJMPP_00724	IJMFKBOB_04357	MNCGPMMN_01638	PDEKFOND_03446	EHFBMLCB_01611	DNPANDNH_04338	JHBBMAED_01653	LIIOGJJD_01344	IJGOFEKK_01812	LIPDOFKF_02603	FHPLNBJB_00948	PDGELPOA_01691	EOILBFBM_01741	ONOJFBAA_01761	NECCPCHG_03867	FHCCEOHO_01624	FGLKJKLB_01818	FIINALBL_02695	JABCBBBE_01714	BHGBCIGJ_00837	KBLOCAKP_01635	OIPBFMPM_01680	GGAJJFNN_01915	PPDJINJM_01654	EIIKJPLN_01772
ribF		Bifunctional riboflavin kinase/FMN adenylyltransferase	25	25	1	25	14987				926	926	926	MPFHJMPP_01819	IJMFKBOB_03402	MNCGPMMN_02695	PDEKFOND_02424	EHFBMLCB_00639	DNPANDNH_00875	JHBBMAED_00640	LIIOGJJD_02404	IJGOFEKK_00745	LIPDOFKF_03642	FHPLNBJB_02099	PDGELPOA_00662	EOILBFBM_00651	ONOJFBAA_00642	NECCPCHG_00179	FHCCEOHO_00655	FGLKJKLB_00649	FIINALBL_03743	JABCBBBE_00679	BHGBCIGJ_04391	KBLOCAKP_00649	OIPBFMPM_00664	GGAJJFNN_00938	PPDJINJM_00648	EIIKJPLN_00672
yfeW		Putative D-alanyl-D-alanine carboxypeptidase	25	25	1	25	12628				1298	1298	1298	MPFHJMPP_04176	IJMFKBOB_01161	MNCGPMMN_00391	PDEKFOND_00150	EHFBMLCB_02768	DNPANDNH_03142	JHBBMAED_02775	LIIOGJJD_00128	IJGOFEKK_02977	LIPDOFKF_01544	FHPLNBJB_04569	PDGELPOA_02829	EOILBFBM_02872	ONOJFBAA_02894	NECCPCHG_00978	FHCCEOHO_02879	FGLKJKLB_03015	FIINALBL_01687	JABCBBBE_02866	BHGBCIGJ_02020	KBLOCAKP_02884	OIPBFMPM_02833	GGAJJFNN_02966	PPDJINJM_02929	EIIKJPLN_03025
ybeZ		PhoH-like protein	25	25	1	25	2053				1046	1046	1046	MPFHJMPP_01217	IJMFKBOB_03922	MNCGPMMN_02165	PDEKFOND_02953	EHFBMLCB_01158	DNPANDNH_00302	JHBBMAED_01175	LIIOGJJD_01865	IJGOFEKK_01314	LIPDOFKF_03047	FHPLNBJB_01449	PDGELPOA_01242	EOILBFBM_01241	ONOJFBAA_01296	NECCPCHG_01025	FHCCEOHO_01184	FGLKJKLB_01313	FIINALBL_03185	JABCBBBE_01201	BHGBCIGJ_00371	KBLOCAKP_01193	OIPBFMPM_01212	GGAJJFNN_01469	PPDJINJM_01188	EIIKJPLN_01269
minC		Septum site-determining protein MinC	25	25	1	25	12277				707	707	707	MPFHJMPP_04426	IJMFKBOB_00976	MNCGPMMN_00684	PDEKFOND_04479	EHFBMLCB_02599	DNPANDNH_03316	JHBBMAED_02603	LIIOGJJD_00313	IJGOFEKK_02787	LIPDOFKF_01717	FHPLNBJB_00081	PDGELPOA_02649	EOILBFBM_02700	ONOJFBAA_02722	NECCPCHG_00806	FHCCEOHO_02651	FGLKJKLB_02815	FIINALBL_01856	JABCBBBE_02674	BHGBCIGJ_01766	KBLOCAKP_02701	OIPBFMPM_02580	GGAJJFNN_02789	PPDJINJM_02757	EIIKJPLN_02796
dnaJ		Chaperone protein DnaJ	25	25	1	25	14991				1145	1145	1145	MPFHJMPP_01823	IJMFKBOB_03398	MNCGPMMN_02699	PDEKFOND_02420	EHFBMLCB_00635	DNPANDNH_00879	JHBBMAED_00636	LIIOGJJD_02408	IJGOFEKK_00741	LIPDOFKF_03646	FHPLNBJB_02103	PDGELPOA_00658	EOILBFBM_00647	ONOJFBAA_00638	NECCPCHG_00175	FHCCEOHO_00651	FGLKJKLB_00645	FIINALBL_03747	JABCBBBE_00675	BHGBCIGJ_04387	KBLOCAKP_00645	OIPBFMPM_00660	GGAJJFNN_00934	PPDJINJM_00644	EIIKJPLN_00668
rseB		Sigma-E factor regulatory protein RseB	25	25	1	25	9074				953	953	953	MPFHJMPP_03634	IJMFKBOB_01658	MNCGPMMN_04527	PDEKFOND_00688	EHFBMLCB_03308	DNPANDNH_02631	JHBBMAED_03254	LIIOGJJD_04199	IJGOFEKK_03553	LIPDOFKF_01035	FHPLNBJB_04054	PDGELPOA_03312	EOILBFBM_03402	ONOJFBAA_03371	NECCPCHG_04171	FHCCEOHO_03421	FGLKJKLB_03554	FIINALBL_01144	JABCBBBE_03440	BHGBCIGJ_02544	KBLOCAKP_03344	OIPBFMPM_03472	GGAJJFNN_03528	PPDJINJM_03439	EIIKJPLN_03507
aroB		3-dehydroquinate synthase	25	25	1	25	10258				1088	1088	1088	MPFHJMPP_02801	IJMFKBOB_02408	MNCGPMMN_03682	PDEKFOND_01413	EHFBMLCB_04074	DNPANDNH_01891	JHBBMAED_04007	LIIOGJJD_03400	IJGOFEKK_04476	LIPDOFKF_00311	FHPLNBJB_03128	PDGELPOA_04144	EOILBFBM_04166	ONOJFBAA_04122	NECCPCHG_02410	FHCCEOHO_04169	FGLKJKLB_04449	FIINALBL_04148	JABCBBBE_04355	BHGBCIGJ_03350	KBLOCAKP_04079	OIPBFMPM_04245	GGAJJFNN_04277	PPDJINJM_04269	EIIKJPLN_04372
cysN		Sulfate adenylyltransferase subunit 1	25	25	1	25	9400				1424	1424	1424	MPFHJMPP_03422	IJMFKBOB_01860	MNCGPMMN_04306	PDEKFOND_00863	EHFBMLCB_03495	DNPANDNH_02455	JHBBMAED_03433	LIIOGJJD_03972	IJGOFEKK_03735	LIPDOFKF_00866	FHPLNBJB_03817	PDGELPOA_03510	EOILBFBM_03573	ONOJFBAA_03542	NECCPCHG_03222	FHCCEOHO_03600	FGLKJKLB_03745	FIINALBL_00909	JABCBBBE_03670	BHGBCIGJ_02775	KBLOCAKP_03536	OIPBFMPM_03638	GGAJJFNN_03713	PPDJINJM_03660	EIIKJPLN_03747
sthA		Soluble pyridine nucleotide transhydrogenase	25	25	1	25	10465				1400	1400	1400	MPFHJMPP_02596	IJMFKBOB_02614	MNCGPMMN_03472	PDEKFOND_01626	EHFBMLCB_04281	DNPANDNH_01685	JHBBMAED_04212	LIIOGJJD_03190	IJGOFEKK_04718	LIPDOFKF_00108	FHPLNBJB_02921	PDGELPOA_04353	EOILBFBM_04376	ONOJFBAA_04332	NECCPCHG_03415	FHCCEOHO_04377	FGLKJKLB_04748	FIINALBL_04387	JABCBBBE_04589	BHGBCIGJ_03587	KBLOCAKP_04313	OIPBFMPM_04475	GGAJJFNN_04485	PPDJINJM_04473	EIIKJPLN_04578
gltJ_1		Glutamate/aspartate import permease protein GltJ	25	25	1	25	2048				740	740	740	MPFHJMPP_01222	IJMFKBOB_03917	MNCGPMMN_02170	PDEKFOND_02948	EHFBMLCB_01153	DNPANDNH_00307	JHBBMAED_01170	LIIOGJJD_01870	IJGOFEKK_01309	LIPDOFKF_03052	FHPLNBJB_01454	PDGELPOA_01237	EOILBFBM_01236	ONOJFBAA_01291	NECCPCHG_00687	FHCCEOHO_01179	FGLKJKLB_01308	FIINALBL_03190	JABCBBBE_01196	BHGBCIGJ_00366	KBLOCAKP_01188	OIPBFMPM_01207	GGAJJFNN_01464	PPDJINJM_01183	EIIKJPLN_01264
phoP_1		Alkaline phosphatase synthesis transcriptional regulatory protein PhoP	25	25	1	25	5939				707	707	707	MPFHJMPP_01021	IJMFKBOB_04116	MNCGPMMN_01971	PDEKFOND_03189	EHFBMLCB_01359	DNPANDNH_00106	JHBBMAED_01369	LIIOGJJD_01591	IJGOFEKK_01507	LIPDOFKF_02844	FHPLNBJB_01247	PDGELPOA_01439	EOILBFBM_01435	ONOJFBAA_01490	NECCPCHG_01219	FHCCEOHO_01377	FGLKJKLB_01507	FIINALBL_02996	JABCBBBE_01621	BHGBCIGJ_00571	KBLOCAKP_01388	OIPBFMPM_01403	GGAJJFNN_01665	PPDJINJM_01396	EIIKJPLN_01462
rluA_1		Dual-specificity RNA pseudouridine synthase RluA	25	25	1	25	14965				659	659	659	MPFHJMPP_01798	IJMFKBOB_03423	MNCGPMMN_02674	PDEKFOND_02445	EHFBMLCB_00660	DNPANDNH_00854	JHBBMAED_00661	LIIOGJJD_02381	IJGOFEKK_00766	LIPDOFKF_03621	FHPLNBJB_02078	PDGELPOA_00686	EOILBFBM_00672	ONOJFBAA_00663	NECCPCHG_00201	FHCCEOHO_00676	FGLKJKLB_00674	FIINALBL_03721	JABCBBBE_00701	BHGBCIGJ_04412	KBLOCAKP_00670	OIPBFMPM_00685	GGAJJFNN_00959	PPDJINJM_00669	EIIKJPLN_00693
aptB		Apulose-4-phosphate transketolase subunit B	25	25	1	25	14292				953	953	953	MPFHJMPP_03871	IJMFKBOB_01413	MNCGPMMN_00142	PDEKFOND_00404	EHFBMLCB_03071	DNPANDNH_02872	JHBBMAED_03017	LIIOGJJD_04429	IJGOFEKK_03286	LIPDOFKF_01299	FHPLNBJB_04297	PDGELPOA_03083	EOILBFBM_03118	ONOJFBAA_03140	NECCPCHG_02891	FHCCEOHO_03169	FGLKJKLB_03266	FIINALBL_01426	JABCBBBE_03177	BHGBCIGJ_02309	KBLOCAKP_03135	OIPBFMPM_03139	GGAJJFNN_03255	PPDJINJM_03184	EIIKJPLN_03271
galE		UDP-glucose 4-epimerase	25	25	1	25	2119				1016	1016	1016	MPFHJMPP_01141	IJMFKBOB_03998	MNCGPMMN_02089	PDEKFOND_03031	EHFBMLCB_01235	DNPANDNH_00226	JHBBMAED_01251	LIIOGJJD_01786	IJGOFEKK_01390	LIPDOFKF_02971	FHPLNBJB_01372	PDGELPOA_01318	EOILBFBM_01317	ONOJFBAA_01372	NECCPCHG_01101	FHCCEOHO_01260	FGLKJKLB_01389	FIINALBL_03110	JABCBBBE_01277	BHGBCIGJ_00447	KBLOCAKP_01269	OIPBFMPM_01288	GGAJJFNN_01545	PPDJINJM_01264	EIIKJPLN_01345
yiaD		putative lipoprotein YiaD	25	25	1	25	13753				662	662	662	MPFHJMPP_02290	IJMFKBOB_02935	MNCGPMMN_03171	PDEKFOND_01933	EHFBMLCB_00174	DNPANDNH_01360	JHBBMAED_00173	LIIOGJJD_02881	IJGOFEKK_00168	LIPDOFKF_04107	FHPLNBJB_02554	PDGELPOA_00157	EOILBFBM_00178	ONOJFBAA_00179	NECCPCHG_01799	FHCCEOHO_00174	FGLKJKLB_00177	FIINALBL_00199	JABCBBBE_00203	BHGBCIGJ_03906	KBLOCAKP_00171	OIPBFMPM_00185	GGAJJFNN_00370	PPDJINJM_00165	EIIKJPLN_00175
topA_1		DNA topoisomerase 1	25	25	1	25	7802				2597	2597	2597	MPFHJMPP_04604	IJMFKBOB_00776	MNCGPMMN_00825	PDEKFOND_04333	EHFBMLCB_02373	DNPANDNH_03456	JHBBMAED_02463	LIIOGJJD_00502	IJGOFEKK_02644	LIPDOFKF_01855	FHPLNBJB_00222	PDGELPOA_02549	EOILBFBM_02517	ONOJFBAA_02538	NECCPCHG_04321	FHCCEOHO_02506	FGLKJKLB_02665	FIINALBL_01966	JABCBBBE_02541	BHGBCIGJ_01624	KBLOCAKP_02480	OIPBFMPM_02475	GGAJJFNN_02633	PPDJINJM_02622	EIIKJPLN_02652
mioC		Protein MioC	25	25	1	25	10659				449	449	449	MPFHJMPP_02487	IJMFKBOB_02724	MNCGPMMN_03365	PDEKFOND_01730	EHFBMLCB_04391	DNPANDNH_01573	JHBBMAED_04315	LIIOGJJD_03085	IJGOFEKK_04836	LIPDOFKF_00002	FHPLNBJB_02773	PDGELPOA_04459	EOILBFBM_04493	ONOJFBAA_04449	NECCPCHG_04234	FHCCEOHO_04482	FGLKJKLB_04854	FIINALBL_04532	JABCBBBE_04692	BHGBCIGJ_03698	KBLOCAKP_04423	OIPBFMPM_04575	GGAJJFNN_00123	PPDJINJM_04579	EIIKJPLN_04692
pepN		Aminopeptidase N	25	25	1	25	6101				2612	2612	2612	MPFHJMPP_00924	IJMFKBOB_04204	MNCGPMMN_01830	PDEKFOND_03278	EHFBMLCB_01457	DNPANDNH_04492	JHBBMAED_01457	LIIOGJJD_01498	IJGOFEKK_01653	LIPDOFKF_02756	FHPLNBJB_01159	PDGELPOA_01519	EOILBFBM_01585	ONOJFBAA_01587	NECCPCHG_01307	FHCCEOHO_01465	FGLKJKLB_01653	FIINALBL_02852	JABCBBBE_01532	BHGBCIGJ_00681	KBLOCAKP_01480	OIPBFMPM_01492	GGAJJFNN_01756	PPDJINJM_01485	EIIKJPLN_01616
dacA		D-alanyl-D-alanine carboxypeptidase DacA	25	25	1	25	2034				1211	1211	1211	MPFHJMPP_01236	IJMFKBOB_03903	MNCGPMMN_02184	PDEKFOND_02934	EHFBMLCB_01139	DNPANDNH_00321	JHBBMAED_01156	LIIOGJJD_01884	IJGOFEKK_01295	LIPDOFKF_03066	FHPLNBJB_01468	PDGELPOA_01223	EOILBFBM_01222	ONOJFBAA_01277	NECCPCHG_00673	FHCCEOHO_01165	FGLKJKLB_01294	FIINALBL_03204	JABCBBBE_01182	BHGBCIGJ_00353	KBLOCAKP_01174	OIPBFMPM_01193	GGAJJFNN_01450	PPDJINJM_01169	EIIKJPLN_01250
thiL		Thiamine-monophosphate kinase	25	25	1	25	1654				971	971	971	MPFHJMPP_01463	IJMFKBOB_03678	MNCGPMMN_02412	PDEKFOND_02701	EHFBMLCB_00910	DNPANDNH_00542	JHBBMAED_00930	LIIOGJJD_02113	IJGOFEKK_01057	LIPDOFKF_03321	FHPLNBJB_01691	PDGELPOA_01008	EOILBFBM_00927	ONOJFBAA_00983	NECCPCHG_00446	FHCCEOHO_00937	FGLKJKLB_00996	FIINALBL_03437	JABCBBBE_00958	BHGBCIGJ_00118	KBLOCAKP_00951	OIPBFMPM_00956	GGAJJFNN_01221	PPDJINJM_00940	EIIKJPLN_00948
rafR		HTH-type transcriptional regulator RafR	25	25	1	25	10590				995	995	995	MPFHJMPP_02547	IJMFKBOB_02664	MNCGPMMN_03427	PDEKFOND_01670	EHFBMLCB_04330	DNPANDNH_01635	JHBBMAED_04255	LIIOGJJD_03145	IJGOFEKK_04767	LIPDOFKF_00064	FHPLNBJB_02841	PDGELPOA_04396	EOILBFBM_04425	ONOJFBAA_04381	NECCPCHG_03366	FHCCEOHO_04420	FGLKJKLB_04791	FIINALBL_04470	JABCBBBE_04632	BHGBCIGJ_03636	KBLOCAKP_04363	OIPBFMPM_04518	GGAJJFNN_00062	PPDJINJM_04516	EIIKJPLN_04632
fetB		putative iron export permease protein FetB	25	25	1	25	1842				782	782	782	MPFHJMPP_01382	IJMFKBOB_03760	MNCGPMMN_02328	PDEKFOND_02785	EHFBMLCB_00993	DNPANDNH_00461	JHBBMAED_01010	LIIOGJJD_02029	IJGOFEKK_01145	LIPDOFKF_03205	FHPLNBJB_01610	PDGELPOA_01090	EOILBFBM_01009	ONOJFBAA_01065	NECCPCHG_00526	FHCCEOHO_01020	FGLKJKLB_01078	FIINALBL_03355	JABCBBBE_01040	BHGBCIGJ_00208	KBLOCAKP_01034	OIPBFMPM_01043	GGAJJFNN_01302	PPDJINJM_01021	EIIKJPLN_01029
nuoB		NADH-quinone oxidoreductase subunit B	25	25	1	25	14281				674	674	674	MPFHJMPP_03882	IJMFKBOB_01402	MNCGPMMN_00153	PDEKFOND_00393	EHFBMLCB_03060	DNPANDNH_02883	JHBBMAED_03006	LIIOGJJD_04440	IJGOFEKK_03274	LIPDOFKF_01310	FHPLNBJB_04308	PDGELPOA_03071	EOILBFBM_03107	ONOJFBAA_03129	NECCPCHG_02902	FHCCEOHO_03158	FGLKJKLB_03255	FIINALBL_01437	JABCBBBE_03165	BHGBCIGJ_02298	KBLOCAKP_03124	OIPBFMPM_03128	GGAJJFNN_03242	PPDJINJM_03173	EIIKJPLN_03260
aaeA_2		p-hydroxybenzoic acid efflux pump subunit AaeA	25	25	1	25	10128				932	932	932	MPFHJMPP_02931	IJMFKBOB_02279	MNCGPMMN_03812	PDEKFOND_01283	EHFBMLCB_03944	DNPANDNH_02021	JHBBMAED_03877	LIIOGJJD_03524	IJGOFEKK_04344	LIPDOFKF_00432	FHPLNBJB_03273	PDGELPOA_04014	EOILBFBM_04036	ONOJFBAA_03992	NECCPCHG_02240	FHCCEOHO_04038	FGLKJKLB_04319	FIINALBL_00448	JABCBBBE_04225	BHGBCIGJ_03220	KBLOCAKP_03950	OIPBFMPM_04124	GGAJJFNN_04147	PPDJINJM_04128	EIIKJPLN_04242
prmA		Ribosomal protein L11 methyltransferase	25	25	1	25	10149				881	881	881	MPFHJMPP_02911	IJMFKBOB_02299	MNCGPMMN_03792	PDEKFOND_01303	EHFBMLCB_03964	DNPANDNH_02001	JHBBMAED_03897	LIIOGJJD_03503	IJGOFEKK_04364	LIPDOFKF_00412	FHPLNBJB_03253	PDGELPOA_04034	EOILBFBM_04056	ONOJFBAA_04012	NECCPCHG_02220	FHCCEOHO_04058	FGLKJKLB_04339	FIINALBL_00428	JABCBBBE_04245	BHGBCIGJ_03240	KBLOCAKP_03970	OIPBFMPM_04144	GGAJJFNN_04167	PPDJINJM_04148	EIIKJPLN_04262
group_13193		hypothetical protein	25	25	1	25	7180				665	665	665	MPFHJMPP_00135	IJMFKBOB_00458	MNCGPMMN_01103	PDEKFOND_04057	EHFBMLCB_02104	DNPANDNH_03723	JHBBMAED_02140	LIIOGJJD_00756	IJGOFEKK_02389	LIPDOFKF_02110	FHPLNBJB_00477	PDGELPOA_02319	EOILBFBM_02231	ONOJFBAA_02251	NECCPCHG_02668	FHCCEOHO_02228	FGLKJKLB_02374	FIINALBL_02170	JABCBBBE_02267	BHGBCIGJ_01375	KBLOCAKP_02203	OIPBFMPM_02202	GGAJJFNN_02345	PPDJINJM_02349	EIIKJPLN_02356
stpA		DNA-binding protein StpA	25	25	1	25	9266				404	404	404	MPFHJMPP_03532	IJMFKBOB_01767	MNCGPMMN_04400	PDEKFOND_00769	EHFBMLCB_03402	DNPANDNH_02548	JHBBMAED_03339	LIIOGJJD_04066	IJGOFEKK_03622	LIPDOFKF_00957	FHPLNBJB_03910	PDGELPOA_03391	EOILBFBM_03480	ONOJFBAA_03449	NECCPCHG_02987	FHCCEOHO_03506	FGLKJKLB_03652	FIINALBL_01008	JABCBBBE_03576	BHGBCIGJ_02682	KBLOCAKP_03444	OIPBFMPM_03545	GGAJJFNN_03622	PPDJINJM_03568	EIIKJPLN_03633
ygfF		putative oxidoreductase YgfF	25	25	1	25	8367				743	743	743	MPFHJMPP_03321	IJMFKBOB_01968	MNCGPMMN_04174	PDEKFOND_00973	EHFBMLCB_03602	DNPANDNH_02345	JHBBMAED_03541	LIIOGJJD_03862	IJGOFEKK_03856	LIPDOFKF_00761	FHPLNBJB_03711	PDGELPOA_03623	EOILBFBM_03685	ONOJFBAA_03669	NECCPCHG_01390	FHCCEOHO_03721	FGLKJKLB_03885	FIINALBL_00820	JABCBBBE_03790	BHGBCIGJ_02894	KBLOCAKP_03638	OIPBFMPM_03755	GGAJJFNN_03816	PPDJINJM_03786	EIIKJPLN_03870
fabF_1		3-oxoacyl-[acyl-carrier-protein] synthase 2	25	25	1	25	6383				1241	1241	1241	MPFHJMPP_00715	IJMFKBOB_04366	MNCGPMMN_01629	PDEKFOND_03455	EHFBMLCB_01620	DNPANDNH_04329	JHBBMAED_01662	LIIOGJJD_01335	IJGOFEKK_01821	LIPDOFKF_02594	FHPLNBJB_00939	PDGELPOA_01700	EOILBFBM_01750	ONOJFBAA_01770	NECCPCHG_03876	FHCCEOHO_01633	FGLKJKLB_01827	FIINALBL_02686	JABCBBBE_01723	BHGBCIGJ_00846	KBLOCAKP_01644	OIPBFMPM_01689	GGAJJFNN_01925	PPDJINJM_01663	EIIKJPLN_01781
yafJ		Putative glutamine amidotransferase YafJ	25	25	1	25	14794				767	767	767	MPFHJMPP_01636	IJMFKBOB_03583	MNCGPMMN_02512	PDEKFOND_02606	EHFBMLCB_00821	DNPANDNH_00693	JHBBMAED_00821	LIIOGJJD_02208	IJGOFEKK_00928	LIPDOFKF_03461	FHPLNBJB_01915	PDGELPOA_00871	EOILBFBM_00832	ONOJFBAA_00823	NECCPCHG_00363	FHCCEOHO_00838	FGLKJKLB_00838	FIINALBL_03553	JABCBBBE_00863	BHGBCIGJ_00028	KBLOCAKP_00831	OIPBFMPM_00847	GGAJJFNN_01129	PPDJINJM_00838	EIIKJPLN_00854
argD		Acetylornithine/succinyldiaminopimelate aminotransferase	25	25	1	25	10243				1220	1220	1220	MPFHJMPP_02816	IJMFKBOB_02393	MNCGPMMN_03697	PDEKFOND_01398	EHFBMLCB_04059	DNPANDNH_01906	JHBBMAED_03992	LIIOGJJD_03415	IJGOFEKK_04461	LIPDOFKF_00326	FHPLNBJB_03143	PDGELPOA_04129	EOILBFBM_04151	ONOJFBAA_04107	NECCPCHG_02395	FHCCEOHO_04154	FGLKJKLB_04434	FIINALBL_04133	JABCBBBE_04340	BHGBCIGJ_03335	KBLOCAKP_04064	OIPBFMPM_04230	GGAJJFNN_04262	PPDJINJM_04254	EIIKJPLN_04357
ptrA		Protease 3	25	25	1	25	9446				2882	2882	2882	MPFHJMPP_03375	IJMFKBOB_01907	MNCGPMMN_04259	PDEKFOND_00910	EHFBMLCB_03543	DNPANDNH_02406	JHBBMAED_03481	LIIOGJJD_03924	IJGOFEKK_03782	LIPDOFKF_00819	FHPLNBJB_03770	PDGELPOA_03558	EOILBFBM_03621	ONOJFBAA_03590	NECCPCHG_03175	FHCCEOHO_03647	FGLKJKLB_03792	FIINALBL_00862	JABCBBBE_03715	BHGBCIGJ_02824	KBLOCAKP_03583	OIPBFMPM_03685	GGAJJFNN_03760	PPDJINJM_03708	EIIKJPLN_03794
rapA		RNA polymerase-associated protein RapA	25	25	1	25	14963				2906	2906	2906	MPFHJMPP_01797	IJMFKBOB_03424	MNCGPMMN_02673	PDEKFOND_02446	EHFBMLCB_00661	DNPANDNH_00853	JHBBMAED_00662	LIIOGJJD_02380	IJGOFEKK_00767	LIPDOFKF_03620	FHPLNBJB_02077	PDGELPOA_00687	EOILBFBM_00673	ONOJFBAA_00664	NECCPCHG_00202	FHCCEOHO_00677	FGLKJKLB_00675	FIINALBL_03720	JABCBBBE_00702	BHGBCIGJ_04413	KBLOCAKP_00671	OIPBFMPM_00686	GGAJJFNN_00960	PPDJINJM_00670	EIIKJPLN_00694
group_13201		hypothetical protein	25	25	1	25	6175				662	662	662	MPFHJMPP_00900	IJMFKBOB_04228	MNCGPMMN_01806	PDEKFOND_03305	EHFBMLCB_01481	DNPANDNH_04468	JHBBMAED_01481	LIIOGJJD_01474	IJGOFEKK_01678	LIPDOFKF_02732	FHPLNBJB_01086	PDGELPOA_01543	EOILBFBM_01609	ONOJFBAA_01611	NECCPCHG_01331	FHCCEOHO_01489	FGLKJKLB_01677	FIINALBL_02828	JABCBBBE_01508	BHGBCIGJ_00705	KBLOCAKP_01504	OIPBFMPM_01516	GGAJJFNN_01780	PPDJINJM_01509	EIIKJPLN_01640
glnS		Glutamine--tRNA ligase	25	25	1	25	2062				1667	1667	1667	MPFHJMPP_01201	IJMFKBOB_03938	MNCGPMMN_02149	PDEKFOND_02969	EHFBMLCB_01174	DNPANDNH_00286	JHBBMAED_01191	LIIOGJJD_01849	IJGOFEKK_01330	LIPDOFKF_03031	FHPLNBJB_01433	PDGELPOA_01258	EOILBFBM_01257	ONOJFBAA_01312	NECCPCHG_01041	FHCCEOHO_01200	FGLKJKLB_01329	FIINALBL_03169	JABCBBBE_01217	BHGBCIGJ_00387	KBLOCAKP_01209	OIPBFMPM_01228	GGAJJFNN_01485	PPDJINJM_01204	EIIKJPLN_01285
nrdA		Ribonucleoside-diphosphate reductase 1 subunit alpha	25	25	1	25	14250				2285	2285	2285	MPFHJMPP_03913	IJMFKBOB_01371	MNCGPMMN_00184	PDEKFOND_00362	EHFBMLCB_03029	DNPANDNH_02914	JHBBMAED_02975	LIIOGJJD_04471	IJGOFEKK_03243	LIPDOFKF_01341	FHPLNBJB_04339	PDGELPOA_03040	EOILBFBM_03076	ONOJFBAA_03098	NECCPCHG_02933	FHCCEOHO_03127	FGLKJKLB_03224	FIINALBL_01468	JABCBBBE_03134	BHGBCIGJ_02267	KBLOCAKP_03093	OIPBFMPM_03097	GGAJJFNN_03211	PPDJINJM_03142	EIIKJPLN_03229
serS		Serine--tRNA ligase	25	25	1	25	6006				1292	1292	1292	MPFHJMPP_00959	IJMFKBOB_04169	MNCGPMMN_01918	PDEKFOND_03243	EHFBMLCB_01422	DNPANDNH_00053	JHBBMAED_01422	LIIOGJJD_01537	IJGOFEKK_01560	LIPDOFKF_02791	FHPLNBJB_01194	PDGELPOA_01484	EOILBFBM_01497	ONOJFBAA_01552	NECCPCHG_01272	FHCCEOHO_01430	FGLKJKLB_01562	FIINALBL_02940	JABCBBBE_01568	BHGBCIGJ_00645	KBLOCAKP_01445	OIPBFMPM_01457	GGAJJFNN_01720	PPDJINJM_01449	EIIKJPLN_01515
mnmE		tRNA modification GTPase MnmE	25	25	1	25	10689				1364	1364	1364	MPFHJMPP_02457	IJMFKBOB_02755	MNCGPMMN_03339	PDEKFOND_01756	EHFBMLCB_04431	DNPANDNH_01543	JHBBMAED_04341	LIIOGJJD_03053	IJGOFEKK_04862	LIPDOFKF_04272	FHPLNBJB_02740	PDGELPOA_04485	EOILBFBM_04519	ONOJFBAA_04475	NECCPCHG_01613	FHCCEOHO_04508	FGLKJKLB_04884	FIINALBL_04572	JABCBBBE_04722	BHGBCIGJ_03726	KBLOCAKP_04453	OIPBFMPM_04606	GGAJJFNN_00153	PPDJINJM_04609	EIIKJPLN_04718
cyaA		Adenylate cyclase	25	25	1	25	10424				2543	2543	2543	MPFHJMPP_02647	IJMFKBOB_02565	MNCGPMMN_03521	PDEKFOND_01577	EHFBMLCB_04232	DNPANDNH_01734	JHBBMAED_04163	LIIOGJJD_03241	IJGOFEKK_04669	LIPDOFKF_00157	FHPLNBJB_02970	PDGELPOA_04304	EOILBFBM_04325	ONOJFBAA_04281	NECCPCHG_03695	FHCCEOHO_04328	FGLKJKLB_04699	FIINALBL_04338	JABCBBBE_04540	BHGBCIGJ_03538	KBLOCAKP_04264	OIPBFMPM_04425	GGAJJFNN_04436	PPDJINJM_04424	EIIKJPLN_04529
tmk		Thymidylate kinase	25	25	1	25	6386				641	641	641	MPFHJMPP_00712	IJMFKBOB_04369	MNCGPMMN_01626	PDEKFOND_03458	EHFBMLCB_01623	DNPANDNH_04326	JHBBMAED_01665	LIIOGJJD_01332	IJGOFEKK_01824	LIPDOFKF_02591	FHPLNBJB_00936	PDGELPOA_01703	EOILBFBM_01753	ONOJFBAA_01773	NECCPCHG_03879	FHCCEOHO_01636	FGLKJKLB_01830	FIINALBL_02683	JABCBBBE_01726	BHGBCIGJ_00849	KBLOCAKP_01647	OIPBFMPM_01692	GGAJJFNN_01928	PPDJINJM_01666	EIIKJPLN_01784
cycA		D-serine/D-alanine/glycine transporter	25	25	1	25	13114				1409	1409	1409	MPFHJMPP_02027	IJMFKBOB_03190	MNCGPMMN_02907	PDEKFOND_02195	EHFBMLCB_00434	DNPANDNH_01106	JHBBMAED_00432	LIIOGJJD_02617	IJGOFEKK_00521	LIPDOFKF_03853	FHPLNBJB_02265	PDGELPOA_00471	EOILBFBM_00443	ONOJFBAA_00434	NECCPCHG_03805	FHCCEOHO_00432	FGLKJKLB_00438	FIINALBL_03965	JABCBBBE_00465	BHGBCIGJ_04174	KBLOCAKP_00426	OIPBFMPM_00456	GGAJJFNN_00727	PPDJINJM_00428	EIIKJPLN_00453
group_13209		hypothetical protein	25	25	1	25	14286				1832	1832	1832	MPFHJMPP_03877	IJMFKBOB_01407	MNCGPMMN_00148	PDEKFOND_00398	EHFBMLCB_03065	DNPANDNH_02878	JHBBMAED_03011	LIIOGJJD_04435	IJGOFEKK_03280	LIPDOFKF_01305	FHPLNBJB_04303	PDGELPOA_03077	EOILBFBM_03112	ONOJFBAA_03134	NECCPCHG_02897	FHCCEOHO_03163	FGLKJKLB_03260	FIINALBL_01432	JABCBBBE_03171	BHGBCIGJ_02303	KBLOCAKP_03129	OIPBFMPM_03133	GGAJJFNN_03249	PPDJINJM_03178	EIIKJPLN_03265
murA		UDP-N-acetylglucosamine 1-carboxyvinyltransferase	25	25	1	25	10072				1259	1259	1259	MPFHJMPP_03059	IJMFKBOB_02227	MNCGPMMN_03864	PDEKFOND_01229	EHFBMLCB_03892	DNPANDNH_02073	JHBBMAED_03825	LIIOGJJD_03578	IJGOFEKK_04292	LIPDOFKF_00484	FHPLNBJB_03326	PDGELPOA_03961	EOILBFBM_03983	ONOJFBAA_03939	NECCPCHG_02292	FHCCEOHO_03986	FGLKJKLB_04267	FIINALBL_00500	JABCBBBE_04173	BHGBCIGJ_03168	KBLOCAKP_03898	OIPBFMPM_04072	GGAJJFNN_04095	PPDJINJM_04076	EIIKJPLN_04190
lpxL_1		Lipid A biosynthesis lauroyltransferase	25	25	1	25	6341				926	926	926	MPFHJMPP_00755	IJMFKBOB_04326	MNCGPMMN_01669	PDEKFOND_03415	EHFBMLCB_01580	DNPANDNH_04369	JHBBMAED_01622	LIIOGJJD_01375	IJGOFEKK_01781	LIPDOFKF_02634	FHPLNBJB_00979	PDGELPOA_01660	EOILBFBM_01710	ONOJFBAA_01729	NECCPCHG_03836	FHCCEOHO_01593	FGLKJKLB_01787	FIINALBL_02727	JABCBBBE_01682	BHGBCIGJ_00806	KBLOCAKP_01604	OIPBFMPM_01649	GGAJJFNN_01884	PPDJINJM_01623	EIIKJPLN_01740
yccU		putative protein YccU	25	25	1	25	6176				413	413	413	MPFHJMPP_00899	IJMFKBOB_04229	MNCGPMMN_01805	PDEKFOND_03306	EHFBMLCB_01482	DNPANDNH_04467	JHBBMAED_01482	LIIOGJJD_01473	IJGOFEKK_01679	LIPDOFKF_02731	FHPLNBJB_01085	PDGELPOA_01544	EOILBFBM_01610	ONOJFBAA_01612	NECCPCHG_01332	FHCCEOHO_01490	FGLKJKLB_01678	FIINALBL_02827	JABCBBBE_01507	BHGBCIGJ_00706	KBLOCAKP_01505	OIPBFMPM_01517	GGAJJFNN_01781	PPDJINJM_01510	EIIKJPLN_01641
orn		Oligoribonuclease	25	25	1	25	14028				545	545	545	MPFHJMPP_02074	IJMFKBOB_03150	MNCGPMMN_02947	PDEKFOND_02155	EHFBMLCB_00394	DNPANDNH_01146	JHBBMAED_00392	LIIOGJJD_02657	IJGOFEKK_00481	LIPDOFKF_03893	FHPLNBJB_02218	PDGELPOA_00431	EOILBFBM_00403	ONOJFBAA_00394	NECCPCHG_03765	FHCCEOHO_00392	FGLKJKLB_00398	FIINALBL_04005	JABCBBBE_00424	BHGBCIGJ_04134	KBLOCAKP_00386	OIPBFMPM_00415	GGAJJFNN_00588	PPDJINJM_00388	EIIKJPLN_00413
yhaJ_2		HTH-type transcriptional regulator YhaJ	25	25	1	25	9989				902	902	902	MPFHJMPP_03121	IJMFKBOB_02167	MNCGPMMN_03926	PDEKFOND_01171	EHFBMLCB_03827	DNPANDNH_02131	JHBBMAED_03762	LIIOGJJD_03639	IJGOFEKK_04224	LIPDOFKF_00543	FHPLNBJB_03388	PDGELPOA_03902	EOILBFBM_03925	ONOJFBAA_03881	NECCPCHG_02360	FHCCEOHO_03924	FGLKJKLB_04204	FIINALBL_00573	JABCBBBE_04108	BHGBCIGJ_03109	KBLOCAKP_03838	OIPBFMPM_03998	GGAJJFNN_04028	PPDJINJM_04011	EIIKJPLN_04132
carA		Carbamoyl-phosphate synthase small chain	25	25	1	25	14981				1148	1148	1148	MPFHJMPP_01813	IJMFKBOB_03408	MNCGPMMN_02689	PDEKFOND_02430	EHFBMLCB_00645	DNPANDNH_00869	JHBBMAED_00646	LIIOGJJD_02397	IJGOFEKK_00751	LIPDOFKF_03636	FHPLNBJB_02093	PDGELPOA_00668	EOILBFBM_00657	ONOJFBAA_00648	NECCPCHG_00185	FHCCEOHO_00661	FGLKJKLB_00655	FIINALBL_03737	JABCBBBE_00685	BHGBCIGJ_04397	KBLOCAKP_00655	OIPBFMPM_00670	GGAJJFNN_00944	PPDJINJM_00654	EIIKJPLN_00678
queE		7-carboxy-7-deazaguanine synthase	25	25	1	25	9408				671	671	671	MPFHJMPP_03414	IJMFKBOB_01868	MNCGPMMN_04298	PDEKFOND_00871	EHFBMLCB_03504	DNPANDNH_02447	JHBBMAED_03441	LIIOGJJD_03964	IJGOFEKK_03743	LIPDOFKF_00858	FHPLNBJB_03809	PDGELPOA_03518	EOILBFBM_03581	ONOJFBAA_03550	NECCPCHG_03214	FHCCEOHO_03608	FGLKJKLB_03753	FIINALBL_00901	JABCBBBE_03678	BHGBCIGJ_02783	KBLOCAKP_03544	OIPBFMPM_03646	GGAJJFNN_03721	PPDJINJM_03668	EIIKJPLN_03755
der		GTPase Der	25	25	1	25	9015				1475	1475	1475	MPFHJMPP_03691	IJMFKBOB_01601	MNCGPMMN_04584	PDEKFOND_00631	EHFBMLCB_03251	DNPANDNH_02688	JHBBMAED_03197	LIIOGJJD_04257	IJGOFEKK_03496	LIPDOFKF_01093	FHPLNBJB_04111	PDGELPOA_03255	EOILBFBM_03291	ONOJFBAA_03314	NECCPCHG_03627	FHCCEOHO_03364	FGLKJKLB_03497	FIINALBL_01201	JABCBBBE_03383	BHGBCIGJ_02487	KBLOCAKP_03287	OIPBFMPM_03415	GGAJJFNN_03471	PPDJINJM_03382	EIIKJPLN_03450
group_13218		hypothetical protein	25	25	1	25	14857				623	623	623	MPFHJMPP_01705	IJMFKBOB_03514	MNCGPMMN_02581	PDEKFOND_02537	EHFBMLCB_00751	DNPANDNH_00762	JHBBMAED_00752	LIIOGJJD_02278	IJGOFEKK_00859	LIPDOFKF_03530	FHPLNBJB_01984	PDGELPOA_00802	EOILBFBM_00763	ONOJFBAA_00754	NECCPCHG_00299	FHCCEOHO_00769	FGLKJKLB_00768	FIINALBL_03622	JABCBBBE_00794	BHGBCIGJ_04504	KBLOCAKP_00762	OIPBFMPM_00777	GGAJJFNN_01060	PPDJINJM_00769	EIIKJPLN_00785
mscM		Miniconductance mechanosensitive channel MscM	25	25	1	25	14025				3323	3323	3323	MPFHJMPP_02077	IJMFKBOB_03147	MNCGPMMN_02950	PDEKFOND_02152	EHFBMLCB_00391	DNPANDNH_01149	JHBBMAED_00389	LIIOGJJD_02660	IJGOFEKK_00478	LIPDOFKF_03896	FHPLNBJB_02215	PDGELPOA_00428	EOILBFBM_00400	ONOJFBAA_00391	NECCPCHG_03762	FHCCEOHO_00389	FGLKJKLB_00395	FIINALBL_04008	JABCBBBE_00421	BHGBCIGJ_04131	KBLOCAKP_00383	OIPBFMPM_00412	GGAJJFNN_00585	PPDJINJM_00385	EIIKJPLN_00410
tar		Methyl-accepting chemotaxis protein II	25	25	1	25	12385				1088	1667	1635	MPFHJMPP_04347	IJMFKBOB_01055	MNCGPMMN_00543	PDEKFOND_04558	EHFBMLCB_02679	DNPANDNH_03237	JHBBMAED_02684	LIIOGJJD_00234	IJGOFEKK_02866	LIPDOFKF_01637	FHPLNBJB_00001	PDGELPOA_02729	EOILBFBM_02779	ONOJFBAA_02801	NECCPCHG_00885	FHCCEOHO_02791	FGLKJKLB_02896	FIINALBL_01777	JABCBBBE_02770	BHGBCIGJ_01860	KBLOCAKP_02780	OIPBFMPM_02660	GGAJJFNN_02868	PPDJINJM_02836	EIIKJPLN_02876
nhaR		Transcriptional activator protein NhaR	25	25	1	25	14989				899	899	899	MPFHJMPP_01821	IJMFKBOB_03400	MNCGPMMN_02697	PDEKFOND_02422	EHFBMLCB_00637	DNPANDNH_00877	JHBBMAED_00638	LIIOGJJD_02406	IJGOFEKK_00743	LIPDOFKF_03644	FHPLNBJB_02101	PDGELPOA_00660	EOILBFBM_00649	ONOJFBAA_00640	NECCPCHG_00177	FHCCEOHO_00653	FGLKJKLB_00647	FIINALBL_03745	JABCBBBE_00677	BHGBCIGJ_04389	KBLOCAKP_00647	OIPBFMPM_00662	GGAJJFNN_00936	PPDJINJM_00646	EIIKJPLN_00670
ackA		Acetate kinase	25	25	1	25	14290				1202	1202	1202	MPFHJMPP_03873	IJMFKBOB_01411	MNCGPMMN_00144	PDEKFOND_00402	EHFBMLCB_03069	DNPANDNH_02874	JHBBMAED_03015	LIIOGJJD_04431	IJGOFEKK_03284	LIPDOFKF_01301	FHPLNBJB_04299	PDGELPOA_03081	EOILBFBM_03116	ONOJFBAA_03138	NECCPCHG_02893	FHCCEOHO_03167	FGLKJKLB_03264	FIINALBL_01428	JABCBBBE_03175	BHGBCIGJ_02307	KBLOCAKP_03133	OIPBFMPM_03137	GGAJJFNN_03253	PPDJINJM_03182	EIIKJPLN_03269
cmk		Cytidylate kinase	25	25	1	25	6022				683	683	683	MPFHJMPP_00946	IJMFKBOB_04182	MNCGPMMN_01904	PDEKFOND_03256	EHFBMLCB_01435	DNPANDNH_00040	JHBBMAED_01435	LIIOGJJD_01521	IJGOFEKK_01574	LIPDOFKF_02778	FHPLNBJB_01181	PDGELPOA_01497	EOILBFBM_01510	ONOJFBAA_01565	NECCPCHG_01285	FHCCEOHO_01443	FGLKJKLB_01575	FIINALBL_02927	JABCBBBE_01555	BHGBCIGJ_00658	KBLOCAKP_01458	OIPBFMPM_01470	GGAJJFNN_01733	PPDJINJM_01463	EIIKJPLN_01528
ulaD		3-keto-L-gulonate-6-phosphate decarboxylase UlaD	25	25	1	25	13124				650	650	650	MPFHJMPP_02037	IJMFKBOB_03180	MNCGPMMN_02917	PDEKFOND_02185	EHFBMLCB_00424	DNPANDNH_01116	JHBBMAED_00422	LIIOGJJD_02627	IJGOFEKK_00511	LIPDOFKF_03863	FHPLNBJB_02255	PDGELPOA_00461	EOILBFBM_00433	ONOJFBAA_00424	NECCPCHG_03795	FHCCEOHO_00422	FGLKJKLB_00428	FIINALBL_03975	JABCBBBE_00455	BHGBCIGJ_04164	KBLOCAKP_00416	OIPBFMPM_00446	GGAJJFNN_00717	PPDJINJM_00418	EIIKJPLN_00443
group_13224		hypothetical protein	25	25	1	25	10508				419	419	419	MPFHJMPP_02562	IJMFKBOB_02648	MNCGPMMN_03443	PDEKFOND_01655	EHFBMLCB_04315	DNPANDNH_01651	JHBBMAED_04240	LIIOGJJD_03161	IJGOFEKK_04752	LIPDOFKF_00080	FHPLNBJB_02893	PDGELPOA_04381	EOILBFBM_04410	ONOJFBAA_04366	NECCPCHG_03381	FHCCEOHO_04405	FGLKJKLB_04776	FIINALBL_04415	JABCBBBE_04617	BHGBCIGJ_03621	KBLOCAKP_04347	OIPBFMPM_04503	GGAJJFNN_04513	PPDJINJM_04501	EIIKJPLN_04617
recC		RecBCD enzyme subunit RecC	25	25	1	25	9447				3374	3374	3374	MPFHJMPP_03374	IJMFKBOB_01908	MNCGPMMN_04258	PDEKFOND_00911	EHFBMLCB_03544	DNPANDNH_02405	JHBBMAED_03482	LIIOGJJD_03923	IJGOFEKK_03783	LIPDOFKF_00818	FHPLNBJB_03769	PDGELPOA_03559	EOILBFBM_03622	ONOJFBAA_03591	NECCPCHG_03174	FHCCEOHO_03648	FGLKJKLB_03793	FIINALBL_00861	JABCBBBE_03716	BHGBCIGJ_02825	KBLOCAKP_03584	OIPBFMPM_03686	GGAJJFNN_03761	PPDJINJM_03709	EIIKJPLN_03795
srmB		ATP-dependent RNA helicase SrmB	25	25	1	25	9079				1328	1328	1328	MPFHJMPP_03629	IJMFKBOB_01663	MNCGPMMN_04522	PDEKFOND_00693	EHFBMLCB_03313	DNPANDNH_02626	JHBBMAED_03259	LIIOGJJD_04194	IJGOFEKK_03558	LIPDOFKF_01030	FHPLNBJB_04049	PDGELPOA_03317	EOILBFBM_03407	ONOJFBAA_03376	NECCPCHG_04176	FHCCEOHO_03426	FGLKJKLB_03559	FIINALBL_01139	JABCBBBE_03445	BHGBCIGJ_02549	KBLOCAKP_03349	OIPBFMPM_03477	GGAJJFNN_03533	PPDJINJM_03444	EIIKJPLN_03512
wzyE		putative ECA polymerase	25	25	1	25	10433				1352	1352	1352	MPFHJMPP_02635	IJMFKBOB_02577	MNCGPMMN_03509	PDEKFOND_01589	EHFBMLCB_04244	DNPANDNH_01722	JHBBMAED_04175	LIIOGJJD_03229	IJGOFEKK_04681	LIPDOFKF_00145	FHPLNBJB_02958	PDGELPOA_04316	EOILBFBM_04338	ONOJFBAA_04294	NECCPCHG_03707	FHCCEOHO_04340	FGLKJKLB_04711	FIINALBL_04350	JABCBBBE_04552	BHGBCIGJ_03550	KBLOCAKP_04276	OIPBFMPM_04437	GGAJJFNN_04448	PPDJINJM_04436	EIIKJPLN_04541
speC		Constitutive ornithine decarboxylase	25	25	1	25	8299				2135	2135	2135	MPFHJMPP_03260	IJMFKBOB_02029	MNCGPMMN_04113	PDEKFOND_01036	EHFBMLCB_03663	DNPANDNH_02283	JHBBMAED_03602	LIIOGJJD_03800	IJGOFEKK_03918	LIPDOFKF_00700	FHPLNBJB_03650	PDGELPOA_03685	EOILBFBM_03754	ONOJFBAA_03738	NECCPCHG_01445	FHCCEOHO_03782	FGLKJKLB_03948	FIINALBL_00750	JABCBBBE_03852	BHGBCIGJ_02955	KBLOCAKP_03700	OIPBFMPM_03814	GGAJJFNN_03877	PPDJINJM_03847	EIIKJPLN_03931
yhdY		Inner membrane amino-acid ABC transporter permease protein YhdY	25	25	1	25	10164				1103	1103	1103	MPFHJMPP_02899	IJMFKBOB_02311	MNCGPMMN_03780	PDEKFOND_01315	EHFBMLCB_03976	DNPANDNH_01989	JHBBMAED_03909	LIIOGJJD_03491	IJGOFEKK_04376	LIPDOFKF_00400	FHPLNBJB_03217	PDGELPOA_04046	EOILBFBM_04068	ONOJFBAA_04024	NECCPCHG_02208	FHCCEOHO_04070	FGLKJKLB_04351	FIINALBL_00395	JABCBBBE_04257	BHGBCIGJ_03252	KBLOCAKP_03982	OIPBFMPM_04156	GGAJJFNN_04179	PPDJINJM_04180	EIIKJPLN_04274
maeB		NADP-dependent malic enzyme	25	25	1	25	8898				2279	2279	2279	MPFHJMPP_03752	IJMFKBOB_01538	MNCGPMMN_00023	PDEKFOND_00568	EHFBMLCB_03189	DNPANDNH_02750	JHBBMAED_03136	LIIOGJJD_04314	IJGOFEKK_03439	LIPDOFKF_01155	FHPLNBJB_04168	PDGELPOA_03196	EOILBFBM_03234	ONOJFBAA_03257	NECCPCHG_04063	FHCCEOHO_03288	FGLKJKLB_03439	FIINALBL_01260	JABCBBBE_03321	BHGBCIGJ_02426	KBLOCAKP_03231	OIPBFMPM_03354	GGAJJFNN_03379	PPDJINJM_03321	EIIKJPLN_03389
emrB_3		Multidrug export protein EmrB	25	25	1	25	9280				1541	1556	1547	MPFHJMPP_03518	IJMFKBOB_01781	MNCGPMMN_04386	PDEKFOND_00783	EHFBMLCB_03416	DNPANDNH_02534	JHBBMAED_03353	LIIOGJJD_04052	IJGOFEKK_03636	LIPDOFKF_00943	FHPLNBJB_03896	PDGELPOA_03405	EOILBFBM_03494	ONOJFBAA_03463	NECCPCHG_02973	FHCCEOHO_03520	FGLKJKLB_03666	FIINALBL_00993	JABCBBBE_03590	BHGBCIGJ_02696	KBLOCAKP_03458	OIPBFMPM_03559	GGAJJFNN_03636	PPDJINJM_03582	EIIKJPLN_03647
cheY		Chemotaxis protein CheY	25	25	1	25	12379				389	389	389	MPFHJMPP_04351	IJMFKBOB_01051	MNCGPMMN_00547	PDEKFOND_04554	EHFBMLCB_02675	DNPANDNH_03241	JHBBMAED_02680	LIIOGJJD_00238	IJGOFEKK_02862	LIPDOFKF_01641	FHPLNBJB_00005	PDGELPOA_02724	EOILBFBM_02775	ONOJFBAA_02797	NECCPCHG_00881	FHCCEOHO_02787	FGLKJKLB_02892	FIINALBL_01781	JABCBBBE_02766	BHGBCIGJ_01856	KBLOCAKP_02776	OIPBFMPM_02656	GGAJJFNN_02864	PPDJINJM_02832	EIIKJPLN_02872
rluF		Dual-specificity RNA pseudouridine synthase RluF	25	25	1	25	13809				872	872	872	MPFHJMPP_02233	IJMFKBOB_02993	MNCGPMMN_03114	PDEKFOND_01992	EHFBMLCB_00231	DNPANDNH_01303	JHBBMAED_00230	LIIOGJJD_02820	IJGOFEKK_00225	LIPDOFKF_04050	FHPLNBJB_02496	PDGELPOA_00215	EOILBFBM_00235	ONOJFBAA_00236	NECCPCHG_03513	FHCCEOHO_00231	FGLKJKLB_00235	FIINALBL_00254	JABCBBBE_00260	BHGBCIGJ_03965	KBLOCAKP_00229	OIPBFMPM_00243	GGAJJFNN_00426	PPDJINJM_00222	EIIKJPLN_00232
bcr		Bicyclomycin resistance protein	25	25	1	25	14202				1196	1196	1196	MPFHJMPP_03951	IJMFKBOB_01347	MNCGPMMN_00208	PDEKFOND_00338	EHFBMLCB_02946	DNPANDNH_02938	JHBBMAED_02951	LIIOGJJD_04496	IJGOFEKK_03158	LIPDOFKF_01365	FHPLNBJB_04364	PDGELPOA_03016	EOILBFBM_03052	ONOJFBAA_03074	NECCPCHG_03481	FHCCEOHO_03103	FGLKJKLB_03198	FIINALBL_01494	JABCBBBE_03045	BHGBCIGJ_02242	KBLOCAKP_03069	OIPBFMPM_03016	GGAJJFNN_03184	PPDJINJM_03118	EIIKJPLN_03205
cysQ		3'(2'),5'-bisphosphate nucleotidase CysQ	25	25	1	25	13106				740	740	740	MPFHJMPP_02019	IJMFKBOB_03198	MNCGPMMN_02899	PDEKFOND_02203	EHFBMLCB_00442	DNPANDNH_01098	JHBBMAED_00440	LIIOGJJD_02609	IJGOFEKK_00530	LIPDOFKF_03845	FHPLNBJB_02273	PDGELPOA_00479	EOILBFBM_00451	ONOJFBAA_00442	NECCPCHG_04218	FHCCEOHO_00440	FGLKJKLB_00446	FIINALBL_03957	JABCBBBE_00473	BHGBCIGJ_04182	KBLOCAKP_00434	OIPBFMPM_00464	GGAJJFNN_00735	PPDJINJM_00436	EIIKJPLN_00461
sdaB		L-serine dehydratase 2	25	25	1	25	9431				1367	1367	1367	MPFHJMPP_03392	IJMFKBOB_01890	MNCGPMMN_04276	PDEKFOND_00893	EHFBMLCB_03526	DNPANDNH_02425	JHBBMAED_03464	LIIOGJJD_03941	IJGOFEKK_03765	LIPDOFKF_00836	FHPLNBJB_03787	PDGELPOA_03541	EOILBFBM_03603	ONOJFBAA_03572	NECCPCHG_03192	FHCCEOHO_03630	FGLKJKLB_03775	FIINALBL_00879	JABCBBBE_03700	BHGBCIGJ_02805	KBLOCAKP_03566	OIPBFMPM_03668	GGAJJFNN_03743	PPDJINJM_03691	EIIKJPLN_03777
rapZ		RNase adapter protein RapZ	25	25	1	25	10088				854	854	854	MPFHJMPP_03043	IJMFKBOB_02243	MNCGPMMN_03848	PDEKFOND_01245	EHFBMLCB_03908	DNPANDNH_02057	JHBBMAED_03841	LIIOGJJD_03562	IJGOFEKK_04308	LIPDOFKF_00468	FHPLNBJB_03310	PDGELPOA_03977	EOILBFBM_03999	ONOJFBAA_03955	NECCPCHG_02276	FHCCEOHO_04002	FGLKJKLB_04283	FIINALBL_00484	JABCBBBE_04189	BHGBCIGJ_03184	KBLOCAKP_03914	OIPBFMPM_04088	GGAJJFNN_04111	PPDJINJM_04092	EIIKJPLN_04206
proX		Glycine betaine/proline betaine-binding periplasmic protein	25	25	1	25	9276				995	995	995	MPFHJMPP_03522	IJMFKBOB_01777	MNCGPMMN_04390	PDEKFOND_00779	EHFBMLCB_03412	DNPANDNH_02538	JHBBMAED_03349	LIIOGJJD_04056	IJGOFEKK_03632	LIPDOFKF_00947	FHPLNBJB_03900	PDGELPOA_03401	EOILBFBM_03490	ONOJFBAA_03459	NECCPCHG_02977	FHCCEOHO_03516	FGLKJKLB_03662	FIINALBL_00997	JABCBBBE_03586	BHGBCIGJ_02692	KBLOCAKP_03454	OIPBFMPM_03555	GGAJJFNN_03632	PPDJINJM_03578	EIIKJPLN_03643
dacD		D-alanyl-D-alanine carboxypeptidase DacD	25	25	1	25	12738				1166	1166	1166	MPFHJMPP_04116	IJMFKBOB_01198	MNCGPMMN_00357	PDEKFOND_00182	EHFBMLCB_02799	DNPANDNH_03111	JHBBMAED_02806	LIIOGJJD_00097	IJGOFEKK_03008	LIPDOFKF_01513	FHPLNBJB_04516	PDGELPOA_02863	EOILBFBM_02903	ONOJFBAA_02925	NECCPCHG_01009	FHCCEOHO_02953	FGLKJKLB_03047	FIINALBL_01656	JABCBBBE_02897	BHGBCIGJ_02084	KBLOCAKP_02918	OIPBFMPM_02864	GGAJJFNN_03029	PPDJINJM_02968	EIIKJPLN_03056
yecD_2		Isochorismatase family protein YecD	25	25	1	25	12367				566	566	566	MPFHJMPP_04363	IJMFKBOB_01039	MNCGPMMN_00559	PDEKFOND_04542	EHFBMLCB_02663	DNPANDNH_03253	JHBBMAED_02668	LIIOGJJD_00250	IJGOFEKK_02850	LIPDOFKF_01653	FHPLNBJB_00017	PDGELPOA_02712	EOILBFBM_02763	ONOJFBAA_02785	NECCPCHG_00869	FHCCEOHO_02775	FGLKJKLB_02880	FIINALBL_01793	JABCBBBE_02738	BHGBCIGJ_01829	KBLOCAKP_02764	OIPBFMPM_02644	GGAJJFNN_02852	PPDJINJM_02820	EIIKJPLN_02860
ruvC		Crossover junction endodeoxyribonuclease RuvC	25	25	1	25	12363				521	521	521	MPFHJMPP_04367	IJMFKBOB_01035	MNCGPMMN_00563	PDEKFOND_04538	EHFBMLCB_02659	DNPANDNH_03257	JHBBMAED_02664	LIIOGJJD_00254	IJGOFEKK_02846	LIPDOFKF_01657	FHPLNBJB_00021	PDGELPOA_02708	EOILBFBM_02759	ONOJFBAA_02781	NECCPCHG_00865	FHCCEOHO_02771	FGLKJKLB_02876	FIINALBL_01797	JABCBBBE_02734	BHGBCIGJ_01825	KBLOCAKP_02760	OIPBFMPM_02640	GGAJJFNN_02848	PPDJINJM_02816	EIIKJPLN_02856
glnQ_1		Glutamine transport ATP-binding protein GlnQ	25	25	1	25	2046				725	725	725	MPFHJMPP_01224	IJMFKBOB_03915	MNCGPMMN_02172	PDEKFOND_02946	EHFBMLCB_01151	DNPANDNH_00309	JHBBMAED_01168	LIIOGJJD_01872	IJGOFEKK_01307	LIPDOFKF_03054	FHPLNBJB_01456	PDGELPOA_01235	EOILBFBM_01234	ONOJFBAA_01289	NECCPCHG_00685	FHCCEOHO_01177	FGLKJKLB_01306	FIINALBL_03192	JABCBBBE_01194	BHGBCIGJ_00364	KBLOCAKP_01186	OIPBFMPM_01205	GGAJJFNN_01462	PPDJINJM_01181	EIIKJPLN_01262
aat		Leucyl/phenylalanyl-tRNA--protein transferase	25	25	1	25	5998				704	704	704	MPFHJMPP_00967	IJMFKBOB_04161	MNCGPMMN_01926	PDEKFOND_03235	EHFBMLCB_01414	DNPANDNH_00061	JHBBMAED_01414	LIIOGJJD_01545	IJGOFEKK_01552	LIPDOFKF_02799	FHPLNBJB_01202	PDGELPOA_01476	EOILBFBM_01489	ONOJFBAA_01544	NECCPCHG_01264	FHCCEOHO_01422	FGLKJKLB_01554	FIINALBL_02948	JABCBBBE_01576	BHGBCIGJ_00637	KBLOCAKP_01437	OIPBFMPM_01449	GGAJJFNN_01712	PPDJINJM_01441	EIIKJPLN_01507
ansP2		L-asparagine permease 2	25	25	1	25	14560				1496	1496	1496	MPFHJMPP_04705	IJMFKBOB_00620	MNCGPMMN_00924	PDEKFOND_04235	EHFBMLCB_02278	DNPANDNH_03555	JHBBMAED_02308	LIIOGJJD_00599	IJGOFEKK_02533	LIPDOFKF_01952	FHPLNBJB_00328	PDGELPOA_02452	EOILBFBM_02417	ONOJFBAA_02437	NECCPCHG_02044	FHCCEOHO_02408	FGLKJKLB_02566	FIINALBL_02332	JABCBBBE_02439	BHGBCIGJ_01529	KBLOCAKP_02362	OIPBFMPM_02375	GGAJJFNN_02532	PPDJINJM_02524	EIIKJPLN_02553
aldB		Aldehyde dehydrogenase B	25	25	1	25	13705				1538	1538	1538	MPFHJMPP_02320	IJMFKBOB_02896	MNCGPMMN_03210	PDEKFOND_01901	EHFBMLCB_00135	DNPANDNH_01402	JHBBMAED_00132	LIIOGJJD_02921	IJGOFEKK_00140	LIPDOFKF_04146	FHPLNBJB_02593	PDGELPOA_00118	EOILBFBM_00139	ONOJFBAA_00140	NECCPCHG_01758	FHCCEOHO_00134	FGLKJKLB_00136	FIINALBL_00157	JABCBBBE_00162	BHGBCIGJ_03867	KBLOCAKP_00141	OIPBFMPM_00146	GGAJJFNN_00328	PPDJINJM_00124	EIIKJPLN_00136
uvrC		UvrABC system protein C	25	25	1	25	12443				1832	1832	1832	MPFHJMPP_04306	IJMFKBOB_01097	MNCGPMMN_00442	PDEKFOND_04610	EHFBMLCB_02717	DNPANDNH_03198	JHBBMAED_02724	LIIOGJJD_00184	IJGOFEKK_02919	LIPDOFKF_01595	FHPLNBJB_04620	PDGELPOA_02775	EOILBFBM_02816	ONOJFBAA_02838	NECCPCHG_00922	FHCCEOHO_02828	FGLKJKLB_02959	FIINALBL_01739	JABCBBBE_02807	BHGBCIGJ_01963	KBLOCAKP_02820	OIPBFMPM_02782	GGAJJFNN_02908	PPDJINJM_02873	EIIKJPLN_02973
group_13246		hypothetical protein	25	25	1	25	8211				503	503	503	MPFHJMPP_03235	IJMFKBOB_02058	MNCGPMMN_04082	PDEKFOND_01059	EHFBMLCB_03691	DNPANDNH_02259	JHBBMAED_03629	LIIOGJJD_03776	IJGOFEKK_04061	LIPDOFKF_00677	FHPLNBJB_03499	PDGELPOA_03763	EOILBFBM_03779	ONOJFBAA_03773	NECCPCHG_01467	FHCCEOHO_03813	FGLKJKLB_04019	FIINALBL_00724	JABCBBBE_03986	BHGBCIGJ_02980	KBLOCAKP_03728	OIPBFMPM_03841	GGAJJFNN_03918	PPDJINJM_03877	EIIKJPLN_03995
mltA		Membrane-bound lytic murein transglycosylase A	25	25	1	25	9441				1097	1097	1097	MPFHJMPP_03383	IJMFKBOB_01899	MNCGPMMN_04267	PDEKFOND_00902	EHFBMLCB_03535	DNPANDNH_02414	JHBBMAED_03473	LIIOGJJD_03932	IJGOFEKK_03774	LIPDOFKF_00827	FHPLNBJB_03778	PDGELPOA_03550	EOILBFBM_03613	ONOJFBAA_03582	NECCPCHG_03183	FHCCEOHO_03639	FGLKJKLB_03784	FIINALBL_00870	JABCBBBE_03709	BHGBCIGJ_02816	KBLOCAKP_03575	OIPBFMPM_03677	GGAJJFNN_03752	PPDJINJM_03700	EIIKJPLN_03786
flgC		Flagellar basal-body rod protein FlgC	25	25	1	25	6360				404	404	404	MPFHJMPP_00737	IJMFKBOB_04344	MNCGPMMN_01651	PDEKFOND_03433	EHFBMLCB_01598	DNPANDNH_04351	JHBBMAED_01640	LIIOGJJD_01357	IJGOFEKK_01799	LIPDOFKF_02616	FHPLNBJB_00961	PDGELPOA_01678	EOILBFBM_01728	ONOJFBAA_01748	NECCPCHG_03854	FHCCEOHO_01611	FGLKJKLB_01805	FIINALBL_02709	JABCBBBE_01700	BHGBCIGJ_00824	KBLOCAKP_01622	OIPBFMPM_01667	GGAJJFNN_01902	PPDJINJM_01641	EIIKJPLN_01759
ushA		Protein UshA	25	25	1	25	1737				1652	1652	1652	MPFHJMPP_01391	IJMFKBOB_03751	MNCGPMMN_02337	PDEKFOND_02776	EHFBMLCB_00983	DNPANDNH_00470	JHBBMAED_01001	LIIOGJJD_02038	IJGOFEKK_01136	LIPDOFKF_03250	FHPLNBJB_01619	PDGELPOA_01081	EOILBFBM_01000	ONOJFBAA_01056	NECCPCHG_00517	FHCCEOHO_01011	FGLKJKLB_01069	FIINALBL_03364	JABCBBBE_01031	BHGBCIGJ_00190	KBLOCAKP_01025	OIPBFMPM_01034	GGAJJFNN_01293	PPDJINJM_01012	EIIKJPLN_01020
group_13250		hypothetical protein	25	25	1	25	7171				1073	1073	1073	MPFHJMPP_00144	IJMFKBOB_00449	MNCGPMMN_01112	PDEKFOND_04047	EHFBMLCB_02095	DNPANDNH_03732	JHBBMAED_02131	LIIOGJJD_00765	IJGOFEKK_02380	LIPDOFKF_02119	FHPLNBJB_00486	PDGELPOA_02328	EOILBFBM_02222	ONOJFBAA_02242	NECCPCHG_02659	FHCCEOHO_02219	FGLKJKLB_02365	FIINALBL_02161	JABCBBBE_02258	BHGBCIGJ_01366	KBLOCAKP_02194	OIPBFMPM_02193	GGAJJFNN_02336	PPDJINJM_02340	EIIKJPLN_02347
lysS		Lysine--tRNA ligase	25	25	1	25	8379				1517	1517	1517	MPFHJMPP_03333	IJMFKBOB_01956	MNCGPMMN_04186	PDEKFOND_00961	EHFBMLCB_03590	DNPANDNH_02357	JHBBMAED_03529	LIIOGJJD_03874	IJGOFEKK_03844	LIPDOFKF_00773	FHPLNBJB_03723	PDGELPOA_03611	EOILBFBM_03673	ONOJFBAA_03657	NECCPCHG_01378	FHCCEOHO_03709	FGLKJKLB_03873	FIINALBL_00833	JABCBBBE_03778	BHGBCIGJ_02882	KBLOCAKP_03626	OIPBFMPM_03743	GGAJJFNN_03804	PPDJINJM_03774	EIIKJPLN_03858
nicS		HTH-type transcriptional repressor NicS	25	25	1	25	15050				641	641	641	MPFHJMPP_01881	IJMFKBOB_03340	MNCGPMMN_02754	PDEKFOND_02362	EHFBMLCB_00580	DNPANDNH_00934	JHBBMAED_00578	LIIOGJJD_02466	IJGOFEKK_00686	LIPDOFKF_03701	FHPLNBJB_02158	PDGELPOA_00603	EOILBFBM_00588	ONOJFBAA_00579	NECCPCHG_00119	FHCCEOHO_00596	FGLKJKLB_00586	FIINALBL_03807	JABCBBBE_00621	BHGBCIGJ_04332	KBLOCAKP_00587	OIPBFMPM_00605	GGAJJFNN_00878	PPDJINJM_00586	EIIKJPLN_00610
envC		Murein hydrolase activator EnvC	25	25	1	25	13682				1283	1283	1283	MPFHJMPP_02341	IJMFKBOB_02875	MNCGPMMN_03231	PDEKFOND_01878	EHFBMLCB_00114	DNPANDNH_01431	JHBBMAED_00111	LIIOGJJD_02944	IJGOFEKK_00117	LIPDOFKF_04167	FHPLNBJB_02614	PDGELPOA_00097	EOILBFBM_00118	ONOJFBAA_00119	NECCPCHG_01737	FHCCEOHO_00111	FGLKJKLB_00114	FIINALBL_00134	JABCBBBE_00140	BHGBCIGJ_03839	KBLOCAKP_00120	OIPBFMPM_00124	GGAJJFNN_00298	PPDJINJM_00103	EIIKJPLN_00114
group_13278		hypothetical protein	25	25	1	25	8832				362	362	362	MPFHJMPP_03782	IJMFKBOB_01502	MNCGPMMN_00053	PDEKFOND_00501	EHFBMLCB_03159	DNPANDNH_02780	JHBBMAED_03106	LIIOGJJD_04345	IJGOFEKK_03409	LIPDOFKF_01185	FHPLNBJB_04204	PDGELPOA_03166	EOILBFBM_03204	ONOJFBAA_03227	NECCPCHG_04093	FHCCEOHO_03258	FGLKJKLB_03409	FIINALBL_01290	JABCBBBE_03293	BHGBCIGJ_02396	KBLOCAKP_03201	OIPBFMPM_03324	GGAJJFNN_03348	PPDJINJM_03285	EIIKJPLN_03353
pat_2		Peptidyl-lysine N-acetyltransferase Pat	25	25	1	25	9085				2663	2663	2663	MPFHJMPP_03623	IJMFKBOB_01669	MNCGPMMN_04516	PDEKFOND_00699	EHFBMLCB_03319	DNPANDNH_02620	JHBBMAED_03265	LIIOGJJD_04188	IJGOFEKK_03564	LIPDOFKF_01024	FHPLNBJB_04043	PDGELPOA_03323	EOILBFBM_03413	ONOJFBAA_03382	NECCPCHG_04182	FHCCEOHO_03432	FGLKJKLB_03565	FIINALBL_01133	JABCBBBE_03451	BHGBCIGJ_02555	KBLOCAKP_03355	OIPBFMPM_03483	GGAJJFNN_03539	PPDJINJM_03450	EIIKJPLN_03518
yohF		putative oxidoreductase YohF	25	25	1	25	14149				764	764	764	MPFHJMPP_03996	IJMFKBOB_01302	MNCGPMMN_00253	PDEKFOND_00293	EHFBMLCB_02901	DNPANDNH_03000	JHBBMAED_02906	LIIOGJJD_04542	IJGOFEKK_03112	LIPDOFKF_01410	FHPLNBJB_04409	PDGELPOA_02971	EOILBFBM_03007	ONOJFBAA_03029	NECCPCHG_03436	FHCCEOHO_03058	FGLKJKLB_03150	FIINALBL_01547	JABCBBBE_02998	BHGBCIGJ_02197	KBLOCAKP_03023	OIPBFMPM_02971	GGAJJFNN_03139	PPDJINJM_03073	EIIKJPLN_03160
znuC		Zinc import ATP-binding protein ZnuC	25	25	1	25	12359				755	755	755	MPFHJMPP_04371	IJMFKBOB_01031	MNCGPMMN_00567	PDEKFOND_04534	EHFBMLCB_02655	DNPANDNH_03261	JHBBMAED_02660	LIIOGJJD_00258	IJGOFEKK_02842	LIPDOFKF_01661	FHPLNBJB_00025	PDGELPOA_02704	EOILBFBM_02755	ONOJFBAA_02777	NECCPCHG_00861	FHCCEOHO_02767	FGLKJKLB_02872	FIINALBL_01801	JABCBBBE_02730	BHGBCIGJ_01821	KBLOCAKP_02756	OIPBFMPM_02635	GGAJJFNN_02844	PPDJINJM_02812	EIIKJPLN_02852
pcm		Protein-L-isoaspartate O-methyltransferase	25	25	1	25	9392				626	626	626	MPFHJMPP_03430	IJMFKBOB_01852	MNCGPMMN_04314	PDEKFOND_00855	EHFBMLCB_03487	DNPANDNH_02463	JHBBMAED_03425	LIIOGJJD_03980	IJGOFEKK_03727	LIPDOFKF_00874	FHPLNBJB_03825	PDGELPOA_03502	EOILBFBM_03565	ONOJFBAA_03534	NECCPCHG_03230	FHCCEOHO_03592	FGLKJKLB_03737	FIINALBL_00917	JABCBBBE_03662	BHGBCIGJ_02767	KBLOCAKP_03528	OIPBFMPM_03630	GGAJJFNN_03705	PPDJINJM_03652	EIIKJPLN_03739
treB		PTS system trehalose-specific EIIBC component	25	25	1	25	13063				1418	1418	1418	MPFHJMPP_01986	IJMFKBOB_03234	MNCGPMMN_02860	PDEKFOND_02240	EHFBMLCB_00476	DNPANDNH_01054	JHBBMAED_00478	LIIOGJJD_02574	IJGOFEKK_00566	LIPDOFKF_03808	FHPLNBJB_02308	PDGELPOA_00514	EOILBFBM_00486	ONOJFBAA_00477	NECCPCHG_00008	FHCCEOHO_00489	FGLKJKLB_00485	FIINALBL_03911	JABCBBBE_00515	BHGBCIGJ_04217	KBLOCAKP_00475	OIPBFMPM_00502	GGAJJFNN_00773	PPDJINJM_00475	EIIKJPLN_00502
yibF		putative GST-like protein YibF	25	25	1	25	13702				608	608	608	MPFHJMPP_02323	IJMFKBOB_02893	MNCGPMMN_03213	PDEKFOND_01897	EHFBMLCB_00132	DNPANDNH_01405	JHBBMAED_00129	LIIOGJJD_02924	IJGOFEKK_00137	LIPDOFKF_04149	FHPLNBJB_02596	PDGELPOA_00115	EOILBFBM_00136	ONOJFBAA_00137	NECCPCHG_01755	FHCCEOHO_00131	FGLKJKLB_00133	FIINALBL_00154	JABCBBBE_00158	BHGBCIGJ_03864	KBLOCAKP_00138	OIPBFMPM_00143	GGAJJFNN_00325	PPDJINJM_00121	EIIKJPLN_00133
yhhW		Quercetin 2,3-dioxygenase	25	25	1	25	13860				695	695	695	MPFHJMPP_02185	IJMFKBOB_03041	MNCGPMMN_03066	PDEKFOND_02040	EHFBMLCB_00279	DNPANDNH_01255	JHBBMAED_00278	LIIOGJJD_02771	IJGOFEKK_00273	LIPDOFKF_04002	FHPLNBJB_02448	PDGELPOA_00263	EOILBFBM_00283	ONOJFBAA_00284	NECCPCHG_03561	FHCCEOHO_00279	FGLKJKLB_00283	FIINALBL_00302	JABCBBBE_00308	BHGBCIGJ_04013	KBLOCAKP_00277	OIPBFMPM_00293	GGAJJFNN_00474	PPDJINJM_00271	EIIKJPLN_00280
rpoE		ECF RNA polymerase sigma-E factor	25	25	1	25	9076				575	575	575	MPFHJMPP_03632	IJMFKBOB_01660	MNCGPMMN_04525	PDEKFOND_00690	EHFBMLCB_03310	DNPANDNH_02629	JHBBMAED_03256	LIIOGJJD_04197	IJGOFEKK_03555	LIPDOFKF_01033	FHPLNBJB_04052	PDGELPOA_03314	EOILBFBM_03404	ONOJFBAA_03373	NECCPCHG_04173	FHCCEOHO_03423	FGLKJKLB_03556	FIINALBL_01142	JABCBBBE_03442	BHGBCIGJ_02546	KBLOCAKP_03346	OIPBFMPM_03474	GGAJJFNN_03530	PPDJINJM_03441	EIIKJPLN_03509
cvpA		Colicin V production protein	25	25	1	25	14318				488	488	488	MPFHJMPP_03851	IJMFKBOB_01433	MNCGPMMN_00122	PDEKFOND_00427	EHFBMLCB_03091	DNPANDNH_02852	JHBBMAED_03040	LIIOGJJD_04409	IJGOFEKK_03306	LIPDOFKF_01279	FHPLNBJB_04277	PDGELPOA_03104	EOILBFBM_03138	ONOJFBAA_03160	NECCPCHG_02871	FHCCEOHO_03189	FGLKJKLB_03286	FIINALBL_01406	JABCBBBE_03197	BHGBCIGJ_02329	KBLOCAKP_03155	OIPBFMPM_03159	GGAJJFNN_03275	PPDJINJM_03204	EIIKJPLN_03291
fnr		Fumarate and nitrate reduction regulatory protein	25	25	1	25	6687				752	752	752	MPFHJMPP_00472	IJMFKBOB_00164	MNCGPMMN_01359	PDEKFOND_03806	EHFBMLCB_01855	DNPANDNH_03981	JHBBMAED_01897	LIIOGJJD_01032	IJGOFEKK_02137	LIPDOFKF_02360	FHPLNBJB_00700	PDGELPOA_02081	EOILBFBM_01992	ONOJFBAA_02012	NECCPCHG_01931	FHCCEOHO_01971	FGLKJKLB_02123	FIINALBL_02426	JABCBBBE_02012	BHGBCIGJ_01114	KBLOCAKP_01956	OIPBFMPM_01950	GGAJJFNN_02160	PPDJINJM_01998	EIIKJPLN_02091
yigZ		IMPACT family member YigZ	25	25	1	25	10387				614	614	614	MPFHJMPP_02682	IJMFKBOB_02530	MNCGPMMN_03556	PDEKFOND_01541	EHFBMLCB_04197	DNPANDNH_01769	JHBBMAED_04128	LIIOGJJD_03278	IJGOFEKK_04634	LIPDOFKF_00192	FHPLNBJB_03005	PDGELPOA_04269	EOILBFBM_04290	ONOJFBAA_04246	NECCPCHG_03660	FHCCEOHO_04293	FGLKJKLB_04664	FIINALBL_04303	JABCBBBE_04505	BHGBCIGJ_03502	KBLOCAKP_04229	OIPBFMPM_04390	GGAJJFNN_04401	PPDJINJM_04389	EIIKJPLN_04494
suhB		Inositol-1-monophosphatase	25	25	1	25	9046				803	803	803	MPFHJMPP_03662	IJMFKBOB_01630	MNCGPMMN_04555	PDEKFOND_00660	EHFBMLCB_03280	DNPANDNH_02659	JHBBMAED_03226	LIIOGJJD_04228	IJGOFEKK_03525	LIPDOFKF_01064	FHPLNBJB_04082	PDGELPOA_03284	EOILBFBM_03320	ONOJFBAA_03343	NECCPCHG_03652	FHCCEOHO_03393	FGLKJKLB_03526	FIINALBL_01172	JABCBBBE_03412	BHGBCIGJ_02516	KBLOCAKP_03316	OIPBFMPM_03444	GGAJJFNN_03500	PPDJINJM_03411	EIIKJPLN_03479
fsaB		Fructose-6-phosphate aldolase 2	25	25	1	25	10480				662	662	662	MPFHJMPP_02582	IJMFKBOB_02628	MNCGPMMN_03464	PDEKFOND_01635	EHFBMLCB_04295	DNPANDNH_01671	JHBBMAED_04220	LIIOGJJD_03182	IJGOFEKK_04732	LIPDOFKF_00100	FHPLNBJB_02913	PDGELPOA_04361	EOILBFBM_04390	ONOJFBAA_04346	NECCPCHG_03401	FHCCEOHO_04385	FGLKJKLB_04756	FIINALBL_04395	JABCBBBE_04597	BHGBCIGJ_03601	KBLOCAKP_04327	OIPBFMPM_04483	GGAJJFNN_04493	PPDJINJM_04481	EIIKJPLN_04592
glmM		Phosphoglucosamine mutase	25	25	1	25	10057				1337	1337	1337	MPFHJMPP_03074	IJMFKBOB_02212	MNCGPMMN_03879	PDEKFOND_01214	EHFBMLCB_03877	DNPANDNH_02088	JHBBMAED_03810	LIIOGJJD_03594	IJGOFEKK_04277	LIPDOFKF_00499	FHPLNBJB_03341	PDGELPOA_03947	EOILBFBM_03968	ONOJFBAA_03924	NECCPCHG_02307	FHCCEOHO_03971	FGLKJKLB_04252	FIINALBL_00515	JABCBBBE_04158	BHGBCIGJ_03153	KBLOCAKP_03883	OIPBFMPM_04057	GGAJJFNN_04080	PPDJINJM_04061	EIIKJPLN_04175
dcuR		Transcriptional regulatory protein DcuR	25	25	1	25	12622				719	719	719	MPFHJMPP_04182	IJMFKBOB_01155	MNCGPMMN_00397	PDEKFOND_00144	EHFBMLCB_02762	DNPANDNH_03148	JHBBMAED_02769	LIIOGJJD_00134	IJGOFEKK_02971	LIPDOFKF_01550	FHPLNBJB_04575	PDGELPOA_02823	EOILBFBM_02866	ONOJFBAA_02888	NECCPCHG_00972	FHCCEOHO_02873	FGLKJKLB_03009	FIINALBL_01693	JABCBBBE_02860	BHGBCIGJ_02014	KBLOCAKP_02878	OIPBFMPM_02827	GGAJJFNN_02960	PPDJINJM_02923	EIIKJPLN_03019
rplO		50S ribosomal protein L15	25	25	1	25	10190				434	434	434	MPFHJMPP_02870	IJMFKBOB_02339	MNCGPMMN_03751	PDEKFOND_01344	EHFBMLCB_04005	DNPANDNH_01960	JHBBMAED_03938	LIIOGJJD_03460	IJGOFEKK_04407	LIPDOFKF_00371	FHPLNBJB_03188	PDGELPOA_04075	EOILBFBM_04097	ONOJFBAA_04053	NECCPCHG_04296	FHCCEOHO_04099	FGLKJKLB_04380	FIINALBL_04088	JABCBBBE_04286	BHGBCIGJ_03281	KBLOCAKP_04010	OIPBFMPM_04185	GGAJJFNN_04208	PPDJINJM_04209	EIIKJPLN_04303
fliI		Flagellum-specific ATP synthase	25	25	1	25	12595				1370	1370	1370	MPFHJMPP_04206	IJMFKBOB_01131	MNCGPMMN_00421	PDEKFOND_00120	EHFBMLCB_02738	DNPANDNH_03173	JHBBMAED_02745	LIIOGJJD_00158	IJGOFEKK_02945	LIPDOFKF_01574	FHPLNBJB_04599	PDGELPOA_02797	EOILBFBM_02842	ONOJFBAA_02864	NECCPCHG_00948	FHCCEOHO_02849	FGLKJKLB_02985	FIINALBL_01719	JABCBBBE_02836	BHGBCIGJ_01989	KBLOCAKP_02854	OIPBFMPM_02802	GGAJJFNN_02936	PPDJINJM_02899	EIIKJPLN_02995
gltD		Glutamate synthase [NADPH] small chain	25	25	1	25	10105				1418	1418	1418	MPFHJMPP_03027	IJMFKBOB_02259	MNCGPMMN_03832	PDEKFOND_01262	EHFBMLCB_03924	DNPANDNH_02041	JHBBMAED_03857	LIIOGJJD_03544	IJGOFEKK_04324	LIPDOFKF_00452	FHPLNBJB_03293	PDGELPOA_03993	EOILBFBM_04015	ONOJFBAA_03971	NECCPCHG_02260	FHCCEOHO_04018	FGLKJKLB_04299	FIINALBL_00468	JABCBBBE_04205	BHGBCIGJ_03200	KBLOCAKP_03930	OIPBFMPM_04104	GGAJJFNN_04127	PPDJINJM_04108	EIIKJPLN_04222
yijD		Inner membrane protein YijD	25	25	1	25	10463				359	359	359	MPFHJMPP_02598	IJMFKBOB_02612	MNCGPMMN_03474	PDEKFOND_01624	EHFBMLCB_04279	DNPANDNH_01687	JHBBMAED_04210	LIIOGJJD_03192	IJGOFEKK_04716	LIPDOFKF_00110	FHPLNBJB_02923	PDGELPOA_04351	EOILBFBM_04374	ONOJFBAA_04330	NECCPCHG_03417	FHCCEOHO_04375	FGLKJKLB_04746	FIINALBL_04385	JABCBBBE_04587	BHGBCIGJ_03585	KBLOCAKP_04311	OIPBFMPM_04473	GGAJJFNN_04483	PPDJINJM_04471	EIIKJPLN_04576
group_13298		hypothetical protein	25	25	1	25	12291				1559	1559	1559	MPFHJMPP_04412	IJMFKBOB_00990	MNCGPMMN_00670	PDEKFOND_04493	EHFBMLCB_02613	DNPANDNH_03302	JHBBMAED_02617	LIIOGJJD_00299	IJGOFEKK_02801	LIPDOFKF_01702	FHPLNBJB_00067	PDGELPOA_02663	EOILBFBM_02714	ONOJFBAA_02736	NECCPCHG_00820	FHCCEOHO_02665	FGLKJKLB_02829	FIINALBL_01842	JABCBBBE_02688	BHGBCIGJ_01780	KBLOCAKP_02715	OIPBFMPM_02594	GGAJJFNN_02803	PPDJINJM_02771	EIIKJPLN_02810
group_13299		hypothetical protein	25	25	1	25	13103				1337	1337	1337	MPFHJMPP_02016	IJMFKBOB_03201	MNCGPMMN_02896	PDEKFOND_02206	EHFBMLCB_00445	DNPANDNH_01095	JHBBMAED_00443	LIIOGJJD_02606	IJGOFEKK_00533	LIPDOFKF_03842	FHPLNBJB_02276	PDGELPOA_00482	EOILBFBM_00454	ONOJFBAA_00445	NECCPCHG_04215	FHCCEOHO_00443	FGLKJKLB_00449	FIINALBL_03954	JABCBBBE_00476	BHGBCIGJ_04185	KBLOCAKP_00437	OIPBFMPM_00467	GGAJJFNN_00738	PPDJINJM_00439	EIIKJPLN_00464
tyrA		T-protein	25	25	1	25	9097				1121	1121	1121	MPFHJMPP_03608	IJMFKBOB_01684	MNCGPMMN_04501	PDEKFOND_00715	EHFBMLCB_03334	DNPANDNH_02605	JHBBMAED_03280	LIIOGJJD_04173	IJGOFEKK_03579	LIPDOFKF_01009	FHPLNBJB_04028	PDGELPOA_03338	EOILBFBM_03428	ONOJFBAA_03397	NECCPCHG_03042	FHCCEOHO_03447	FGLKJKLB_03580	FIINALBL_01118	JABCBBBE_03466	BHGBCIGJ_02570	KBLOCAKP_03370	OIPBFMPM_03498	GGAJJFNN_03554	PPDJINJM_03465	EIIKJPLN_03533
ufaA1		Tuberculostearic acid methyltransferase UfaA1	25	25	1	25	6963				1220	1220	1220	MPFHJMPP_00225	IJMFKBOB_00320	MNCGPMMN_01193	PDEKFOND_03964	EHFBMLCB_02010	DNPANDNH_03812	JHBBMAED_02050	LIIOGJJD_00843	IJGOFEKK_02295	LIPDOFKF_02200	FHPLNBJB_00566	PDGELPOA_02405	EOILBFBM_02142	ONOJFBAA_02162	NECCPCHG_02579	FHCCEOHO_02138	FGLKJKLB_02292	FIINALBL_02091	JABCBBBE_02173	BHGBCIGJ_01284	KBLOCAKP_02114	OIPBFMPM_02109	GGAJJFNN_02243	PPDJINJM_02254	EIIKJPLN_02259
rbsR_2		Ribose operon repressor	25	25	1	25	10648				983	992	983	MPFHJMPP_02498	IJMFKBOB_02713	MNCGPMMN_03376	PDEKFOND_01719	EHFBMLCB_04380	DNPANDNH_01584	JHBBMAED_04304	LIIOGJJD_03096	IJGOFEKK_04825	LIPDOFKF_00013	FHPLNBJB_02784	PDGELPOA_04448	EOILBFBM_04482	ONOJFBAA_04438	NECCPCHG_04245	FHCCEOHO_04471	FGLKJKLB_04843	FIINALBL_04516	JABCBBBE_04681	BHGBCIGJ_03687	KBLOCAKP_04412	OIPBFMPM_04564	GGAJJFNN_00112	PPDJINJM_04568	EIIKJPLN_04681
hflK		Modulator of FtsH protease HflK	25	25	1	25	14068				1259	1259	1259	MPFHJMPP_02062	IJMFKBOB_03162	MNCGPMMN_02935	PDEKFOND_02167	EHFBMLCB_00406	DNPANDNH_01134	JHBBMAED_00404	LIIOGJJD_02645	IJGOFEKK_00493	LIPDOFKF_03881	FHPLNBJB_02230	PDGELPOA_00443	EOILBFBM_00415	ONOJFBAA_00406	NECCPCHG_03777	FHCCEOHO_00404	FGLKJKLB_00410	FIINALBL_03993	JABCBBBE_00436	BHGBCIGJ_04146	KBLOCAKP_00398	OIPBFMPM_00427	GGAJJFNN_00698	PPDJINJM_00400	EIIKJPLN_00425
dacC		D-alanyl-D-alanine carboxypeptidase DacC	25	25	1	25	5888				1205	1205	1205	MPFHJMPP_01048	IJMFKBOB_04089	MNCGPMMN_01997	PDEKFOND_03123	EHFBMLCB_01328	DNPANDNH_00133	JHBBMAED_01342	LIIOGJJD_01659	IJGOFEKK_01481	LIPDOFKF_02870	FHPLNBJB_01271	PDGELPOA_01412	EOILBFBM_01408	ONOJFBAA_01463	NECCPCHG_01192	FHCCEOHO_01351	FGLKJKLB_01483	FIINALBL_03020	JABCBBBE_01368	BHGBCIGJ_00540	KBLOCAKP_01361	OIPBFMPM_01379	GGAJJFNN_01638	PPDJINJM_01356	EIIKJPLN_01436
yabI		Inner membrane protein YabI	25	25	1	25	14957				767	767	767	MPFHJMPP_01791	IJMFKBOB_03430	MNCGPMMN_02667	PDEKFOND_02452	EHFBMLCB_00667	DNPANDNH_00847	JHBBMAED_00668	LIIOGJJD_02372	IJGOFEKK_00773	LIPDOFKF_03614	FHPLNBJB_02071	PDGELPOA_00693	EOILBFBM_00679	ONOJFBAA_00670	NECCPCHG_00208	FHCCEOHO_00683	FGLKJKLB_00681	FIINALBL_03714	JABCBBBE_00708	BHGBCIGJ_04419	KBLOCAKP_00677	OIPBFMPM_00692	GGAJJFNN_00966	PPDJINJM_00676	EIIKJPLN_00700
dppD_1		Dipeptide transport ATP-binding protein DppD	25	25	1	25	13766				983	983	983	MPFHJMPP_02279	IJMFKBOB_02946	MNCGPMMN_03160	PDEKFOND_01944	EHFBMLCB_00185	DNPANDNH_01349	JHBBMAED_00184	LIIOGJJD_02870	IJGOFEKK_00179	LIPDOFKF_04096	FHPLNBJB_02543	PDGELPOA_00168	EOILBFBM_00189	ONOJFBAA_00190	NECCPCHG_01810	FHCCEOHO_00185	FGLKJKLB_00189	FIINALBL_00210	JABCBBBE_00214	BHGBCIGJ_03919	KBLOCAKP_00182	OIPBFMPM_00196	GGAJJFNN_00381	PPDJINJM_00176	EIIKJPLN_00186
trxC		Thioredoxin 2	25	25	1	25	9083				419	419	419	MPFHJMPP_03625	IJMFKBOB_01667	MNCGPMMN_04518	PDEKFOND_00697	EHFBMLCB_03317	DNPANDNH_02622	JHBBMAED_03263	LIIOGJJD_04190	IJGOFEKK_03562	LIPDOFKF_01026	FHPLNBJB_04045	PDGELPOA_03321	EOILBFBM_03411	ONOJFBAA_03380	NECCPCHG_04180	FHCCEOHO_03430	FGLKJKLB_03563	FIINALBL_01135	JABCBBBE_03449	BHGBCIGJ_02553	KBLOCAKP_03353	OIPBFMPM_03481	GGAJJFNN_03537	PPDJINJM_03448	EIIKJPLN_03516
group_13308		putative ketoamine kinase	25	25	1	25	6504				860	860	860	MPFHJMPP_00607	IJMFKBOB_00036	MNCGPMMN_01522	PDEKFOND_03674	EHFBMLCB_01727	DNPANDNH_04110	JHBBMAED_01769	LIIOGJJD_01171	IJGOFEKK_01985	LIPDOFKF_02488	FHPLNBJB_00833	PDGELPOA_01873	EOILBFBM_01855	ONOJFBAA_01875	NECCPCHG_03140	FHCCEOHO_01834	FGLKJKLB_01986	FIINALBL_02580	JABCBBBE_01890	BHGBCIGJ_00986	KBLOCAKP_01826	OIPBFMPM_01795	GGAJJFNN_02032	PPDJINJM_01861	EIIKJPLN_01947
yhhQ		Queuosine precursor transporter	25	25	1	25	10301				665	665	665	MPFHJMPP_02762	IJMFKBOB_02447	MNCGPMMN_03643	PDEKFOND_01453	EHFBMLCB_04114	DNPANDNH_01852	JHBBMAED_04046	LIIOGJJD_03361	IJGOFEKK_04515	LIPDOFKF_00272	FHPLNBJB_03089	PDGELPOA_04183	EOILBFBM_04206	ONOJFBAA_04162	NECCPCHG_02449	FHCCEOHO_04208	FGLKJKLB_04488	FIINALBL_04188	JABCBBBE_04394	BHGBCIGJ_03389	KBLOCAKP_04118	OIPBFMPM_04284	GGAJJFNN_04316	PPDJINJM_04308	EIIKJPLN_04411
murQ_1		N-acetylmuramic acid 6-phosphate etherase	25	25	1	25	12620				863	863	863	MPFHJMPP_04184	IJMFKBOB_01153	MNCGPMMN_00399	PDEKFOND_00142	EHFBMLCB_02760	DNPANDNH_03150	JHBBMAED_02767	LIIOGJJD_00136	IJGOFEKK_02969	LIPDOFKF_01552	FHPLNBJB_04577	PDGELPOA_02821	EOILBFBM_02864	ONOJFBAA_02886	NECCPCHG_00970	FHCCEOHO_02871	FGLKJKLB_03007	FIINALBL_01695	JABCBBBE_02858	BHGBCIGJ_02012	KBLOCAKP_02876	OIPBFMPM_02825	GGAJJFNN_02958	PPDJINJM_02921	EIIKJPLN_03017
yhdW		Putative amino-acid ABC transporter-binding protein YhdW	25	25	1	25	10162				1025	1025	1025	MPFHJMPP_02901	IJMFKBOB_02309	MNCGPMMN_03782	PDEKFOND_01313	EHFBMLCB_03974	DNPANDNH_01991	JHBBMAED_03907	LIIOGJJD_03493	IJGOFEKK_04374	LIPDOFKF_00402	FHPLNBJB_03219	PDGELPOA_04044	EOILBFBM_04066	ONOJFBAA_04022	NECCPCHG_02210	FHCCEOHO_04068	FGLKJKLB_04349	FIINALBL_00397	JABCBBBE_04255	BHGBCIGJ_03250	KBLOCAKP_03980	OIPBFMPM_04154	GGAJJFNN_04177	PPDJINJM_04178	EIIKJPLN_04272
fadR_2		Fatty acid metabolism regulator protein	25	25	1	25	12271				719	719	719	MPFHJMPP_04432	IJMFKBOB_00970	MNCGPMMN_00690	PDEKFOND_04473	EHFBMLCB_02593	DNPANDNH_03322	JHBBMAED_02597	LIIOGJJD_00319	IJGOFEKK_02781	LIPDOFKF_01723	FHPLNBJB_00087	PDGELPOA_02643	EOILBFBM_02694	ONOJFBAA_02716	NECCPCHG_00800	FHCCEOHO_02645	FGLKJKLB_02809	FIINALBL_01862	JABCBBBE_02668	BHGBCIGJ_01760	KBLOCAKP_02695	OIPBFMPM_02574	GGAJJFNN_02783	PPDJINJM_02751	EIIKJPLN_02790
comR		HTH-type transcriptional repressor ComR	25	25	1	25	6398				635	635	635	MPFHJMPP_00700	IJMFKBOB_04381	MNCGPMMN_01614	PDEKFOND_03470	EHFBMLCB_01635	DNPANDNH_04314	JHBBMAED_01677	LIIOGJJD_01320	IJGOFEKK_01836	LIPDOFKF_02579	FHPLNBJB_00924	PDGELPOA_01715	EOILBFBM_01765	ONOJFBAA_01785	NECCPCHG_03891	FHCCEOHO_01648	FGLKJKLB_01842	FIINALBL_02671	JABCBBBE_01738	BHGBCIGJ_00861	KBLOCAKP_01659	OIPBFMPM_01704	GGAJJFNN_01940	PPDJINJM_01678	EIIKJPLN_01796
srlD		Sorbitol-6-phosphate 2-dehydrogenase	25	25	1	25	9300				779	779	779	MPFHJMPP_03491	IJMFKBOB_01808	MNCGPMMN_04358	PDEKFOND_00810	EHFBMLCB_03443	DNPANDNH_02507	JHBBMAED_03381	LIIOGJJD_04025	IJGOFEKK_03663	LIPDOFKF_00918	FHPLNBJB_03869	PDGELPOA_03432	EOILBFBM_03521	ONOJFBAA_03490	NECCPCHG_02949	FHCCEOHO_03548	FGLKJKLB_03692	FIINALBL_00965	JABCBBBE_03617	BHGBCIGJ_02723	KBLOCAKP_03484	OIPBFMPM_03585	GGAJJFNN_03661	PPDJINJM_03608	EIIKJPLN_03671
cbl		HTH-type transcriptional regulator cbl	25	25	1	25	12710				950	950	950	MPFHJMPP_04159	IJMFKBOB_01184	MNCGPMMN_00371	PDEKFOND_00167	EHFBMLCB_02785	DNPANDNH_03125	JHBBMAED_02792	LIIOGJJD_00111	IJGOFEKK_02994	LIPDOFKF_01527	FHPLNBJB_04552	PDGELPOA_02849	EOILBFBM_02889	ONOJFBAA_02911	NECCPCHG_00995	FHCCEOHO_02939	FGLKJKLB_03032	FIINALBL_01670	JABCBBBE_02883	BHGBCIGJ_02037	KBLOCAKP_02904	OIPBFMPM_02850	GGAJJFNN_02983	PPDJINJM_02954	EIIKJPLN_03042
flgI		Flagellar P-ring protein	25	25	1	25	6366				1097	1097	1097	MPFHJMPP_00731	IJMFKBOB_04350	MNCGPMMN_01645	PDEKFOND_03439	EHFBMLCB_01604	DNPANDNH_04345	JHBBMAED_01646	LIIOGJJD_01351	IJGOFEKK_01805	LIPDOFKF_02610	FHPLNBJB_00955	PDGELPOA_01684	EOILBFBM_01734	ONOJFBAA_01754	NECCPCHG_03860	FHCCEOHO_01617	FGLKJKLB_01811	FIINALBL_02703	JABCBBBE_01706	BHGBCIGJ_00830	KBLOCAKP_01628	OIPBFMPM_01673	GGAJJFNN_01908	PPDJINJM_01647	EIIKJPLN_01765
group_13317		hypothetical protein	25	25	1	25	12270				1532	1532	1532	MPFHJMPP_04433	IJMFKBOB_00969	MNCGPMMN_00691	PDEKFOND_04472	EHFBMLCB_02592	DNPANDNH_03323	JHBBMAED_02596	LIIOGJJD_00320	IJGOFEKK_02780	LIPDOFKF_01724	FHPLNBJB_00088	PDGELPOA_02642	EOILBFBM_02693	ONOJFBAA_02715	NECCPCHG_00799	FHCCEOHO_02644	FGLKJKLB_02808	FIINALBL_01863	JABCBBBE_02667	BHGBCIGJ_01759	KBLOCAKP_02694	OIPBFMPM_02573	GGAJJFNN_02782	PPDJINJM_02750	EIIKJPLN_02789
group_13318		hypothetical protein	25	25	1	25	13821				2096	2096	2096	MPFHJMPP_02221	IJMFKBOB_03005	MNCGPMMN_03102	PDEKFOND_02004	EHFBMLCB_00243	DNPANDNH_01291	JHBBMAED_00242	LIIOGJJD_02808	IJGOFEKK_00237	LIPDOFKF_04038	FHPLNBJB_02484	PDGELPOA_00227	EOILBFBM_00247	ONOJFBAA_00248	NECCPCHG_03525	FHCCEOHO_00243	FGLKJKLB_00247	FIINALBL_00266	JABCBBBE_00272	BHGBCIGJ_03977	KBLOCAKP_00241	OIPBFMPM_00255	GGAJJFNN_00438	PPDJINJM_00235	EIIKJPLN_00244
potA_3		Spermidine/putrescine import ATP-binding protein PotA	25	25	1	25	14541				1013	1013	1013	MPFHJMPP_04687	IJMFKBOB_00638	MNCGPMMN_00905	PDEKFOND_04252	EHFBMLCB_02295	DNPANDNH_03538	JHBBMAED_02325	LIIOGJJD_00582	IJGOFEKK_02550	LIPDOFKF_01935	FHPLNBJB_00310	PDGELPOA_02470	EOILBFBM_02434	ONOJFBAA_02454	NECCPCHG_02810	FHCCEOHO_02427	FGLKJKLB_02583	FIINALBL_02349	JABCBBBE_02457	BHGBCIGJ_01546	KBLOCAKP_02380	OIPBFMPM_02392	GGAJJFNN_02549	PPDJINJM_02541	EIIKJPLN_02570
ssuE		FMN reductase (NADPH)	25	25	1	25	6156				575	575	575	MPFHJMPP_00919	IJMFKBOB_04209	MNCGPMMN_01825	PDEKFOND_03283	EHFBMLCB_01462	DNPANDNH_04487	JHBBMAED_01462	LIIOGJJD_01493	IJGOFEKK_01659	LIPDOFKF_02751	FHPLNBJB_01105	PDGELPOA_01524	EOILBFBM_01590	ONOJFBAA_01592	NECCPCHG_01312	FHCCEOHO_01470	FGLKJKLB_01658	FIINALBL_02847	JABCBBBE_01527	BHGBCIGJ_00686	KBLOCAKP_01485	OIPBFMPM_01497	GGAJJFNN_01761	PPDJINJM_01490	EIIKJPLN_01621
fbaB		Fructose-bisphosphate aldolase class 1	25	25	1	25	14100				1052	1052	1052	MPFHJMPP_04047	IJMFKBOB_01265	MNCGPMMN_00290	PDEKFOND_00255	EHFBMLCB_02864	DNPANDNH_03041	JHBBMAED_02869	LIIOGJJD_04579	IJGOFEKK_03075	LIPDOFKF_01447	FHPLNBJB_04446	PDGELPOA_02935	EOILBFBM_02971	ONOJFBAA_02993	NECCPCHG_03283	FHCCEOHO_03019	FGLKJKLB_03113	FIINALBL_01586	JABCBBBE_02960	BHGBCIGJ_02156	KBLOCAKP_02986	OIPBFMPM_02931	GGAJJFNN_03098	PPDJINJM_03036	EIIKJPLN_03123
ybiS		putative L,D-transpeptidase YbiS	25	25	1	25	5864				920	920	920	MPFHJMPP_01071	IJMFKBOB_04068	MNCGPMMN_02018	PDEKFOND_03101	EHFBMLCB_01306	DNPANDNH_00155	JHBBMAED_01321	LIIOGJJD_01680	IJGOFEKK_01460	LIPDOFKF_02900	FHPLNBJB_01301	PDGELPOA_01391	EOILBFBM_01387	ONOJFBAA_01442	NECCPCHG_01171	FHCCEOHO_01330	FGLKJKLB_01462	FIINALBL_03041	JABCBBBE_01347	BHGBCIGJ_00518	KBLOCAKP_01340	OIPBFMPM_01358	GGAJJFNN_01617	PPDJINJM_01335	EIIKJPLN_01415
djlA		Co-chaperone protein DjlA	25	25	1	25	14967				815	815	815	MPFHJMPP_01800	IJMFKBOB_03421	MNCGPMMN_02676	PDEKFOND_02443	EHFBMLCB_00658	DNPANDNH_00856	JHBBMAED_00659	LIIOGJJD_02383	IJGOFEKK_00764	LIPDOFKF_03623	FHPLNBJB_02080	PDGELPOA_00681	EOILBFBM_00670	ONOJFBAA_00661	NECCPCHG_00199	FHCCEOHO_00674	FGLKJKLB_00669	FIINALBL_03724	JABCBBBE_00699	BHGBCIGJ_04410	KBLOCAKP_00668	OIPBFMPM_00683	GGAJJFNN_00957	PPDJINJM_00667	EIIKJPLN_00691
atpD		ATP synthase subunit beta	25	25	1	25	10669				1382	1382	1382	MPFHJMPP_02477	IJMFKBOB_02734	MNCGPMMN_03355	PDEKFOND_01740	EHFBMLCB_04401	DNPANDNH_01563	JHBBMAED_04325	LIIOGJJD_03073	IJGOFEKK_04846	LIPDOFKF_04292	FHPLNBJB_02763	PDGELPOA_04469	EOILBFBM_04503	ONOJFBAA_04459	NECCPCHG_04224	FHCCEOHO_04492	FGLKJKLB_04864	FIINALBL_04542	JABCBBBE_04702	BHGBCIGJ_03708	KBLOCAKP_04433	OIPBFMPM_04585	GGAJJFNN_00133	PPDJINJM_04589	EIIKJPLN_04702
tpx		Thiol peroxidase	25	25	1	25	14456				506	506	506	MPFHJMPP_04654	IJMFKBOB_00726	MNCGPMMN_00874	PDEKFOND_04283	EHFBMLCB_02324	DNPANDNH_03506	JHBBMAED_02414	LIIOGJJD_00551	IJGOFEKK_02593	LIPDOFKF_01904	FHPLNBJB_00272	PDGELPOA_02497	EOILBFBM_02467	ONOJFBAA_02488	NECCPCHG_02718	FHCCEOHO_02457	FGLKJKLB_02614	FIINALBL_02017	JABCBBBE_02492	BHGBCIGJ_01576	KBLOCAKP_02430	OIPBFMPM_02427	GGAJJFNN_02582	PPDJINJM_02573	EIIKJPLN_02603
alaS		Alanine--tRNA ligase	25	25	1	25	9288				2627	2627	2627	MPFHJMPP_03503	IJMFKBOB_01796	MNCGPMMN_04370	PDEKFOND_00798	EHFBMLCB_03431	DNPANDNH_02519	JHBBMAED_03368	LIIOGJJD_04037	IJGOFEKK_03651	LIPDOFKF_00929	FHPLNBJB_03881	PDGELPOA_03420	EOILBFBM_03509	ONOJFBAA_03478	NECCPCHG_02961	FHCCEOHO_03536	FGLKJKLB_03680	FIINALBL_00978	JABCBBBE_03605	BHGBCIGJ_02711	KBLOCAKP_03472	OIPBFMPM_03573	GGAJJFNN_03650	PPDJINJM_03596	EIIKJPLN_03659
ftsX		Cell division protein FtsX	25	25	1	25	13839				1055	1055	1055	MPFHJMPP_02204	IJMFKBOB_03022	MNCGPMMN_03085	PDEKFOND_02021	EHFBMLCB_00260	DNPANDNH_01274	JHBBMAED_00259	LIIOGJJD_02791	IJGOFEKK_00254	LIPDOFKF_04021	FHPLNBJB_02467	PDGELPOA_00244	EOILBFBM_00264	ONOJFBAA_00265	NECCPCHG_03542	FHCCEOHO_00260	FGLKJKLB_00264	FIINALBL_00283	JABCBBBE_00289	BHGBCIGJ_03994	KBLOCAKP_00258	OIPBFMPM_00272	GGAJJFNN_00455	PPDJINJM_00252	EIIKJPLN_00261
fliJ		Flagellar FliJ protein	25	25	1	25	12596				443	443	443	MPFHJMPP_04205	IJMFKBOB_01132	MNCGPMMN_00420	PDEKFOND_00121	EHFBMLCB_02739	DNPANDNH_03172	JHBBMAED_02746	LIIOGJJD_00157	IJGOFEKK_02946	LIPDOFKF_01573	FHPLNBJB_04598	PDGELPOA_02798	EOILBFBM_02843	ONOJFBAA_02865	NECCPCHG_00949	FHCCEOHO_02850	FGLKJKLB_02986	FIINALBL_01718	JABCBBBE_02837	BHGBCIGJ_01990	KBLOCAKP_02855	OIPBFMPM_02803	GGAJJFNN_02937	PPDJINJM_02900	EIIKJPLN_02996
gpmA		2,3-bisphosphoglycerate-dependent phosphoglycerate mutase	25	25	1	25	2115				752	752	752	MPFHJMPP_01145	IJMFKBOB_03994	MNCGPMMN_02093	PDEKFOND_03027	EHFBMLCB_01231	DNPANDNH_00230	JHBBMAED_01247	LIIOGJJD_01790	IJGOFEKK_01386	LIPDOFKF_02975	FHPLNBJB_01376	PDGELPOA_01314	EOILBFBM_01313	ONOJFBAA_01368	NECCPCHG_01097	FHCCEOHO_01256	FGLKJKLB_01385	FIINALBL_03114	JABCBBBE_01273	BHGBCIGJ_00443	KBLOCAKP_01265	OIPBFMPM_01284	GGAJJFNN_01541	PPDJINJM_01260	EIIKJPLN_01341
sspB		Stringent starvation protein B	25	25	1	25	10113				503	503	503	MPFHJMPP_02946	IJMFKBOB_02264	MNCGPMMN_03827	PDEKFOND_01268	EHFBMLCB_03929	DNPANDNH_02036	JHBBMAED_03862	LIIOGJJD_03539	IJGOFEKK_04329	LIPDOFKF_00447	FHPLNBJB_03288	PDGELPOA_03999	EOILBFBM_04021	ONOJFBAA_03977	NECCPCHG_02255	FHCCEOHO_04023	FGLKJKLB_04304	FIINALBL_00463	JABCBBBE_04210	BHGBCIGJ_03205	KBLOCAKP_03935	OIPBFMPM_04109	GGAJJFNN_04132	PPDJINJM_04113	EIIKJPLN_04227
rtcB		RNA-splicing ligase RtcB	25	25	1	25	13814				1226	1226	1226	MPFHJMPP_02228	IJMFKBOB_02998	MNCGPMMN_03109	PDEKFOND_01997	EHFBMLCB_00236	DNPANDNH_01298	JHBBMAED_00235	LIIOGJJD_02815	IJGOFEKK_00230	LIPDOFKF_04045	FHPLNBJB_02491	PDGELPOA_00220	EOILBFBM_00240	ONOJFBAA_00241	NECCPCHG_03518	FHCCEOHO_00236	FGLKJKLB_00240	FIINALBL_00259	JABCBBBE_00265	BHGBCIGJ_03970	KBLOCAKP_00234	OIPBFMPM_00248	GGAJJFNN_00431	PPDJINJM_00228	EIIKJPLN_00237
yejG		putative protein YejG	25	25	1	25	14201				344	344	344	MPFHJMPP_03952	IJMFKBOB_01346	MNCGPMMN_00209	PDEKFOND_00337	EHFBMLCB_02945	DNPANDNH_02939	JHBBMAED_02950	LIIOGJJD_04497	IJGOFEKK_03157	LIPDOFKF_01366	FHPLNBJB_04365	PDGELPOA_03015	EOILBFBM_03051	ONOJFBAA_03073	NECCPCHG_03480	FHCCEOHO_03102	FGLKJKLB_03197	FIINALBL_01502	JABCBBBE_03044	BHGBCIGJ_02241	KBLOCAKP_03068	OIPBFMPM_03015	GGAJJFNN_03183	PPDJINJM_03117	EIIKJPLN_03204
yejB		Inner membrane ABC transporter permease protein YejB	25	25	1	25	14194				1094	1094	1094	MPFHJMPP_03955	IJMFKBOB_01343	MNCGPMMN_00212	PDEKFOND_00334	EHFBMLCB_02942	DNPANDNH_02942	JHBBMAED_02947	LIIOGJJD_04500	IJGOFEKK_03154	LIPDOFKF_01369	FHPLNBJB_04368	PDGELPOA_03012	EOILBFBM_03048	ONOJFBAA_03070	NECCPCHG_03477	FHCCEOHO_03099	FGLKJKLB_03194	FIINALBL_01505	JABCBBBE_03041	BHGBCIGJ_02238	KBLOCAKP_03065	OIPBFMPM_03012	GGAJJFNN_03180	PPDJINJM_03114	EIIKJPLN_03201
gdhA		NADP-specific glutamate dehydrogenase	25	25	1	25	6470				1343	1343	1343	MPFHJMPP_00640	IJMFKBOB_00003	MNCGPMMN_01555	PDEKFOND_03641	EHFBMLCB_01694	DNPANDNH_04143	JHBBMAED_01736	LIIOGJJD_01204	IJGOFEKK_01952	LIPDOFKF_02521	FHPLNBJB_00866	PDGELPOA_01839	EOILBFBM_01822	ONOJFBAA_01842	NECCPCHG_03107	FHCCEOHO_01801	FGLKJKLB_01953	FIINALBL_02615	JABCBBBE_01857	BHGBCIGJ_00953	KBLOCAKP_01793	OIPBFMPM_01762	GGAJJFNN_01999	PPDJINJM_01828	EIIKJPLN_01914
yohK_1		Inner membrane protein YohK	25	25	1	25	13910				689	689	689	MPFHJMPP_02151	IJMFKBOB_03075	MNCGPMMN_03032	PDEKFOND_02075	EHFBMLCB_00314	DNPANDNH_01221	JHBBMAED_00312	LIIOGJJD_02736	IJGOFEKK_00307	LIPDOFKF_03968	FHPLNBJB_02414	PDGELPOA_00301	EOILBFBM_00318	ONOJFBAA_00319	NECCPCHG_04109	FHCCEOHO_00313	FGLKJKLB_00317	FIINALBL_00345	JABCBBBE_00342	BHGBCIGJ_04054	KBLOCAKP_00312	OIPBFMPM_00333	GGAJJFNN_00508	PPDJINJM_00305	EIIKJPLN_00314
group_13336		hypothetical protein	25	25	1	25	8828				341	341	341	MPFHJMPP_03788	IJMFKBOB_01496	MNCGPMMN_00059	PDEKFOND_00495	EHFBMLCB_03153	DNPANDNH_02786	JHBBMAED_03100	LIIOGJJD_04351	IJGOFEKK_03403	LIPDOFKF_01191	FHPLNBJB_04210	PDGELPOA_03160	EOILBFBM_03198	ONOJFBAA_03221	NECCPCHG_02815	FHCCEOHO_03252	FGLKJKLB_03403	FIINALBL_01297	JABCBBBE_03288	BHGBCIGJ_02389	KBLOCAKP_03195	OIPBFMPM_03318	GGAJJFNN_03342	PPDJINJM_03279	EIIKJPLN_03347
group_13337		hypothetical protein	25	25	1	25	15062				956	956	956	MPFHJMPP_01892	IJMFKBOB_03329	MNCGPMMN_02765	PDEKFOND_02350	EHFBMLCB_00569	DNPANDNH_00945	JHBBMAED_00567	LIIOGJJD_02477	IJGOFEKK_00675	LIPDOFKF_03712	FHPLNBJB_02169	PDGELPOA_00592	EOILBFBM_00577	ONOJFBAA_00568	NECCPCHG_00108	FHCCEOHO_00585	FGLKJKLB_00575	FIINALBL_03818	JABCBBBE_00610	BHGBCIGJ_04321	KBLOCAKP_00576	OIPBFMPM_00594	GGAJJFNN_00867	PPDJINJM_00575	EIIKJPLN_00599
plsC		1-acyl-sn-glycerol-3-phosphate acyltransferase	25	25	1	25	8192				737	737	737	MPFHJMPP_03221	IJMFKBOB_02072	MNCGPMMN_04023	PDEKFOND_01072	EHFBMLCB_03705	DNPANDNH_02245	JHBBMAED_03642	LIIOGJJD_03763	IJGOFEKK_04074	LIPDOFKF_00663	FHPLNBJB_03486	PDGELPOA_03777	EOILBFBM_03792	ONOJFBAA_03786	NECCPCHG_01480	FHCCEOHO_03827	FGLKJKLB_04032	FIINALBL_00710	JABCBBBE_04000	BHGBCIGJ_02994	KBLOCAKP_03742	OIPBFMPM_03854	GGAJJFNN_03932	PPDJINJM_03890	EIIKJPLN_04009
murC		UDP-N-acetylmuramate--L-alanine ligase	25	25	1	25	14930				1475	1475	1475	MPFHJMPP_01766	IJMFKBOB_03455	MNCGPMMN_02642	PDEKFOND_02477	EHFBMLCB_00692	DNPANDNH_00822	JHBBMAED_00693	LIIOGJJD_02340	IJGOFEKK_00798	LIPDOFKF_03589	FHPLNBJB_02046	PDGELPOA_00718	EOILBFBM_00704	ONOJFBAA_00695	NECCPCHG_00233	FHCCEOHO_00708	FGLKJKLB_00708	FIINALBL_03683	JABCBBBE_00733	BHGBCIGJ_04444	KBLOCAKP_00702	OIPBFMPM_00717	GGAJJFNN_00991	PPDJINJM_00709	EIIKJPLN_00725
pyrF		Orotidine 5'-phosphate decarboxylase	25	25	1	25	7809				737	830	740	MPFHJMPP_04611	IJMFKBOB_00769	MNCGPMMN_00832	PDEKFOND_04326	EHFBMLCB_02366	DNPANDNH_03463	JHBBMAED_02456	LIIOGJJD_00509	IJGOFEKK_02637	LIPDOFKF_01862	FHPLNBJB_00229	PDGELPOA_02542	EOILBFBM_02510	ONOJFBAA_02531	NECCPCHG_02675	FHCCEOHO_02499	FGLKJKLB_02658	FIINALBL_01973	JABCBBBE_02534	BHGBCIGJ_01617	KBLOCAKP_02473	OIPBFMPM_02468	GGAJJFNN_02626	PPDJINJM_02615	EIIKJPLN_02645
moaA		GTP 3',8-cyclase	25	25	1	25	2192				989	989	989	MPFHJMPP_01117	IJMFKBOB_04022	MNCGPMMN_02065	PDEKFOND_03055	EHFBMLCB_01260	DNPANDNH_00202	JHBBMAED_01275	LIIOGJJD_01728	IJGOFEKK_01414	LIPDOFKF_02947	FHPLNBJB_01348	PDGELPOA_01342	EOILBFBM_01341	ONOJFBAA_01396	NECCPCHG_01125	FHCCEOHO_01284	FGLKJKLB_01414	FIINALBL_03086	JABCBBBE_01301	BHGBCIGJ_00471	KBLOCAKP_01293	OIPBFMPM_01312	GGAJJFNN_01570	PPDJINJM_01288	EIIKJPLN_01369
xylR		Xylose operon regulatory protein	25	25	1	25	13729				1178	1178	1178	MPFHJMPP_02311	IJMFKBOB_02914	MNCGPMMN_03192	PDEKFOND_01911	EHFBMLCB_00153	DNPANDNH_01382	JHBBMAED_00152	LIIOGJJD_02903	IJGOFEKK_00147	LIPDOFKF_04128	FHPLNBJB_02575	PDGELPOA_00136	EOILBFBM_00157	ONOJFBAA_00158	NECCPCHG_01778	FHCCEOHO_00153	FGLKJKLB_00156	FIINALBL_00178	JABCBBBE_00182	BHGBCIGJ_03885	KBLOCAKP_00150	OIPBFMPM_00164	GGAJJFNN_00347	PPDJINJM_00144	EIIKJPLN_00154
ytjB		putative inner membrane protein Smp	25	25	1	25	15020				644	644	644	MPFHJMPP_01852	IJMFKBOB_03369	MNCGPMMN_02725	PDEKFOND_02391	EHFBMLCB_00609	DNPANDNH_00905	JHBBMAED_00607	LIIOGJJD_02437	IJGOFEKK_00715	LIPDOFKF_03672	FHPLNBJB_02129	PDGELPOA_00632	EOILBFBM_00618	ONOJFBAA_00609	NECCPCHG_00148	FHCCEOHO_00625	FGLKJKLB_00616	FIINALBL_03776	JABCBBBE_00649	BHGBCIGJ_04361	KBLOCAKP_00616	OIPBFMPM_00634	GGAJJFNN_00908	PPDJINJM_00615	EIIKJPLN_00639
tas		Protein tas	25	25	1	25	9461				1040	1040	1040	MPFHJMPP_03364	IJMFKBOB_01919	MNCGPMMN_04247	PDEKFOND_00922	EHFBMLCB_03555	DNPANDNH_02394	JHBBMAED_03493	LIIOGJJD_03912	IJGOFEKK_03794	LIPDOFKF_00807	FHPLNBJB_03758	PDGELPOA_03570	EOILBFBM_03633	ONOJFBAA_03602	NECCPCHG_03163	FHCCEOHO_03659	FGLKJKLB_03804	FIINALBL_00850	JABCBBBE_03727	BHGBCIGJ_02836	KBLOCAKP_03595	OIPBFMPM_03697	GGAJJFNN_03772	PPDJINJM_03720	EIIKJPLN_03806
cah		Carbonic anhydrase	25	25	1	25	10150				743	743	743	MPFHJMPP_02910	IJMFKBOB_02300	MNCGPMMN_03791	PDEKFOND_01304	EHFBMLCB_03965	DNPANDNH_02000	JHBBMAED_03898	LIIOGJJD_03502	IJGOFEKK_04365	LIPDOFKF_00411	FHPLNBJB_03252	PDGELPOA_04035	EOILBFBM_04057	ONOJFBAA_04013	NECCPCHG_02219	FHCCEOHO_04059	FGLKJKLB_04340	FIINALBL_00427	JABCBBBE_04246	BHGBCIGJ_03241	KBLOCAKP_03971	OIPBFMPM_04145	GGAJJFNN_04168	PPDJINJM_04149	EIIKJPLN_04263
pncB		Nicotinate phosphoribosyltransferase	25	25	1	25	6100				1202	1202	1202	MPFHJMPP_00925	IJMFKBOB_04203	MNCGPMMN_01882	PDEKFOND_03277	EHFBMLCB_01456	DNPANDNH_00019	JHBBMAED_01456	LIIOGJJD_01499	IJGOFEKK_01595	LIPDOFKF_02757	FHPLNBJB_01160	PDGELPOA_01518	EOILBFBM_01531	ONOJFBAA_01586	NECCPCHG_01306	FHCCEOHO_01464	FGLKJKLB_01596	FIINALBL_02906	JABCBBBE_01533	BHGBCIGJ_00680	KBLOCAKP_01479	OIPBFMPM_01491	GGAJJFNN_01755	PPDJINJM_01484	EIIKJPLN_01549
glnL		Sensory histidine kinase/phosphatase NtrB	25	25	1	25	10632				1049	1049	1049	MPFHJMPP_02516	IJMFKBOB_02695	MNCGPMMN_03394	PDEKFOND_01701	EHFBMLCB_04361	DNPANDNH_01602	JHBBMAED_04286	LIIOGJJD_03114	IJGOFEKK_04804	LIPDOFKF_00031	FHPLNBJB_02802	PDGELPOA_04430	EOILBFBM_04464	ONOJFBAA_04420	NECCPCHG_04349	FHCCEOHO_04453	FGLKJKLB_04825	FIINALBL_04498	JABCBBBE_04663	BHGBCIGJ_03669	KBLOCAKP_04394	OIPBFMPM_04546	GGAJJFNN_00093	PPDJINJM_04549	EIIKJPLN_04663
astC		Succinylornithine transaminase	25	25	1	25	6481				1220	1220	1220	MPFHJMPP_00629	IJMFKBOB_00014	MNCGPMMN_01544	PDEKFOND_03652	EHFBMLCB_01705	DNPANDNH_04132	JHBBMAED_01747	LIIOGJJD_01193	IJGOFEKK_01963	LIPDOFKF_02510	FHPLNBJB_00855	PDGELPOA_01850	EOILBFBM_01833	ONOJFBAA_01853	NECCPCHG_03118	FHCCEOHO_01812	FGLKJKLB_01964	FIINALBL_02604	JABCBBBE_01868	BHGBCIGJ_00964	KBLOCAKP_01804	OIPBFMPM_01773	GGAJJFNN_02010	PPDJINJM_01839	EIIKJPLN_01925
ydiK_1		Putative transport protein YdiK	25	25	1	25	1592				1109	1109	1109	MPFHJMPP_01519	IJMFKBOB_03619	MNCGPMMN_02469	PDEKFOND_02642	EHFBMLCB_00854	DNPANDNH_00598	JHBBMAED_00873	LIIOGJJD_02171	IJGOFEKK_01001	LIPDOFKF_03377	FHPLNBJB_01747	PDGELPOA_00952	EOILBFBM_00870	ONOJFBAA_00926	NECCPCHG_00390	FHCCEOHO_00881	FGLKJKLB_00936	FIINALBL_03494	JABCBBBE_00902	BHGBCIGJ_00061	KBLOCAKP_00895	OIPBFMPM_00899	GGAJJFNN_01165	PPDJINJM_00884	EIIKJPLN_00892
rhlB		ATP-dependent RNA helicase RhlB	25	25	1	25	10445				1268	1268	1268	MPFHJMPP_02624	IJMFKBOB_02588	MNCGPMMN_03498	PDEKFOND_01600	EHFBMLCB_04255	DNPANDNH_01711	JHBBMAED_04186	LIIOGJJD_03217	IJGOFEKK_04692	LIPDOFKF_00134	FHPLNBJB_02947	PDGELPOA_04327	EOILBFBM_04349	ONOJFBAA_04305	NECCPCHG_03718	FHCCEOHO_04351	FGLKJKLB_04722	FIINALBL_04361	JABCBBBE_04563	BHGBCIGJ_03561	KBLOCAKP_04287	OIPBFMPM_04448	GGAJJFNN_04459	PPDJINJM_04447	EIIKJPLN_04552
glpR_3		Glycerol-3-phosphate regulon repressor	25	25	1	25	10289				758	758	758	MPFHJMPP_02774	IJMFKBOB_02435	MNCGPMMN_03655	PDEKFOND_01441	EHFBMLCB_04102	DNPANDNH_01864	JHBBMAED_04034	LIIOGJJD_03373	IJGOFEKK_04503	LIPDOFKF_00284	FHPLNBJB_03101	PDGELPOA_04171	EOILBFBM_04194	ONOJFBAA_04150	NECCPCHG_02437	FHCCEOHO_04196	FGLKJKLB_04476	FIINALBL_04176	JABCBBBE_04382	BHGBCIGJ_03377	KBLOCAKP_04106	OIPBFMPM_04272	GGAJJFNN_04304	PPDJINJM_04296	EIIKJPLN_04399
fliP		Flagellar biosynthetic protein FliP	25	25	1	25	12602				737	737	737	MPFHJMPP_04199	IJMFKBOB_01138	MNCGPMMN_00414	PDEKFOND_00127	EHFBMLCB_02745	DNPANDNH_03166	JHBBMAED_02752	LIIOGJJD_00151	IJGOFEKK_02952	LIPDOFKF_01567	FHPLNBJB_04592	PDGELPOA_02804	EOILBFBM_02849	ONOJFBAA_02871	NECCPCHG_00955	FHCCEOHO_02856	FGLKJKLB_02992	FIINALBL_01712	JABCBBBE_02843	BHGBCIGJ_01996	KBLOCAKP_02861	OIPBFMPM_02809	GGAJJFNN_02943	PPDJINJM_02906	EIIKJPLN_03002
nuoC		NADH-quinone oxidoreductase subunit C/D	25	25	1	25	14280				1802	1802	1802	MPFHJMPP_03883	IJMFKBOB_01401	MNCGPMMN_00154	PDEKFOND_00392	EHFBMLCB_03059	DNPANDNH_02884	JHBBMAED_03005	LIIOGJJD_04441	IJGOFEKK_03273	LIPDOFKF_01311	FHPLNBJB_04309	PDGELPOA_03070	EOILBFBM_03106	ONOJFBAA_03128	NECCPCHG_02903	FHCCEOHO_03157	FGLKJKLB_03254	FIINALBL_01438	JABCBBBE_03164	BHGBCIGJ_02297	KBLOCAKP_03123	OIPBFMPM_03127	GGAJJFNN_03241	PPDJINJM_03172	EIIKJPLN_03259
cmoB		tRNA U34 carboxymethyltransferase	25	25	1	25	12371				971	971	971	MPFHJMPP_04359	IJMFKBOB_01043	MNCGPMMN_00555	PDEKFOND_04546	EHFBMLCB_02667	DNPANDNH_03249	JHBBMAED_02672	LIIOGJJD_00246	IJGOFEKK_02854	LIPDOFKF_01649	FHPLNBJB_00013	PDGELPOA_02716	EOILBFBM_02767	ONOJFBAA_02789	NECCPCHG_00873	FHCCEOHO_02779	FGLKJKLB_02884	FIINALBL_01789	JABCBBBE_02758	BHGBCIGJ_01848	KBLOCAKP_02768	OIPBFMPM_02648	GGAJJFNN_02856	PPDJINJM_02824	EIIKJPLN_02864
manX		PTS system mannose-specific EIIAB component	25	25	1	25	12292				965	965	965	MPFHJMPP_04411	IJMFKBOB_00991	MNCGPMMN_00669	PDEKFOND_04494	EHFBMLCB_02614	DNPANDNH_03301	JHBBMAED_02618	LIIOGJJD_00298	IJGOFEKK_02802	LIPDOFKF_01701	FHPLNBJB_00066	PDGELPOA_02664	EOILBFBM_02715	ONOJFBAA_02737	NECCPCHG_00821	FHCCEOHO_02666	FGLKJKLB_02830	FIINALBL_01841	JABCBBBE_02689	BHGBCIGJ_01781	KBLOCAKP_02716	OIPBFMPM_02595	GGAJJFNN_02804	PPDJINJM_02772	EIIKJPLN_02811
dnaX		DNA polymerase III subunit tau	25	25	1	25	1728				1925	1928	1927	MPFHJMPP_01400	IJMFKBOB_03742	MNCGPMMN_02346	PDEKFOND_02766	EHFBMLCB_00974	DNPANDNH_00479	JHBBMAED_00992	LIIOGJJD_02047	IJGOFEKK_01127	LIPDOFKF_03259	FHPLNBJB_01628	PDGELPOA_01072	EOILBFBM_00991	ONOJFBAA_01047	NECCPCHG_00508	FHCCEOHO_01002	FGLKJKLB_01060	FIINALBL_03373	JABCBBBE_01022	BHGBCIGJ_00181	KBLOCAKP_01016	OIPBFMPM_01025	GGAJJFNN_01284	PPDJINJM_01003	EIIKJPLN_01011
aspA		Aspartate ammonia-lyase	25	25	1	25	14002				1436	1436	1436	MPFHJMPP_02099	IJMFKBOB_03125	MNCGPMMN_02972	PDEKFOND_02130	EHFBMLCB_00369	DNPANDNH_01171	JHBBMAED_00367	LIIOGJJD_02684	IJGOFEKK_00456	LIPDOFKF_03919	FHPLNBJB_02193	PDGELPOA_00405	EOILBFBM_00378	ONOJFBAA_00369	NECCPCHG_03740	FHCCEOHO_00367	FGLKJKLB_00372	FIINALBL_04031	JABCBBBE_00399	BHGBCIGJ_04109	KBLOCAKP_00361	OIPBFMPM_00389	GGAJJFNN_00563	PPDJINJM_00362	EIIKJPLN_00388
cscB		Sucrose permease	25	25	1	25	14118				1241	1241	1241	MPFHJMPP_04023	IJMFKBOB_01275	MNCGPMMN_00280	PDEKFOND_00265	EHFBMLCB_02874	DNPANDNH_03027	JHBBMAED_02879	LIIOGJJD_04569	IJGOFEKK_03085	LIPDOFKF_01437	FHPLNBJB_04436	PDGELPOA_02945	EOILBFBM_02980	ONOJFBAA_03002	NECCPCHG_03273	FHCCEOHO_03029	FGLKJKLB_03123	FIINALBL_01574	JABCBBBE_02971	BHGBCIGJ_02170	KBLOCAKP_02996	OIPBFMPM_02944	GGAJJFNN_03112	PPDJINJM_03046	EIIKJPLN_03133
metQ_1		D-methionine-binding lipoprotein MetQ	25	25	1	25	14819				815	815	815	MPFHJMPP_01667	IJMFKBOB_03552	MNCGPMMN_02543	PDEKFOND_02575	EHFBMLCB_00789	DNPANDNH_00724	JHBBMAED_00790	LIIOGJJD_02239	IJGOFEKK_00897	LIPDOFKF_03492	FHPLNBJB_01946	PDGELPOA_00840	EOILBFBM_00801	ONOJFBAA_00792	NECCPCHG_00337	FHCCEOHO_00807	FGLKJKLB_00806	FIINALBL_03584	JABCBBBE_00832	BHGBCIGJ_04542	KBLOCAKP_00800	OIPBFMPM_00815	GGAJJFNN_01098	PPDJINJM_00807	EIIKJPLN_00823
narI		Respiratory nitrate reductase 1 gamma chain	25	25	1	25	7620				677	677	677	MPFHJMPP_04522	IJMFKBOB_00858	MNCGPMMN_00777	PDEKFOND_04380	EHFBMLCB_02511	DNPANDNH_03410	JHBBMAED_02509	LIIOGJJD_00414	IJGOFEKK_02690	LIPDOFKF_01809	FHPLNBJB_00167	PDGELPOA_02600	EOILBFBM_02602	ONOJFBAA_02623	NECCPCHG_00720	FHCCEOHO_02557	FGLKJKLB_02719	FIINALBL_01911	JABCBBBE_02586	BHGBCIGJ_01671	KBLOCAKP_02583	OIPBFMPM_02526	GGAJJFNN_02685	PPDJINJM_02668	EIIKJPLN_02699
nadR_2		Trifunctional NAD biosynthesis/regulator protein NadR	25	25	1	25	15017				1232	1232	1232	MPFHJMPP_01849	IJMFKBOB_03372	MNCGPMMN_02722	PDEKFOND_02394	EHFBMLCB_00612	DNPANDNH_00902	JHBBMAED_00610	LIIOGJJD_02434	IJGOFEKK_00718	LIPDOFKF_03669	FHPLNBJB_02126	PDGELPOA_00635	EOILBFBM_00621	ONOJFBAA_00612	NECCPCHG_00151	FHCCEOHO_00628	FGLKJKLB_00619	FIINALBL_03773	JABCBBBE_00652	BHGBCIGJ_04364	KBLOCAKP_00619	OIPBFMPM_00637	GGAJJFNN_00911	PPDJINJM_00618	EIIKJPLN_00642
rbsB_1		Ribose import binding protein RbsB	25	25	1	25	13929				941	941	941	MPFHJMPP_02137	IJMFKBOB_03089	MNCGPMMN_03018	PDEKFOND_02089	EHFBMLCB_00333	DNPANDNH_01207	JHBBMAED_00327	LIIOGJJD_02722	IJGOFEKK_00321	LIPDOFKF_03954	FHPLNBJB_02400	PDGELPOA_00318	EOILBFBM_00332	ONOJFBAA_00333	NECCPCHG_04123	FHCCEOHO_00327	FGLKJKLB_00331	FIINALBL_00362	JABCBBBE_00357	BHGBCIGJ_04068	KBLOCAKP_00326	OIPBFMPM_00347	GGAJJFNN_00522	PPDJINJM_00319	EIIKJPLN_00328
ybaL		Putative cation/proton antiporter YbaL	25	25	1	25	1735				1676	1676	1676	MPFHJMPP_01393	IJMFKBOB_03749	MNCGPMMN_02339	PDEKFOND_02774	EHFBMLCB_00981	DNPANDNH_00472	JHBBMAED_00999	LIIOGJJD_02040	IJGOFEKK_01134	LIPDOFKF_03252	FHPLNBJB_01621	PDGELPOA_01079	EOILBFBM_00998	ONOJFBAA_01054	NECCPCHG_00515	FHCCEOHO_01009	FGLKJKLB_01067	FIINALBL_03366	JABCBBBE_01029	BHGBCIGJ_00188	KBLOCAKP_01023	OIPBFMPM_01032	GGAJJFNN_01291	PPDJINJM_01010	EIIKJPLN_01018
cysC		Adenylyl-sulfate kinase	25	25	1	25	9399				605	605	605	MPFHJMPP_03423	IJMFKBOB_01859	MNCGPMMN_04307	PDEKFOND_00862	EHFBMLCB_03494	DNPANDNH_02456	JHBBMAED_03432	LIIOGJJD_03973	IJGOFEKK_03734	LIPDOFKF_00867	FHPLNBJB_03818	PDGELPOA_03509	EOILBFBM_03572	ONOJFBAA_03541	NECCPCHG_03223	FHCCEOHO_03599	FGLKJKLB_03744	FIINALBL_00910	JABCBBBE_03669	BHGBCIGJ_02774	KBLOCAKP_03535	OIPBFMPM_03637	GGAJJFNN_03712	PPDJINJM_03659	EIIKJPLN_03746
oppD_2		Oligopeptide transport ATP-binding protein OppD	25	25	1	25	7637				1013	1013	1013	MPFHJMPP_04539	IJMFKBOB_00841	MNCGPMMN_00795	PDEKFOND_04363	EHFBMLCB_02494	DNPANDNH_03427	JHBBMAED_02492	LIIOGJJD_00431	IJGOFEKK_02673	LIPDOFKF_01826	FHPLNBJB_00184	PDGELPOA_02582	EOILBFBM_02585	ONOJFBAA_02606	NECCPCHG_00703	FHCCEOHO_02539	FGLKJKLB_02701	FIINALBL_01930	JABCBBBE_02570	BHGBCIGJ_01653	KBLOCAKP_02566	OIPBFMPM_02509	GGAJJFNN_02666	PPDJINJM_02651	EIIKJPLN_02682
hutU		Urocanate hydratase	25	25	1	25	2180				1688	1688	1688	MPFHJMPP_01128	IJMFKBOB_04011	MNCGPMMN_02076	PDEKFOND_03044	EHFBMLCB_01248	DNPANDNH_00213	JHBBMAED_01264	LIIOGJJD_01739	IJGOFEKK_01403	LIPDOFKF_02958	FHPLNBJB_01359	PDGELPOA_01331	EOILBFBM_01330	ONOJFBAA_01385	NECCPCHG_01114	FHCCEOHO_01273	FGLKJKLB_01402	FIINALBL_03097	JABCBBBE_01290	BHGBCIGJ_00460	KBLOCAKP_01282	OIPBFMPM_01301	GGAJJFNN_01559	PPDJINJM_01277	EIIKJPLN_01358
rbsR_1		Ribose operon repressor	25	25	1	25	1892				971	971	971	MPFHJMPP_01341	IJMFKBOB_03800	MNCGPMMN_02288	PDEKFOND_02827	EHFBMLCB_01033	DNPANDNH_00421	JHBBMAED_01050	LIIOGJJD_01989	IJGOFEKK_01190	LIPDOFKF_03165	FHPLNBJB_01567	PDGELPOA_01131	EOILBFBM_01122	ONOJFBAA_01177	NECCPCHG_00568	FHCCEOHO_01060	FGLKJKLB_01189	FIINALBL_03304	JABCBBBE_01082	BHGBCIGJ_00248	KBLOCAKP_01074	OIPBFMPM_01083	GGAJJFNN_01344	PPDJINJM_01062	EIIKJPLN_01142
nlpI		Lipoprotein NlpI	25	25	1	25	10046				884	884	884	MPFHJMPP_03086	IJMFKBOB_02200	MNCGPMMN_03891	PDEKFOND_01202	EHFBMLCB_03865	DNPANDNH_02100	JHBBMAED_03798	LIIOGJJD_03608	IJGOFEKK_04265	LIPDOFKF_00512	FHPLNBJB_03353	PDGELPOA_03935	EOILBFBM_03956	ONOJFBAA_03912	NECCPCHG_02319	FHCCEOHO_03959	FGLKJKLB_04239	FIINALBL_00527	JABCBBBE_04146	BHGBCIGJ_03141	KBLOCAKP_03871	OIPBFMPM_04045	GGAJJFNN_04068	PPDJINJM_04049	EIIKJPLN_04163
sdhB		Succinate dehydrogenase iron-sulfur subunit	25	25	1	25	2091				716	716	716	MPFHJMPP_01174	IJMFKBOB_03965	MNCGPMMN_02122	PDEKFOND_02996	EHFBMLCB_01202	DNPANDNH_00259	JHBBMAED_01218	LIIOGJJD_01820	IJGOFEKK_01357	LIPDOFKF_03004	FHPLNBJB_01405	PDGELPOA_01285	EOILBFBM_01284	ONOJFBAA_01339	NECCPCHG_01068	FHCCEOHO_01227	FGLKJKLB_01356	FIINALBL_03142	JABCBBBE_01244	BHGBCIGJ_00414	KBLOCAKP_01236	OIPBFMPM_01255	GGAJJFNN_01512	PPDJINJM_01231	EIIKJPLN_01312
menA		1,4-dihydroxy-2-naphthoate octaprenyltransferase	25	25	1	25	10496				920	920	920	MPFHJMPP_02569	IJMFKBOB_02641	MNCGPMMN_03450	PDEKFOND_01648	EHFBMLCB_04308	DNPANDNH_01658	JHBBMAED_04233	LIIOGJJD_03168	IJGOFEKK_04745	LIPDOFKF_00087	FHPLNBJB_02900	PDGELPOA_04374	EOILBFBM_04403	ONOJFBAA_04359	NECCPCHG_03388	FHCCEOHO_04398	FGLKJKLB_04769	FIINALBL_04408	JABCBBBE_04610	BHGBCIGJ_03614	KBLOCAKP_04340	OIPBFMPM_04496	GGAJJFNN_04506	PPDJINJM_04494	EIIKJPLN_04605
ycjG		L-Ala-D/L-Glu epimerase	25	25	1	25	14457				965	965	965	MPFHJMPP_04655	IJMFKBOB_00725	MNCGPMMN_00875	PDEKFOND_04282	EHFBMLCB_02323	DNPANDNH_03507	JHBBMAED_02413	LIIOGJJD_00552	IJGOFEKK_02592	LIPDOFKF_01905	FHPLNBJB_00273	PDGELPOA_02496	EOILBFBM_02466	ONOJFBAA_02487	NECCPCHG_02719	FHCCEOHO_02456	FGLKJKLB_02613	FIINALBL_02018	JABCBBBE_02491	BHGBCIGJ_01575	KBLOCAKP_02429	OIPBFMPM_02426	GGAJJFNN_02581	PPDJINJM_02572	EIIKJPLN_02602
sgrR_2		HTH-type transcriptional regulator SgrR	25	25	1	25	1684				1700	1700	1700	MPFHJMPP_01436	IJMFKBOB_03704	MNCGPMMN_02385	PDEKFOND_02728	EHFBMLCB_00938	DNPANDNH_00515	JHBBMAED_00956	LIIOGJJD_02083	IJGOFEKK_01087	LIPDOFKF_03295	FHPLNBJB_01664	PDGELPOA_01035	EOILBFBM_00954	ONOJFBAA_01010	NECCPCHG_00472	FHCCEOHO_00964	FGLKJKLB_01023	FIINALBL_03410	JABCBBBE_00985	BHGBCIGJ_00145	KBLOCAKP_00978	OIPBFMPM_00983	GGAJJFNN_01248	PPDJINJM_00967	EIIKJPLN_00975
galR		HTH-type transcriptional regulator GalR	25	25	1	25	9464				1016	1016	1016	MPFHJMPP_03361	IJMFKBOB_01922	MNCGPMMN_04244	PDEKFOND_00925	EHFBMLCB_03558	DNPANDNH_02391	JHBBMAED_03496	LIIOGJJD_03909	IJGOFEKK_03797	LIPDOFKF_00804	FHPLNBJB_03755	PDGELPOA_03573	EOILBFBM_03636	ONOJFBAA_03605	NECCPCHG_01348	FHCCEOHO_03662	FGLKJKLB_03807	FIINALBL_00846	JABCBBBE_03731	BHGBCIGJ_02839	KBLOCAKP_03598	OIPBFMPM_03700	GGAJJFNN_03775	PPDJINJM_03723	EIIKJPLN_03809
amaB		N-carbamoyl-L-amino acid hydrolase	25	25	1	25	6233				1229	1229	1229	MPFHJMPP_00818	IJMFKBOB_04274	MNCGPMMN_01727	PDEKFOND_03351	EHFBMLCB_01528	DNPANDNH_04421	JHBBMAED_01528	LIIOGJJD_01428	IJGOFEKK_01724	LIPDOFKF_02686	FHPLNBJB_01039	PDGELPOA_01609	EOILBFBM_01655	ONOJFBAA_01657	NECCPCHG_04006	FHCCEOHO_01535	FGLKJKLB_01725	FIINALBL_02782	JABCBBBE_01459	BHGBCIGJ_00752	KBLOCAKP_01551	OIPBFMPM_01595	GGAJJFNN_01826	PPDJINJM_01555	EIIKJPLN_01686
deoC		Deoxyribose-phosphate aldolase	25	25	1	25	15025				779	779	779	MPFHJMPP_01857	IJMFKBOB_03364	MNCGPMMN_02730	PDEKFOND_02386	EHFBMLCB_00604	DNPANDNH_00910	JHBBMAED_00602	LIIOGJJD_02442	IJGOFEKK_00710	LIPDOFKF_03677	FHPLNBJB_02134	PDGELPOA_00627	EOILBFBM_00613	ONOJFBAA_00604	NECCPCHG_00143	FHCCEOHO_00620	FGLKJKLB_00611	FIINALBL_03781	JABCBBBE_00644	BHGBCIGJ_04356	KBLOCAKP_00611	OIPBFMPM_00629	GGAJJFNN_00903	PPDJINJM_00610	EIIKJPLN_00634
rnb		Exoribonuclease 2	25	25	1	25	7816				1934	1934	1934	MPFHJMPP_04617	IJMFKBOB_00763	MNCGPMMN_00838	PDEKFOND_04320	EHFBMLCB_02360	DNPANDNH_03469	JHBBMAED_02450	LIIOGJJD_00515	IJGOFEKK_02631	LIPDOFKF_01868	FHPLNBJB_00235	PDGELPOA_02536	EOILBFBM_02504	ONOJFBAA_02525	NECCPCHG_02681	FHCCEOHO_02493	FGLKJKLB_02651	FIINALBL_01982	JABCBBBE_02528	BHGBCIGJ_01611	KBLOCAKP_02467	OIPBFMPM_02461	GGAJJFNN_02620	PPDJINJM_02609	EIIKJPLN_02639
prlC		Oligopeptidase A	25	25	1	25	10350				2042	2042	2042	MPFHJMPP_02716	IJMFKBOB_02494	MNCGPMMN_03594	PDEKFOND_01502	EHFBMLCB_04161	DNPANDNH_01805	JHBBMAED_04092	LIIOGJJD_03314	IJGOFEKK_04594	LIPDOFKF_00228	FHPLNBJB_03043	PDGELPOA_04249	EOILBFBM_04254	ONOJFBAA_04210	NECCPCHG_02496	FHCCEOHO_04256	FGLKJKLB_04626	FIINALBL_04264	JABCBBBE_04468	BHGBCIGJ_03465	KBLOCAKP_04193	OIPBFMPM_04352	GGAJJFNN_04364	PPDJINJM_04355	EIIKJPLN_04457
rutR		HTH-type transcriptional regulator RutR	25	25	1	25	6284				638	638	638	MPFHJMPP_00789	IJMFKBOB_04292	MNCGPMMN_01703	PDEKFOND_03380	EHFBMLCB_01546	DNPANDNH_04403	JHBBMAED_01557	LIIOGJJD_01410	IJGOFEKK_01747	LIPDOFKF_02668	FHPLNBJB_01013	PDGELPOA_01631	EOILBFBM_01676	ONOJFBAA_01678	NECCPCHG_04031	FHCCEOHO_01559	FGLKJKLB_01752	FIINALBL_02759	JABCBBBE_01438	BHGBCIGJ_00772	KBLOCAKP_01570	OIPBFMPM_01615	GGAJJFNN_01849	PPDJINJM_01576	EIIKJPLN_01706
ghxP		Guanine/hypoxanthine permease GhxP	25	25	1	25	13906				1349	1349	1349	MPFHJMPP_02155	IJMFKBOB_03071	MNCGPMMN_03036	PDEKFOND_02071	EHFBMLCB_00310	DNPANDNH_01225	JHBBMAED_00308	LIIOGJJD_02740	IJGOFEKK_00303	LIPDOFKF_03972	FHPLNBJB_02418	PDGELPOA_00297	EOILBFBM_00313	ONOJFBAA_00314	NECCPCHG_04105	FHCCEOHO_00309	FGLKJKLB_00313	FIINALBL_00341	JABCBBBE_00338	BHGBCIGJ_04050	KBLOCAKP_00308	OIPBFMPM_00329	GGAJJFNN_00504	PPDJINJM_00301	EIIKJPLN_00310
ecdB		putative UbiX-like flavin prenyltransferase	25	25	1	25	9384				602	602	602	MPFHJMPP_03437	IJMFKBOB_01845	MNCGPMMN_04321	PDEKFOND_00848	EHFBMLCB_03480	DNPANDNH_02470	JHBBMAED_03418	LIIOGJJD_03988	IJGOFEKK_03720	LIPDOFKF_00881	FHPLNBJB_03832	PDGELPOA_03495	EOILBFBM_03558	ONOJFBAA_03527	NECCPCHG_03237	FHCCEOHO_03585	FGLKJKLB_03729	FIINALBL_00924	JABCBBBE_03654	BHGBCIGJ_02760	KBLOCAKP_03521	OIPBFMPM_03623	GGAJJFNN_03698	PPDJINJM_03645	EIIKJPLN_03732
mreB		Cell shape-determining protein MreB	25	25	1	25	10138				1043	1043	1043	MPFHJMPP_02921	IJMFKBOB_02289	MNCGPMMN_03802	PDEKFOND_01293	EHFBMLCB_03954	DNPANDNH_02011	JHBBMAED_03887	LIIOGJJD_03514	IJGOFEKK_04354	LIPDOFKF_00422	FHPLNBJB_03263	PDGELPOA_04024	EOILBFBM_04046	ONOJFBAA_04002	NECCPCHG_02230	FHCCEOHO_04048	FGLKJKLB_04329	FIINALBL_00438	JABCBBBE_04235	BHGBCIGJ_03230	KBLOCAKP_03960	OIPBFMPM_04134	GGAJJFNN_04157	PPDJINJM_04138	EIIKJPLN_04252
cheV		Chemotaxis protein CheV	25	25	1	25	14269				1004	1004	1004	MPFHJMPP_03894	IJMFKBOB_01390	MNCGPMMN_00165	PDEKFOND_00381	EHFBMLCB_03048	DNPANDNH_02895	JHBBMAED_02994	LIIOGJJD_04452	IJGOFEKK_03262	LIPDOFKF_01322	FHPLNBJB_04320	PDGELPOA_03059	EOILBFBM_03095	ONOJFBAA_03117	NECCPCHG_02914	FHCCEOHO_03146	FGLKJKLB_03243	FIINALBL_01449	JABCBBBE_03153	BHGBCIGJ_02286	KBLOCAKP_03112	OIPBFMPM_03116	GGAJJFNN_03230	PPDJINJM_03161	EIIKJPLN_03248
clsB		Cardiolipin synthase B	25	25	1	25	2200				1238	1238	1238	MPFHJMPP_01110	IJMFKBOB_04029	MNCGPMMN_02058	PDEKFOND_03062	EHFBMLCB_01267	DNPANDNH_00195	JHBBMAED_01282	LIIOGJJD_01721	IJGOFEKK_01421	LIPDOFKF_02940	FHPLNBJB_01341	PDGELPOA_01349	EOILBFBM_01348	ONOJFBAA_01403	NECCPCHG_01132	FHCCEOHO_01291	FGLKJKLB_01421	FIINALBL_03079	JABCBBBE_01308	BHGBCIGJ_00478	KBLOCAKP_01300	OIPBFMPM_01319	GGAJJFNN_01577	PPDJINJM_01295	EIIKJPLN_01376
licC_2		Lichenan permease IIC component	25	25	1	25	15040				1346	1346	1346	MPFHJMPP_01875	IJMFKBOB_03346	MNCGPMMN_02748	PDEKFOND_02368	EHFBMLCB_00586	DNPANDNH_00928	JHBBMAED_00584	LIIOGJJD_02460	IJGOFEKK_00692	LIPDOFKF_03695	FHPLNBJB_02152	PDGELPOA_00609	EOILBFBM_00595	ONOJFBAA_00586	NECCPCHG_00125	FHCCEOHO_00602	FGLKJKLB_00593	FIINALBL_03799	JABCBBBE_00627	BHGBCIGJ_04338	KBLOCAKP_00593	OIPBFMPM_00611	GGAJJFNN_00885	PPDJINJM_00592	EIIKJPLN_00616
fusA_2		Elongation factor G	25	25	1	25	10217				2114	2114	2114	MPFHJMPP_02845	IJMFKBOB_02364	MNCGPMMN_03726	PDEKFOND_01369	EHFBMLCB_04030	DNPANDNH_01935	JHBBMAED_03963	LIIOGJJD_03435	IJGOFEKK_04432	LIPDOFKF_00346	FHPLNBJB_03163	PDGELPOA_04100	EOILBFBM_04122	ONOJFBAA_04078	NECCPCHG_02375	FHCCEOHO_04124	FGLKJKLB_04405	FIINALBL_04113	JABCBBBE_04311	BHGBCIGJ_03306	KBLOCAKP_04035	OIPBFMPM_04210	GGAJJFNN_04233	PPDJINJM_04234	EIIKJPLN_04328
maa		Maltose O-acetyltransferase	25	25	1	25	1716				551	551	551	MPFHJMPP_01412	IJMFKBOB_03730	MNCGPMMN_02358	PDEKFOND_02754	EHFBMLCB_00962	DNPANDNH_00491	JHBBMAED_00980	LIIOGJJD_02059	IJGOFEKK_01115	LIPDOFKF_03271	FHPLNBJB_01640	PDGELPOA_01059	EOILBFBM_00979	ONOJFBAA_01035	NECCPCHG_00496	FHCCEOHO_00990	FGLKJKLB_01048	FIINALBL_03385	JABCBBBE_01010	BHGBCIGJ_00169	KBLOCAKP_01004	OIPBFMPM_01013	GGAJJFNN_01272	PPDJINJM_00991	EIIKJPLN_00999
cmoA		Carboxy-S-adenosyl-L-methionine synthase	25	25	1	25	12370				743	743	743	MPFHJMPP_04360	IJMFKBOB_01042	MNCGPMMN_00556	PDEKFOND_04545	EHFBMLCB_02666	DNPANDNH_03250	JHBBMAED_02671	LIIOGJJD_00247	IJGOFEKK_02853	LIPDOFKF_01650	FHPLNBJB_00014	PDGELPOA_02715	EOILBFBM_02766	ONOJFBAA_02788	NECCPCHG_00872	FHCCEOHO_02778	FGLKJKLB_02883	FIINALBL_01790	JABCBBBE_02757	BHGBCIGJ_01847	KBLOCAKP_02767	OIPBFMPM_02647	GGAJJFNN_02855	PPDJINJM_02823	EIIKJPLN_02863
group_13386		hypothetical protein	25	25	1	25	7633				644	647	646	MPFHJMPP_04535	IJMFKBOB_00845	MNCGPMMN_00791	PDEKFOND_04367	EHFBMLCB_02498	DNPANDNH_03423	JHBBMAED_02496	LIIOGJJD_00427	IJGOFEKK_02677	LIPDOFKF_01822	FHPLNBJB_00180	PDGELPOA_02586	EOILBFBM_02589	ONOJFBAA_02610	NECCPCHG_00707	FHCCEOHO_02543	FGLKJKLB_02705	FIINALBL_01926	JABCBBBE_02574	BHGBCIGJ_01657	KBLOCAKP_02570	OIPBFMPM_02513	GGAJJFNN_02670	PPDJINJM_02655	EIIKJPLN_02686
fadE		Acyl-coenzyme A dehydrogenase	25	25	1	25	14796				2444	2444	2444	MPFHJMPP_01638	IJMFKBOB_03581	MNCGPMMN_02514	PDEKFOND_02604	EHFBMLCB_00819	DNPANDNH_00695	JHBBMAED_00819	LIIOGJJD_02210	IJGOFEKK_00926	LIPDOFKF_03463	FHPLNBJB_01917	PDGELPOA_00869	EOILBFBM_00830	ONOJFBAA_00821	NECCPCHG_00361	FHCCEOHO_00836	FGLKJKLB_00836	FIINALBL_03555	JABCBBBE_00861	BHGBCIGJ_00026	KBLOCAKP_00829	OIPBFMPM_00845	GGAJJFNN_01127	PPDJINJM_00836	EIIKJPLN_00852
crp		cAMP-activated global transcriptional regulator CRP	25	25	1	25	10241				632	632	632	MPFHJMPP_02818	IJMFKBOB_02391	MNCGPMMN_03699	PDEKFOND_01396	EHFBMLCB_04057	DNPANDNH_01908	JHBBMAED_03990	LIIOGJJD_03417	IJGOFEKK_04459	LIPDOFKF_00328	FHPLNBJB_03145	PDGELPOA_04127	EOILBFBM_04149	ONOJFBAA_04105	NECCPCHG_02393	FHCCEOHO_04152	FGLKJKLB_04432	FIINALBL_04131	JABCBBBE_04338	BHGBCIGJ_03333	KBLOCAKP_04062	OIPBFMPM_04228	GGAJJFNN_04260	PPDJINJM_04252	EIIKJPLN_04355
celA_2		PTS system cellobiose-specific EIIB component	25	25	1	25	13780				308	308	308	MPFHJMPP_02262	IJMFKBOB_02963	MNCGPMMN_03143	PDEKFOND_01961	EHFBMLCB_00202	DNPANDNH_01332	JHBBMAED_00201	LIIOGJJD_02849	IJGOFEKK_00196	LIPDOFKF_04079	FHPLNBJB_02526	PDGELPOA_00185	EOILBFBM_00206	ONOJFBAA_00207	NECCPCHG_04264	FHCCEOHO_00202	FGLKJKLB_00206	FIINALBL_00227	JABCBBBE_00231	BHGBCIGJ_03936	KBLOCAKP_00199	OIPBFMPM_00213	GGAJJFNN_00398	PPDJINJM_00193	EIIKJPLN_00203
group_1339		hypothetical protein	25	25	1	25	14532				128	128	128	MPFHJMPP_04679	IJMFKBOB_00644	MNCGPMMN_00899	PDEKFOND_04258	EHFBMLCB_02301	DNPANDNH_03530	JHBBMAED_02331	LIIOGJJD_00574	IJGOFEKK_02556	LIPDOFKF_01927	FHPLNBJB_00302	PDGELPOA_02480	EOILBFBM_02442	ONOJFBAA_02462	NECCPCHG_02803	FHCCEOHO_02433	FGLKJKLB_02589	FIINALBL_02355	JABCBBBE_02464	BHGBCIGJ_01552	KBLOCAKP_02386	OIPBFMPM_02398	GGAJJFNN_02557	PPDJINJM_02549	EIIKJPLN_02578
rbfA		30S ribosome-binding factor	25	25	1	25	10051				404	404	404	MPFHJMPP_03082	IJMFKBOB_02204	MNCGPMMN_03887	PDEKFOND_01206	EHFBMLCB_03869	DNPANDNH_02096	JHBBMAED_03802	LIIOGJJD_03603	IJGOFEKK_04269	LIPDOFKF_00507	FHPLNBJB_03349	PDGELPOA_03939	EOILBFBM_03960	ONOJFBAA_03916	NECCPCHG_02315	FHCCEOHO_03963	FGLKJKLB_04244	FIINALBL_00523	JABCBBBE_04150	BHGBCIGJ_03145	KBLOCAKP_03875	OIPBFMPM_04049	GGAJJFNN_04072	PPDJINJM_04053	EIIKJPLN_04167
gcvH		Glycine cleavage system H protein	25	25	1	25	8365				389	389	389	MPFHJMPP_03319	IJMFKBOB_01970	MNCGPMMN_04172	PDEKFOND_00975	EHFBMLCB_03604	DNPANDNH_02343	JHBBMAED_03543	LIIOGJJD_03860	IJGOFEKK_03858	LIPDOFKF_00759	FHPLNBJB_03709	PDGELPOA_03625	EOILBFBM_03687	ONOJFBAA_03671	NECCPCHG_01392	FHCCEOHO_03723	FGLKJKLB_03887	FIINALBL_00818	JABCBBBE_03792	BHGBCIGJ_02896	KBLOCAKP_03640	OIPBFMPM_03757	GGAJJFNN_03818	PPDJINJM_03788	EIIKJPLN_03872
dedA		Protein DedA	25	25	1	25	14322				659	659	659	MPFHJMPP_03847	IJMFKBOB_01437	MNCGPMMN_00118	PDEKFOND_00431	EHFBMLCB_03095	DNPANDNH_02848	JHBBMAED_03044	LIIOGJJD_04405	IJGOFEKK_03310	LIPDOFKF_01275	FHPLNBJB_04273	PDGELPOA_03108	EOILBFBM_03142	ONOJFBAA_03164	NECCPCHG_02867	FHCCEOHO_03193	FGLKJKLB_03290	FIINALBL_01402	JABCBBBE_03201	BHGBCIGJ_02333	KBLOCAKP_03159	OIPBFMPM_03163	GGAJJFNN_03279	PPDJINJM_03208	EIIKJPLN_03295
efeU		Ferrous iron permease EfeU	25	25	1	25	6290				833	833	833	MPFHJMPP_00783	IJMFKBOB_04298	MNCGPMMN_01697	PDEKFOND_03386	EHFBMLCB_01552	DNPANDNH_04397	JHBBMAED_01563	LIIOGJJD_01404	IJGOFEKK_01753	LIPDOFKF_02662	FHPLNBJB_01007	PDGELPOA_01637	EOILBFBM_01682	ONOJFBAA_01684	NECCPCHG_04037	FHCCEOHO_01565	FGLKJKLB_01758	FIINALBL_02753	JABCBBBE_01432	BHGBCIGJ_00778	KBLOCAKP_01576	OIPBFMPM_01621	GGAJJFNN_01855	PPDJINJM_01582	EIIKJPLN_01712
group_13394		hypothetical protein	25	25	1	25	6028				1229	1229	1229	MPFHJMPP_00940	IJMFKBOB_04188	MNCGPMMN_01898	PDEKFOND_03262	EHFBMLCB_01441	DNPANDNH_00034	JHBBMAED_01441	LIIOGJJD_01514	IJGOFEKK_01580	LIPDOFKF_02772	FHPLNBJB_01175	PDGELPOA_01503	EOILBFBM_01516	ONOJFBAA_01571	NECCPCHG_01291	FHCCEOHO_01449	FGLKJKLB_01581	FIINALBL_02921	JABCBBBE_01549	BHGBCIGJ_00664	KBLOCAKP_01464	OIPBFMPM_01476	GGAJJFNN_01739	PPDJINJM_01469	EIIKJPLN_01534
chbR		HTH-type transcriptional regulator ChbR	25	25	1	25	6495				818	818	818	MPFHJMPP_00616	IJMFKBOB_00027	MNCGPMMN_01531	PDEKFOND_03665	EHFBMLCB_01718	DNPANDNH_04119	JHBBMAED_01760	LIIOGJJD_01180	IJGOFEKK_01976	LIPDOFKF_02497	FHPLNBJB_00842	PDGELPOA_01864	EOILBFBM_01846	ONOJFBAA_01866	NECCPCHG_03131	FHCCEOHO_01825	FGLKJKLB_01977	FIINALBL_02589	JABCBBBE_01881	BHGBCIGJ_00977	KBLOCAKP_01817	OIPBFMPM_01786	GGAJJFNN_02023	PPDJINJM_01852	EIIKJPLN_01938
mpl		UDP-N-acetylmuramate--L-alanyl-gamma-D-glutamyl-meso-2,6-diaminoheptandioate ligase	25	25	1	25	13085				1379	1379	1379	MPFHJMPP_02003	IJMFKBOB_03217	MNCGPMMN_02882	PDEKFOND_02222	EHFBMLCB_00459	DNPANDNH_01078	JHBBMAED_00459	LIIOGJJD_02592	IJGOFEKK_00549	LIPDOFKF_03825	FHPLNBJB_02289	PDGELPOA_00495	EOILBFBM_00467	ONOJFBAA_00458	NECCPCHG_04201	FHCCEOHO_00467	FGLKJKLB_00463	FIINALBL_03936	JABCBBBE_00491	BHGBCIGJ_04198	KBLOCAKP_00453	OIPBFMPM_00480	GGAJJFNN_00751	PPDJINJM_00456	EIIKJPLN_00480
wecH		O-acetyltransferase WecH	25	25	1	25	13737				995	995	995	MPFHJMPP_02303	IJMFKBOB_02922	MNCGPMMN_03184	PDEKFOND_01919	EHFBMLCB_00161	DNPANDNH_01374	JHBBMAED_00160	LIIOGJJD_02895	IJGOFEKK_00155	LIPDOFKF_04120	FHPLNBJB_02567	PDGELPOA_00144	EOILBFBM_00165	ONOJFBAA_00166	NECCPCHG_01786	FHCCEOHO_00161	FGLKJKLB_00164	FIINALBL_00186	JABCBBBE_00190	BHGBCIGJ_03893	KBLOCAKP_00158	OIPBFMPM_00172	GGAJJFNN_00357	PPDJINJM_00152	EIIKJPLN_00162
gmk		Guanylate kinase	25	25	1	25	13639				623	623	623	MPFHJMPP_02372	IJMFKBOB_02844	MNCGPMMN_03262	PDEKFOND_01847	EHFBMLCB_00083	DNPANDNH_01461	JHBBMAED_00080	LIIOGJJD_02974	IJGOFEKK_00086	LIPDOFKF_04198	FHPLNBJB_02654	PDGELPOA_00066	EOILBFBM_00087	ONOJFBAA_00088	NECCPCHG_01706	FHCCEOHO_00078	FGLKJKLB_00083	FIINALBL_00083	JABCBBBE_00108	BHGBCIGJ_03809	KBLOCAKP_00089	OIPBFMPM_00093	GGAJJFNN_00251	PPDJINJM_00073	EIIKJPLN_00083
trpR		Trp operon repressor	25	25	1	25	15012				326	326	326	MPFHJMPP_01844	IJMFKBOB_03377	MNCGPMMN_02717	PDEKFOND_02399	EHFBMLCB_00617	DNPANDNH_00897	JHBBMAED_00615	LIIOGJJD_02429	IJGOFEKK_00723	LIPDOFKF_03664	FHPLNBJB_02121	PDGELPOA_00640	EOILBFBM_00626	ONOJFBAA_00617	NECCPCHG_00156	FHCCEOHO_00633	FGLKJKLB_00624	FIINALBL_03768	JABCBBBE_00657	BHGBCIGJ_04369	KBLOCAKP_00624	OIPBFMPM_00642	GGAJJFNN_00916	PPDJINJM_00623	EIIKJPLN_00647
mcbR		HTH-type transcriptional regulator McbR	25	25	1	25	14557				620	674	664	MPFHJMPP_04702	IJMFKBOB_00623	MNCGPMMN_00921	PDEKFOND_04238	EHFBMLCB_02281	DNPANDNH_03552	JHBBMAED_02311	LIIOGJJD_00596	IJGOFEKK_02536	LIPDOFKF_01949	FHPLNBJB_00324	PDGELPOA_02455	EOILBFBM_02420	ONOJFBAA_02440	NECCPCHG_02041	FHCCEOHO_02411	FGLKJKLB_02569	FIINALBL_02335	JABCBBBE_02442	BHGBCIGJ_01532	KBLOCAKP_02365	OIPBFMPM_02378	GGAJJFNN_02535	PPDJINJM_02527	EIIKJPLN_02556
lpxC		UDP-3-O-acyl-N-acetylglucosamine deacetylase	25	25	1	25	14925				917	917	917	MPFHJMPP_01761	IJMFKBOB_03460	MNCGPMMN_02637	PDEKFOND_02482	EHFBMLCB_00697	DNPANDNH_00817	JHBBMAED_00698	LIIOGJJD_02335	IJGOFEKK_00803	LIPDOFKF_03584	FHPLNBJB_02041	PDGELPOA_00723	EOILBFBM_00709	ONOJFBAA_00700	NECCPCHG_00238	FHCCEOHO_00713	FGLKJKLB_00713	FIINALBL_03678	JABCBBBE_00738	BHGBCIGJ_04449	KBLOCAKP_00707	OIPBFMPM_00722	GGAJJFNN_00996	PPDJINJM_00714	EIIKJPLN_00730
pflA		Pyruvate formate-lyase 1-activating enzyme	25	25	1	25	6013				740	740	740	MPFHJMPP_00953	IJMFKBOB_04175	MNCGPMMN_01911	PDEKFOND_03249	EHFBMLCB_01428	DNPANDNH_00047	JHBBMAED_01428	LIIOGJJD_01531	IJGOFEKK_01567	LIPDOFKF_02785	FHPLNBJB_01188	PDGELPOA_01490	EOILBFBM_01503	ONOJFBAA_01558	NECCPCHG_01278	FHCCEOHO_01436	FGLKJKLB_01568	FIINALBL_02934	JABCBBBE_01562	BHGBCIGJ_00651	KBLOCAKP_01451	OIPBFMPM_01463	GGAJJFNN_01726	PPDJINJM_01456	EIIKJPLN_01521
clpB		Chaperone protein ClpB	25	25	1	25	9090				2573	2573	2573	MPFHJMPP_03615	IJMFKBOB_01677	MNCGPMMN_04508	PDEKFOND_00708	EHFBMLCB_03327	DNPANDNH_02612	JHBBMAED_03273	LIIOGJJD_04180	IJGOFEKK_03572	LIPDOFKF_01016	FHPLNBJB_04035	PDGELPOA_03331	EOILBFBM_03421	ONOJFBAA_03390	NECCPCHG_03049	FHCCEOHO_03440	FGLKJKLB_03573	FIINALBL_01125	JABCBBBE_03459	BHGBCIGJ_02563	KBLOCAKP_03363	OIPBFMPM_03491	GGAJJFNN_03547	PPDJINJM_03458	EIIKJPLN_03526
avtA		Valine--pyruvate aminotransferase	25	25	1	25	13726				1256	1256	1256	MPFHJMPP_02314	IJMFKBOB_02911	MNCGPMMN_03195	PDEKFOND_01908	EHFBMLCB_00150	DNPANDNH_01385	JHBBMAED_00149	LIIOGJJD_02906	IJGOFEKK_00144	LIPDOFKF_04131	FHPLNBJB_02578	PDGELPOA_00133	EOILBFBM_00154	ONOJFBAA_00155	NECCPCHG_01775	FHCCEOHO_00150	FGLKJKLB_00153	FIINALBL_00175	JABCBBBE_00179	BHGBCIGJ_03882	KBLOCAKP_00147	OIPBFMPM_00161	GGAJJFNN_00344	PPDJINJM_00141	EIIKJPLN_00151
cyoB		Cytochrome bo(3) ubiquinol oxidase subunit 1	25	25	1	25	1667				1991	1991	1991	MPFHJMPP_01450	IJMFKBOB_03691	MNCGPMMN_02399	PDEKFOND_02714	EHFBMLCB_00924	DNPANDNH_00529	JHBBMAED_00943	LIIOGJJD_02099	IJGOFEKK_01070	LIPDOFKF_03308	FHPLNBJB_01678	PDGELPOA_01021	EOILBFBM_00940	ONOJFBAA_00996	NECCPCHG_00459	FHCCEOHO_00950	FGLKJKLB_01009	FIINALBL_03424	JABCBBBE_00971	BHGBCIGJ_00131	KBLOCAKP_00964	OIPBFMPM_00969	GGAJJFNN_01234	PPDJINJM_00953	EIIKJPLN_00961
surE		5'/3'-nucleotidase SurE	25	25	1	25	9393				758	761	760	MPFHJMPP_03429	IJMFKBOB_01853	MNCGPMMN_04313	PDEKFOND_00856	EHFBMLCB_03488	DNPANDNH_02462	JHBBMAED_03426	LIIOGJJD_03979	IJGOFEKK_03728	LIPDOFKF_00873	FHPLNBJB_03824	PDGELPOA_03503	EOILBFBM_03566	ONOJFBAA_03535	NECCPCHG_03229	FHCCEOHO_03593	FGLKJKLB_03738	FIINALBL_00916	JABCBBBE_03663	BHGBCIGJ_02768	KBLOCAKP_03529	OIPBFMPM_03631	GGAJJFNN_03706	PPDJINJM_03653	EIIKJPLN_03740
mgtA		Magnesium-transporting ATPase, P-type 1	25	25	1	25	13057				2708	2708	2708	MPFHJMPP_01984	IJMFKBOB_03238	MNCGPMMN_02858	PDEKFOND_02242	EHFBMLCB_00478	DNPANDNH_01052	JHBBMAED_00480	LIIOGJJD_02572	IJGOFEKK_00568	LIPDOFKF_03806	FHPLNBJB_02310	PDGELPOA_00516	EOILBFBM_00488	ONOJFBAA_00479	NECCPCHG_00010	FHCCEOHO_00491	FGLKJKLB_00487	FIINALBL_03909	JABCBBBE_00517	BHGBCIGJ_04219	KBLOCAKP_00479	OIPBFMPM_00504	GGAJJFNN_00775	PPDJINJM_00477	EIIKJPLN_00504
nth		Endonuclease III	25	25	1	25	6639				635	635	635	MPFHJMPP_00508	IJMFKBOB_00134	MNCGPMMN_01389	PDEKFOND_03775	EHFBMLCB_01825	DNPANDNH_04011	JHBBMAED_01867	LIIOGJJD_01062	IJGOFEKK_02084	LIPDOFKF_02390	FHPLNBJB_00730	PDGELPOA_01975	EOILBFBM_01962	ONOJFBAA_01982	NECCPCHG_01901	FHCCEOHO_01941	FGLKJKLB_02093	FIINALBL_02479	JABCBBBE_01982	BHGBCIGJ_01084	KBLOCAKP_01926	OIPBFMPM_01904	GGAJJFNN_02130	PPDJINJM_01968	EIIKJPLN_02050
nfi		Endonuclease V	25	25	1	25	13791				671	671	671	MPFHJMPP_02251	IJMFKBOB_02974	MNCGPMMN_03132	PDEKFOND_01973	EHFBMLCB_00213	DNPANDNH_01321	JHBBMAED_00212	LIIOGJJD_02838	IJGOFEKK_00207	LIPDOFKF_04068	FHPLNBJB_02515	PDGELPOA_00197	EOILBFBM_00217	ONOJFBAA_00218	NECCPCHG_04253	FHCCEOHO_00213	FGLKJKLB_00217	FIINALBL_00238	JABCBBBE_00242	BHGBCIGJ_03947	KBLOCAKP_00210	OIPBFMPM_00225	GGAJJFNN_00409	PPDJINJM_00204	EIIKJPLN_00214
group_13409		hypothetical protein	25	25	1	25	14808				716	716	716	MPFHJMPP_01650	IJMFKBOB_03569	MNCGPMMN_02526	PDEKFOND_02592	EHFBMLCB_00806	DNPANDNH_00707	JHBBMAED_00807	LIIOGJJD_02222	IJGOFEKK_00914	LIPDOFKF_03475	FHPLNBJB_01929	PDGELPOA_00857	EOILBFBM_00818	ONOJFBAA_00809	NECCPCHG_00349	FHCCEOHO_00824	FGLKJKLB_00824	FIINALBL_03567	JABCBBBE_00849	BHGBCIGJ_00014	KBLOCAKP_00817	OIPBFMPM_00833	GGAJJFNN_01115	PPDJINJM_00824	EIIKJPLN_00840
aroK_1		Shikimate kinase	25	25	1	25	14564				539	539	539	MPFHJMPP_04709	IJMFKBOB_00616	MNCGPMMN_00928	PDEKFOND_04231	EHFBMLCB_02274	DNPANDNH_03559	JHBBMAED_02304	LIIOGJJD_00603	IJGOFEKK_02529	LIPDOFKF_01956	FHPLNBJB_00332	PDGELPOA_02117	EOILBFBM_02413	ONOJFBAA_02433	NECCPCHG_02048	FHCCEOHO_02404	FGLKJKLB_02562	FIINALBL_02328	JABCBBBE_02435	BHGBCIGJ_01525	KBLOCAKP_02358	OIPBFMPM_02371	GGAJJFNN_02528	PPDJINJM_02520	EIIKJPLN_02549
sbp		Sulfate-binding protein	25	25	1	25	10514				989	989	989	MPFHJMPP_02557	IJMFKBOB_02653	MNCGPMMN_03438	PDEKFOND_01660	EHFBMLCB_04320	DNPANDNH_01646	JHBBMAED_04245	LIIOGJJD_03155	IJGOFEKK_04757	LIPDOFKF_00075	FHPLNBJB_02888	PDGELPOA_04386	EOILBFBM_04415	ONOJFBAA_04371	NECCPCHG_03376	FHCCEOHO_04410	FGLKJKLB_04781	FIINALBL_04420	JABCBBBE_04622	BHGBCIGJ_03626	KBLOCAKP_04352	OIPBFMPM_04508	GGAJJFNN_04518	PPDJINJM_04506	EIIKJPLN_04622
yidC		Membrane protein insertase YidC	25	25	1	25	10690				1643	1643	1643	MPFHJMPP_02456	IJMFKBOB_02756	MNCGPMMN_03338	PDEKFOND_01757	EHFBMLCB_04432	DNPANDNH_01542	JHBBMAED_04342	LIIOGJJD_03052	IJGOFEKK_04863	LIPDOFKF_04271	FHPLNBJB_02739	PDGELPOA_04486	EOILBFBM_04520	ONOJFBAA_04476	NECCPCHG_01614	FHCCEOHO_04509	FGLKJKLB_04885	FIINALBL_04573	JABCBBBE_04723	BHGBCIGJ_03727	KBLOCAKP_04454	OIPBFMPM_04607	GGAJJFNN_00154	PPDJINJM_04610	EIIKJPLN_04719
oleD		2-alkyl-3-oxoalkanoate reductase	25	25	1	25	5968				1013	1013	1013	MPFHJMPP_00993	IJMFKBOB_04144	MNCGPMMN_01943	PDEKFOND_03217	EHFBMLCB_01387	DNPANDNH_00078	JHBBMAED_01397	LIIOGJJD_01563	IJGOFEKK_01535	LIPDOFKF_02816	FHPLNBJB_01219	PDGELPOA_01457	EOILBFBM_01463	ONOJFBAA_01518	NECCPCHG_01247	FHCCEOHO_01405	FGLKJKLB_01537	FIINALBL_02965	JABCBBBE_01593	BHGBCIGJ_00610	KBLOCAKP_01416	OIPBFMPM_01431	GGAJJFNN_01695	PPDJINJM_01424	EIIKJPLN_01490
clpA		ATP-dependent Clp protease ATP-binding subunit ClpA	25	25	1	25	5996				2279	2279	2279	MPFHJMPP_00978	IJMFKBOB_04159	MNCGPMMN_01928	PDEKFOND_03233	EHFBMLCB_01402	DNPANDNH_00063	JHBBMAED_01412	LIIOGJJD_01547	IJGOFEKK_01550	LIPDOFKF_02801	FHPLNBJB_01204	PDGELPOA_01474	EOILBFBM_01478	ONOJFBAA_01533	NECCPCHG_01262	FHCCEOHO_01420	FGLKJKLB_01552	FIINALBL_02950	JABCBBBE_01578	BHGBCIGJ_00625	KBLOCAKP_01431	OIPBFMPM_01447	GGAJJFNN_01710	PPDJINJM_01439	EIIKJPLN_01505
rraA		Regulator of ribonuclease activity A	25	25	1	25	10500				485	485	485	MPFHJMPP_02568	IJMFKBOB_02642	MNCGPMMN_03449	PDEKFOND_01649	EHFBMLCB_04309	DNPANDNH_01657	JHBBMAED_04234	LIIOGJJD_03167	IJGOFEKK_04746	LIPDOFKF_00086	FHPLNBJB_02899	PDGELPOA_04375	EOILBFBM_04404	ONOJFBAA_04360	NECCPCHG_03387	FHCCEOHO_04399	FGLKJKLB_04770	FIINALBL_04409	JABCBBBE_04611	BHGBCIGJ_03615	KBLOCAKP_04341	OIPBFMPM_04497	GGAJJFNN_04507	PPDJINJM_04495	EIIKJPLN_04606
nuoE		NADH-quinone oxidoreductase subunit E	25	25	1	25	14279				500	500	500	MPFHJMPP_03884	IJMFKBOB_01400	MNCGPMMN_00155	PDEKFOND_00391	EHFBMLCB_03058	DNPANDNH_02885	JHBBMAED_03004	LIIOGJJD_04442	IJGOFEKK_03272	LIPDOFKF_01312	FHPLNBJB_04310	PDGELPOA_03069	EOILBFBM_03105	ONOJFBAA_03127	NECCPCHG_02904	FHCCEOHO_03156	FGLKJKLB_03253	FIINALBL_01439	JABCBBBE_03163	BHGBCIGJ_02296	KBLOCAKP_03122	OIPBFMPM_03126	GGAJJFNN_03240	PPDJINJM_03171	EIIKJPLN_03258
ydgH		Protein YdgH	25	25	1	25	6682				944	944	944	MPFHJMPP_00477	IJMFKBOB_00159	MNCGPMMN_01364	PDEKFOND_03801	EHFBMLCB_01850	DNPANDNH_03986	JHBBMAED_01892	LIIOGJJD_01037	IJGOFEKK_02132	LIPDOFKF_02365	FHPLNBJB_00705	PDGELPOA_02076	EOILBFBM_01987	ONOJFBAA_02007	NECCPCHG_01926	FHCCEOHO_01966	FGLKJKLB_02118	FIINALBL_02431	JABCBBBE_02007	BHGBCIGJ_01109	KBLOCAKP_01951	OIPBFMPM_01945	GGAJJFNN_02155	PPDJINJM_01993	EIIKJPLN_02086
tldD		Metalloprotease TldD	25	25	1	25	10132				1445	1445	1445	MPFHJMPP_02927	IJMFKBOB_02283	MNCGPMMN_03808	PDEKFOND_01287	EHFBMLCB_03948	DNPANDNH_02017	JHBBMAED_03881	LIIOGJJD_03520	IJGOFEKK_04348	LIPDOFKF_00428	FHPLNBJB_03269	PDGELPOA_04018	EOILBFBM_04040	ONOJFBAA_03996	NECCPCHG_02236	FHCCEOHO_04042	FGLKJKLB_04323	FIINALBL_00444	JABCBBBE_04229	BHGBCIGJ_03224	KBLOCAKP_03954	OIPBFMPM_04128	GGAJJFNN_04151	PPDJINJM_04132	EIIKJPLN_04246
gntT		High-affinity gluconate transporter	25	25	1	25	10285				1316	1316	1316	MPFHJMPP_02778	IJMFKBOB_02431	MNCGPMMN_03659	PDEKFOND_01437	EHFBMLCB_04098	DNPANDNH_01868	JHBBMAED_04030	LIIOGJJD_03377	IJGOFEKK_04499	LIPDOFKF_00288	FHPLNBJB_03105	PDGELPOA_04167	EOILBFBM_04190	ONOJFBAA_04146	NECCPCHG_02433	FHCCEOHO_04192	FGLKJKLB_04472	FIINALBL_04172	JABCBBBE_04378	BHGBCIGJ_03373	KBLOCAKP_04102	OIPBFMPM_04268	GGAJJFNN_04300	PPDJINJM_04292	EIIKJPLN_04395
ycgM		putative protein YcgM	25	25	1	25	12275				659	659	659	MPFHJMPP_04428	IJMFKBOB_00974	MNCGPMMN_00686	PDEKFOND_04477	EHFBMLCB_02597	DNPANDNH_03318	JHBBMAED_02601	LIIOGJJD_00315	IJGOFEKK_02785	LIPDOFKF_01719	FHPLNBJB_00083	PDGELPOA_02647	EOILBFBM_02698	ONOJFBAA_02720	NECCPCHG_00804	FHCCEOHO_02649	FGLKJKLB_02813	FIINALBL_01858	JABCBBBE_02672	BHGBCIGJ_01764	KBLOCAKP_02699	OIPBFMPM_02578	GGAJJFNN_02787	PPDJINJM_02755	EIIKJPLN_02794
group_1342		hypothetical protein	25	25	1	25	14570				473	932	910	MPFHJMPP_04713	IJMFKBOB_00612	MNCGPMMN_00932	PDEKFOND_04227	EHFBMLCB_02270	DNPANDNH_03563	JHBBMAED_02300	LIIOGJJD_00607	IJGOFEKK_02525	LIPDOFKF_01960	FHPLNBJB_00337	PDGELPOA_02121	EOILBFBM_02409	ONOJFBAA_02429	NECCPCHG_02052	FHCCEOHO_02400	FGLKJKLB_02558	FIINALBL_02324	JABCBBBE_02431	BHGBCIGJ_01521	KBLOCAKP_02354	OIPBFMPM_02367	GGAJJFNN_02524	PPDJINJM_02515	EIIKJPLN_02544
ulaA_2		hypothetical protein	25	25	1	25	14294				1391	1391	1391	MPFHJMPP_03869	IJMFKBOB_01415	MNCGPMMN_00140	PDEKFOND_00406	EHFBMLCB_03073	DNPANDNH_02870	JHBBMAED_03019	LIIOGJJD_04427	IJGOFEKK_03288	LIPDOFKF_01297	FHPLNBJB_04295	PDGELPOA_03085	EOILBFBM_03120	ONOJFBAA_03142	NECCPCHG_02889	FHCCEOHO_03171	FGLKJKLB_03268	FIINALBL_01424	JABCBBBE_03179	BHGBCIGJ_02311	KBLOCAKP_03137	OIPBFMPM_03141	GGAJJFNN_03257	PPDJINJM_03186	EIIKJPLN_03273
cstA		Peptide transporter CstA	25	25	1	25	1983				2105	2105	2105	MPFHJMPP_01276	IJMFKBOB_03863	MNCGPMMN_02223	PDEKFOND_02891	EHFBMLCB_01098	DNPANDNH_00361	JHBBMAED_01114	LIIOGJJD_01923	IJGOFEKK_01256	LIPDOFKF_03105	FHPLNBJB_01507	PDGELPOA_01183	EOILBFBM_01183	ONOJFBAA_01238	NECCPCHG_00631	FHCCEOHO_01124	FGLKJKLB_01255	FIINALBL_03243	JABCBBBE_01143	BHGBCIGJ_00314	KBLOCAKP_01133	OIPBFMPM_01153	GGAJJFNN_01408	PPDJINJM_01126	EIIKJPLN_01211
erpA		Iron-sulfur cluster insertion protein ErpA	25	25	1	25	14858				344	344	344	MPFHJMPP_01706	IJMFKBOB_03513	MNCGPMMN_02582	PDEKFOND_02536	EHFBMLCB_00750	DNPANDNH_00763	JHBBMAED_00751	LIIOGJJD_02279	IJGOFEKK_00858	LIPDOFKF_03531	FHPLNBJB_01985	PDGELPOA_00801	EOILBFBM_00762	ONOJFBAA_00753	NECCPCHG_00298	FHCCEOHO_00768	FGLKJKLB_00767	FIINALBL_03623	JABCBBBE_00793	BHGBCIGJ_04503	KBLOCAKP_00761	OIPBFMPM_00776	GGAJJFNN_01059	PPDJINJM_00768	EIIKJPLN_00784
group_13423		hypothetical protein	25	25	1	25	6507				824	824	824	MPFHJMPP_00604	IJMFKBOB_00039	MNCGPMMN_01519	PDEKFOND_03677	EHFBMLCB_01730	DNPANDNH_04107	JHBBMAED_01772	LIIOGJJD_01168	IJGOFEKK_01988	LIPDOFKF_02485	FHPLNBJB_00830	PDGELPOA_01876	EOILBFBM_01858	ONOJFBAA_01878	NECCPCHG_03143	FHCCEOHO_01837	FGLKJKLB_01989	FIINALBL_02577	JABCBBBE_01893	BHGBCIGJ_00989	KBLOCAKP_01829	OIPBFMPM_01798	GGAJJFNN_02035	PPDJINJM_01864	EIIKJPLN_01950
malQ		4-alpha-glucanotransferase	25	25	1	25	10286				2078	2078	2078	MPFHJMPP_02777	IJMFKBOB_02432	MNCGPMMN_03658	PDEKFOND_01438	EHFBMLCB_04099	DNPANDNH_01867	JHBBMAED_04031	LIIOGJJD_03376	IJGOFEKK_04500	LIPDOFKF_00287	FHPLNBJB_03104	PDGELPOA_04168	EOILBFBM_04191	ONOJFBAA_04147	NECCPCHG_02434	FHCCEOHO_04193	FGLKJKLB_04473	FIINALBL_04173	JABCBBBE_04379	BHGBCIGJ_03374	KBLOCAKP_04103	OIPBFMPM_04269	GGAJJFNN_04301	PPDJINJM_04293	EIIKJPLN_04396
recA		Protein RecA	25	25	1	25	9290				1058	1058	1058	MPFHJMPP_03501	IJMFKBOB_01798	MNCGPMMN_04368	PDEKFOND_00800	EHFBMLCB_03433	DNPANDNH_02517	JHBBMAED_03370	LIIOGJJD_04035	IJGOFEKK_03653	LIPDOFKF_00927	FHPLNBJB_03879	PDGELPOA_03422	EOILBFBM_03511	ONOJFBAA_03480	NECCPCHG_02959	FHCCEOHO_03538	FGLKJKLB_03682	FIINALBL_00976	JABCBBBE_03607	BHGBCIGJ_02713	KBLOCAKP_03474	OIPBFMPM_03575	GGAJJFNN_03652	PPDJINJM_03598	EIIKJPLN_03661
lldP		L-lactate permease	25	25	1	25	13695				1655	1655	1655	MPFHJMPP_02330	IJMFKBOB_02886	MNCGPMMN_03220	PDEKFOND_01889	EHFBMLCB_00125	DNPANDNH_01412	JHBBMAED_00122	LIIOGJJD_02931	IJGOFEKK_00128	LIPDOFKF_04156	FHPLNBJB_02603	PDGELPOA_00108	EOILBFBM_00129	ONOJFBAA_00130	NECCPCHG_01748	FHCCEOHO_00122	FGLKJKLB_00125	FIINALBL_00145	JABCBBBE_00151	BHGBCIGJ_03857	KBLOCAKP_00131	OIPBFMPM_00135	GGAJJFNN_00317	PPDJINJM_00114	EIIKJPLN_00125
gltK		Glutamate/aspartate import permease protein GltK	25	25	1	25	2047				677	677	677	MPFHJMPP_01223	IJMFKBOB_03916	MNCGPMMN_02171	PDEKFOND_02947	EHFBMLCB_01152	DNPANDNH_00308	JHBBMAED_01169	LIIOGJJD_01871	IJGOFEKK_01308	LIPDOFKF_03053	FHPLNBJB_01455	PDGELPOA_01236	EOILBFBM_01235	ONOJFBAA_01290	NECCPCHG_00686	FHCCEOHO_01178	FGLKJKLB_01307	FIINALBL_03191	JABCBBBE_01195	BHGBCIGJ_00365	KBLOCAKP_01187	OIPBFMPM_01206	GGAJJFNN_01463	PPDJINJM_01182	EIIKJPLN_01263
artQ		Arginine ABC transporter permease protein ArtQ	25	25	1	25	5943				716	716	716	MPFHJMPP_01017	IJMFKBOB_04120	MNCGPMMN_01967	PDEKFOND_03193	EHFBMLCB_01363	DNPANDNH_00102	JHBBMAED_01373	LIIOGJJD_01587	IJGOFEKK_01511	LIPDOFKF_02840	FHPLNBJB_01243	PDGELPOA_01443	EOILBFBM_01439	ONOJFBAA_01494	NECCPCHG_01223	FHCCEOHO_01381	FGLKJKLB_01511	FIINALBL_02991	JABCBBBE_01617	BHGBCIGJ_00575	KBLOCAKP_01392	OIPBFMPM_01407	GGAJJFNN_01669	PPDJINJM_01400	EIIKJPLN_01466
lolC		Lipoprotein-releasing system transmembrane protein LolC	25	25	1	25	6403				1160	1160	1160	MPFHJMPP_00695	IJMFKBOB_04386	MNCGPMMN_01609	PDEKFOND_03475	EHFBMLCB_01640	DNPANDNH_04309	JHBBMAED_01682	LIIOGJJD_01315	IJGOFEKK_01841	LIPDOFKF_02574	FHPLNBJB_00919	PDGELPOA_01720	EOILBFBM_01770	ONOJFBAA_01790	NECCPCHG_04365	FHCCEOHO_01653	FGLKJKLB_01847	FIINALBL_02666	JABCBBBE_01743	BHGBCIGJ_00866	KBLOCAKP_01664	OIPBFMPM_01709	GGAJJFNN_01945	PPDJINJM_01683	EIIKJPLN_01801
fliY_2		L-cystine-binding protein FliY	25	25	1	25	12452				800	800	800	MPFHJMPP_04299	IJMFKBOB_01104	MNCGPMMN_00435	PDEKFOND_04617	EHFBMLCB_02724	DNPANDNH_03191	JHBBMAED_02731	LIIOGJJD_00177	IJGOFEKK_02926	LIPDOFKF_01588	FHPLNBJB_04613	PDGELPOA_02782	EOILBFBM_02823	ONOJFBAA_02845	NECCPCHG_00929	FHCCEOHO_02835	FGLKJKLB_02966	FIINALBL_01732	JABCBBBE_02817	BHGBCIGJ_01970	KBLOCAKP_02827	OIPBFMPM_02789	GGAJJFNN_02917	PPDJINJM_02880	EIIKJPLN_02980
dppB_1		Dipeptide transport system permease protein DppB	25	25	1	25	13763				1019	1019	1019	MPFHJMPP_02281	IJMFKBOB_02944	MNCGPMMN_03162	PDEKFOND_01942	EHFBMLCB_00183	DNPANDNH_01351	JHBBMAED_00182	LIIOGJJD_02872	IJGOFEKK_00177	LIPDOFKF_04098	FHPLNBJB_02545	PDGELPOA_00166	EOILBFBM_00187	ONOJFBAA_00188	NECCPCHG_01808	FHCCEOHO_00183	FGLKJKLB_00187	FIINALBL_00208	JABCBBBE_00212	BHGBCIGJ_03917	KBLOCAKP_00180	OIPBFMPM_00194	GGAJJFNN_00379	PPDJINJM_00174	EIIKJPLN_00184
uspG_1		Universal stress protein UP12	25	25	1	25	2015				428	428	428	MPFHJMPP_01254	IJMFKBOB_03885	MNCGPMMN_02201	PDEKFOND_02917	EHFBMLCB_01121	DNPANDNH_00339	JHBBMAED_01139	LIIOGJJD_01901	IJGOFEKK_01278	LIPDOFKF_03083	FHPLNBJB_01485	PDGELPOA_01205	EOILBFBM_01205	ONOJFBAA_01260	NECCPCHG_00656	FHCCEOHO_01146	FGLKJKLB_01277	FIINALBL_03221	JABCBBBE_01165	BHGBCIGJ_00336	KBLOCAKP_01156	OIPBFMPM_01176	GGAJJFNN_01433	PPDJINJM_01151	EIIKJPLN_01233
miaB		tRNA-2-methylthio-N(6)-dimethylallyladenosine synthase	25	25	1	25	2054				1424	1424	1424	MPFHJMPP_01216	IJMFKBOB_03923	MNCGPMMN_02164	PDEKFOND_02954	EHFBMLCB_01159	DNPANDNH_00301	JHBBMAED_01176	LIIOGJJD_01864	IJGOFEKK_01315	LIPDOFKF_03046	FHPLNBJB_01448	PDGELPOA_01243	EOILBFBM_01242	ONOJFBAA_01297	NECCPCHG_01026	FHCCEOHO_01185	FGLKJKLB_01314	FIINALBL_03184	JABCBBBE_01202	BHGBCIGJ_00372	KBLOCAKP_01194	OIPBFMPM_01213	GGAJJFNN_01470	PPDJINJM_01189	EIIKJPLN_01270
htpG		Chaperone protein HtpG	25	25	1	25	1731				1874	1874	1874	MPFHJMPP_01397	IJMFKBOB_03745	MNCGPMMN_02343	PDEKFOND_02769	EHFBMLCB_00977	DNPANDNH_00476	JHBBMAED_00995	LIIOGJJD_02044	IJGOFEKK_01130	LIPDOFKF_03256	FHPLNBJB_01625	PDGELPOA_01075	EOILBFBM_00994	ONOJFBAA_01050	NECCPCHG_00511	FHCCEOHO_01005	FGLKJKLB_01063	FIINALBL_03370	JABCBBBE_01025	BHGBCIGJ_00184	KBLOCAKP_01019	OIPBFMPM_01028	GGAJJFNN_01287	PPDJINJM_01006	EIIKJPLN_01014
ylaC		Inner membrane protein YlaC	25	25	1	25	1715				467	467	467	MPFHJMPP_01413	IJMFKBOB_03729	MNCGPMMN_02359	PDEKFOND_02753	EHFBMLCB_00961	DNPANDNH_00492	JHBBMAED_00979	LIIOGJJD_02060	IJGOFEKK_01114	LIPDOFKF_03272	FHPLNBJB_01641	PDGELPOA_01058	EOILBFBM_00978	ONOJFBAA_01034	NECCPCHG_00495	FHCCEOHO_00989	FGLKJKLB_01047	FIINALBL_03386	JABCBBBE_01009	BHGBCIGJ_00168	KBLOCAKP_01003	OIPBFMPM_01012	GGAJJFNN_01271	PPDJINJM_00990	EIIKJPLN_00998
argF_1		Ornithine carbamoyltransferase	25	25	1	25	13049				1004	1004	1004	MPFHJMPP_01976	IJMFKBOB_03245	MNCGPMMN_02851	PDEKFOND_02249	EHFBMLCB_00485	DNPANDNH_01045	JHBBMAED_00487	LIIOGJJD_02565	IJGOFEKK_00575	LIPDOFKF_03799	FHPLNBJB_02317	PDGELPOA_00523	EOILBFBM_00495	ONOJFBAA_00486	NECCPCHG_00017	FHCCEOHO_00498	FGLKJKLB_00494	FIINALBL_03902	JABCBBBE_00524	BHGBCIGJ_04226	KBLOCAKP_00486	OIPBFMPM_00511	GGAJJFNN_00782	PPDJINJM_00484	EIIKJPLN_00511
group_13437		hypothetical protein	25	25	1	25	7196				914	914	914	MPFHJMPP_00120	IJMFKBOB_00473	MNCGPMMN_01089	PDEKFOND_04071	EHFBMLCB_02119	DNPANDNH_03709	JHBBMAED_02154	LIIOGJJD_00742	IJGOFEKK_02403	LIPDOFKF_02095	FHPLNBJB_00462	PDGELPOA_02303	EOILBFBM_02246	ONOJFBAA_02266	NECCPCHG_02190	FHCCEOHO_02242	FGLKJKLB_02389	FIINALBL_02185	JABCBBBE_02281	BHGBCIGJ_01390	KBLOCAKP_02218	OIPBFMPM_02217	GGAJJFNN_02359	PPDJINJM_02363	EIIKJPLN_02371
hoxN		High-affinity nickel transport protein	25	25	1	25	9308				1022	1022	1022	MPFHJMPP_03484	IJMFKBOB_01815	MNCGPMMN_04351	PDEKFOND_00817	EHFBMLCB_03450	DNPANDNH_02500	JHBBMAED_03388	LIIOGJJD_04018	IJGOFEKK_03670	LIPDOFKF_00911	FHPLNBJB_03862	PDGELPOA_03440	EOILBFBM_03528	ONOJFBAA_03497	NECCPCHG_02942	FHCCEOHO_03555	FGLKJKLB_03699	FIINALBL_00956	JABCBBBE_03624	BHGBCIGJ_02730	KBLOCAKP_03491	OIPBFMPM_03593	GGAJJFNN_03668	PPDJINJM_03615	EIIKJPLN_03678
nhaK		Sodium, potassium, lithium and rubidium/H(+) antiporter	25	25	1	25	13907				1646	1646	1646	MPFHJMPP_02154	IJMFKBOB_03072	MNCGPMMN_03035	PDEKFOND_02072	EHFBMLCB_00311	DNPANDNH_01224	JHBBMAED_00309	LIIOGJJD_02739	IJGOFEKK_00304	LIPDOFKF_03971	FHPLNBJB_02417	PDGELPOA_00298	EOILBFBM_00314	ONOJFBAA_00315	NECCPCHG_04106	FHCCEOHO_00310	FGLKJKLB_00314	FIINALBL_00342	JABCBBBE_00339	BHGBCIGJ_04051	KBLOCAKP_00309	OIPBFMPM_00330	GGAJJFNN_00505	PPDJINJM_00302	EIIKJPLN_00311
lpxL_2		Lipid A biosynthesis lauroyltransferase	25	25	1	25	14578				1001	1001	1001	MPFHJMPP_04720	IJMFKBOB_00605	MNCGPMMN_00939	PDEKFOND_04220	EHFBMLCB_02263	DNPANDNH_03570	JHBBMAED_02293	LIIOGJJD_00614	IJGOFEKK_02518	LIPDOFKF_01967	FHPLNBJB_00344	PDGELPOA_02129	EOILBFBM_02402	ONOJFBAA_02422	NECCPCHG_02059	FHCCEOHO_02393	FGLKJKLB_02551	FIINALBL_02317	JABCBBBE_02424	BHGBCIGJ_01514	KBLOCAKP_02347	OIPBFMPM_02360	GGAJJFNN_02517	PPDJINJM_02508	EIIKJPLN_02537
acrB_1		Multidrug efflux pump subunit AcrB	25	25	1	25	1720				3146	3146	3146	MPFHJMPP_01408	IJMFKBOB_03734	MNCGPMMN_02354	PDEKFOND_02758	EHFBMLCB_00966	DNPANDNH_00487	JHBBMAED_00984	LIIOGJJD_02055	IJGOFEKK_01119	LIPDOFKF_03267	FHPLNBJB_01636	PDGELPOA_01064	EOILBFBM_00983	ONOJFBAA_01039	NECCPCHG_00500	FHCCEOHO_00994	FGLKJKLB_01052	FIINALBL_03381	JABCBBBE_01014	BHGBCIGJ_00173	KBLOCAKP_01008	OIPBFMPM_01017	GGAJJFNN_01276	PPDJINJM_00995	EIIKJPLN_01003
sapB		Putrescine export system permease protein SapB	25	25	1	25	7829				965	965	965	MPFHJMPP_04629	IJMFKBOB_00752	MNCGPMMN_00849	PDEKFOND_04309	EHFBMLCB_02349	DNPANDNH_03480	JHBBMAED_02439	LIIOGJJD_00526	IJGOFEKK_02619	LIPDOFKF_01879	FHPLNBJB_00246	PDGELPOA_02525	EOILBFBM_02493	ONOJFBAA_02514	NECCPCHG_02692	FHCCEOHO_02482	FGLKJKLB_02640	FIINALBL_01993	JABCBBBE_02517	BHGBCIGJ_01600	KBLOCAKP_02456	OIPBFMPM_02450	GGAJJFNN_02609	PPDJINJM_02598	EIIKJPLN_02628
deoA		Thymidine phosphorylase	25	25	1	25	15024				1334	1334	1334	MPFHJMPP_01856	IJMFKBOB_03365	MNCGPMMN_02729	PDEKFOND_02387	EHFBMLCB_00605	DNPANDNH_00909	JHBBMAED_00603	LIIOGJJD_02441	IJGOFEKK_00711	LIPDOFKF_03676	FHPLNBJB_02133	PDGELPOA_00628	EOILBFBM_00614	ONOJFBAA_00605	NECCPCHG_00144	FHCCEOHO_00621	FGLKJKLB_00612	FIINALBL_03780	JABCBBBE_00645	BHGBCIGJ_04357	KBLOCAKP_00612	OIPBFMPM_00630	GGAJJFNN_00904	PPDJINJM_00611	EIIKJPLN_00635
dsdX		D-serine transporter DsdX	25	25	1	25	10713				1337	1337	1337	MPFHJMPP_02435	IJMFKBOB_02776	MNCGPMMN_03318	PDEKFOND_01778	EHFBMLCB_00019	DNPANDNH_01522	JHBBMAED_00019	LIIOGJJD_03032	IJGOFEKK_00019	LIPDOFKF_04251	FHPLNBJB_02719	PDGELPOA_00019	EOILBFBM_00019	ONOJFBAA_00019	NECCPCHG_01634	FHCCEOHO_00019	FGLKJKLB_00019	FIINALBL_00019	JABCBBBE_00019	BHGBCIGJ_03747	KBLOCAKP_00019	OIPBFMPM_00019	GGAJJFNN_00174	PPDJINJM_00019	EIIKJPLN_00019
kdpD		Sensor protein KdpD	25	25	1	25	2074				2687	2687	2687	MPFHJMPP_01189	IJMFKBOB_03950	MNCGPMMN_02137	PDEKFOND_02981	EHFBMLCB_01187	DNPANDNH_00274	JHBBMAED_01203	LIIOGJJD_01837	IJGOFEKK_01342	LIPDOFKF_03019	FHPLNBJB_01420	PDGELPOA_01270	EOILBFBM_01269	ONOJFBAA_01324	NECCPCHG_01053	FHCCEOHO_01212	FGLKJKLB_01341	FIINALBL_03157	JABCBBBE_01229	BHGBCIGJ_00399	KBLOCAKP_01221	OIPBFMPM_01240	GGAJJFNN_01497	PPDJINJM_01216	EIIKJPLN_01297
yhbU		putative protease YhbU	25	25	1	25	10041				995	995	995	MPFHJMPP_03091	IJMFKBOB_02195	MNCGPMMN_03896	PDEKFOND_01197	EHFBMLCB_03859	DNPANDNH_02105	JHBBMAED_03793	LIIOGJJD_03613	IJGOFEKK_04260	LIPDOFKF_00517	FHPLNBJB_03358	PDGELPOA_03930	EOILBFBM_03951	ONOJFBAA_03907	NECCPCHG_02324	FHCCEOHO_03954	FGLKJKLB_04234	FIINALBL_00532	JABCBBBE_04141	BHGBCIGJ_03136	KBLOCAKP_03866	OIPBFMPM_04040	GGAJJFNN_04063	PPDJINJM_04044	EIIKJPLN_04158
kefC_2		Glutathione-regulated potassium-efflux system protein KefC	25	25	1	25	10228				1805	1805	1805	MPFHJMPP_02834	IJMFKBOB_02375	MNCGPMMN_03715	PDEKFOND_01380	EHFBMLCB_04041	DNPANDNH_01924	JHBBMAED_03974	LIIOGJJD_03424	IJGOFEKK_04443	LIPDOFKF_00335	FHPLNBJB_03152	PDGELPOA_04111	EOILBFBM_04133	ONOJFBAA_04089	NECCPCHG_02386	FHCCEOHO_04135	FGLKJKLB_04416	FIINALBL_04124	JABCBBBE_04322	BHGBCIGJ_03317	KBLOCAKP_04046	OIPBFMPM_04221	GGAJJFNN_04244	PPDJINJM_04245	EIIKJPLN_04339
frmA		S-(hydroxymethyl)glutathione dehydrogenase	25	25	1	25	7121				1118	1118	1118	MPFHJMPP_00187	IJMFKBOB_00406	MNCGPMMN_01154	PDEKFOND_04002	EHFBMLCB_02051	DNPANDNH_03776	JHBBMAED_02089	LIIOGJJD_00807	IJGOFEKK_02336	LIPDOFKF_02162	FHPLNBJB_00529	PDGELPOA_02371	EOILBFBM_02180	ONOJFBAA_02200	NECCPCHG_02616	FHCCEOHO_02177	FGLKJKLB_02321	FIINALBL_02118	JABCBBBE_02215	BHGBCIGJ_01322	KBLOCAKP_02152	OIPBFMPM_02149	GGAJJFNN_02294	PPDJINJM_02294	EIIKJPLN_02299
gltX		Glutamate--tRNA ligase	25	25	1	25	8834				1415	1415	1415	MPFHJMPP_03780	IJMFKBOB_01504	MNCGPMMN_00051	PDEKFOND_00503	EHFBMLCB_03161	DNPANDNH_02778	JHBBMAED_03108	LIIOGJJD_04343	IJGOFEKK_03411	LIPDOFKF_01183	FHPLNBJB_04202	PDGELPOA_03168	EOILBFBM_03206	ONOJFBAA_03229	NECCPCHG_04091	FHCCEOHO_03260	FGLKJKLB_03411	FIINALBL_01288	JABCBBBE_03295	BHGBCIGJ_02398	KBLOCAKP_03203	OIPBFMPM_03326	GGAJJFNN_03350	PPDJINJM_03287	EIIKJPLN_03355
cydA_1		Cytochrome bd-I ubiquinol oxidase subunit 1	25	25	1	25	2099				1568	1568	1568	MPFHJMPP_01166	IJMFKBOB_03973	MNCGPMMN_02114	PDEKFOND_03004	EHFBMLCB_01210	DNPANDNH_00251	JHBBMAED_01226	LIIOGJJD_01812	IJGOFEKK_01365	LIPDOFKF_02996	FHPLNBJB_01397	PDGELPOA_01293	EOILBFBM_01292	ONOJFBAA_01347	NECCPCHG_01076	FHCCEOHO_01235	FGLKJKLB_01364	FIINALBL_03134	JABCBBBE_01252	BHGBCIGJ_00422	KBLOCAKP_01244	OIPBFMPM_01263	GGAJJFNN_01520	PPDJINJM_01239	EIIKJPLN_01320
thiB		Thiamine-binding periplasmic protein	25	25	1	25	14954				983	983	983	MPFHJMPP_01788	IJMFKBOB_03433	MNCGPMMN_02664	PDEKFOND_02455	EHFBMLCB_00670	DNPANDNH_00844	JHBBMAED_00671	LIIOGJJD_02362	IJGOFEKK_00776	LIPDOFKF_03611	FHPLNBJB_02068	PDGELPOA_00696	EOILBFBM_00682	ONOJFBAA_00673	NECCPCHG_00211	FHCCEOHO_00686	FGLKJKLB_00684	FIINALBL_03707	JABCBBBE_00711	BHGBCIGJ_04422	KBLOCAKP_00680	OIPBFMPM_00695	GGAJJFNN_00969	PPDJINJM_00686	EIIKJPLN_00703
fhlA		Formate hydrogenlyase transcriptional activator	25	25	1	25	9329				2072	2087	2072	MPFHJMPP_03464	IJMFKBOB_01835	MNCGPMMN_04331	PDEKFOND_00837	EHFBMLCB_03470	DNPANDNH_02480	JHBBMAED_03408	LIIOGJJD_03998	IJGOFEKK_03690	LIPDOFKF_00891	FHPLNBJB_03842	PDGELPOA_03460	EOILBFBM_03548	ONOJFBAA_03517	NECCPCHG_03247	FHCCEOHO_03575	FGLKJKLB_03719	FIINALBL_00935	JABCBBBE_03644	BHGBCIGJ_02750	KBLOCAKP_03511	OIPBFMPM_03613	GGAJJFNN_03688	PPDJINJM_03635	EIIKJPLN_03698
yadH		Inner membrane transport permease YadH	25	25	1	25	14883				770	770	770	MPFHJMPP_01727	IJMFKBOB_03493	MNCGPMMN_02602	PDEKFOND_02516	EHFBMLCB_00730	DNPANDNH_00783	JHBBMAED_00731	LIIOGJJD_02299	IJGOFEKK_00837	LIPDOFKF_03551	FHPLNBJB_02005	PDGELPOA_00781	EOILBFBM_00742	ONOJFBAA_00733	NECCPCHG_00271	FHCCEOHO_00747	FGLKJKLB_00747	FIINALBL_03643	JABCBBBE_00773	BHGBCIGJ_04483	KBLOCAKP_00741	OIPBFMPM_00756	GGAJJFNN_01039	PPDJINJM_00748	EIIKJPLN_00764
epmB		L-lysine 2,3-aminomutase	25	25	1	25	14012				1028	1028	1028	MPFHJMPP_02090	IJMFKBOB_03134	MNCGPMMN_02963	PDEKFOND_02139	EHFBMLCB_00378	DNPANDNH_01162	JHBBMAED_00376	LIIOGJJD_02674	IJGOFEKK_00465	LIPDOFKF_03910	FHPLNBJB_02202	PDGELPOA_00414	EOILBFBM_00387	ONOJFBAA_00378	NECCPCHG_03749	FHCCEOHO_00376	FGLKJKLB_00381	FIINALBL_04022	JABCBBBE_00408	BHGBCIGJ_04118	KBLOCAKP_00370	OIPBFMPM_00398	GGAJJFNN_00572	PPDJINJM_00371	EIIKJPLN_00397
pheT		Phenylalanine--tRNA ligase beta subunit	25	25	1	25	6514				2387	2387	2387	MPFHJMPP_00597	IJMFKBOB_00046	MNCGPMMN_01512	PDEKFOND_03684	EHFBMLCB_01737	DNPANDNH_04100	JHBBMAED_01779	LIIOGJJD_01161	IJGOFEKK_01995	LIPDOFKF_02478	FHPLNBJB_00823	PDGELPOA_01883	EOILBFBM_01865	ONOJFBAA_01885	NECCPCHG_03150	FHCCEOHO_01844	FGLKJKLB_01996	FIINALBL_02570	JABCBBBE_01900	BHGBCIGJ_00996	KBLOCAKP_01836	OIPBFMPM_01805	GGAJJFNN_02042	PPDJINJM_01871	EIIKJPLN_01957
group_13455		hypothetical protein	25	25	1	25	13108				386	386	386	MPFHJMPP_02021	IJMFKBOB_03196	MNCGPMMN_02901	PDEKFOND_02201	EHFBMLCB_00440	DNPANDNH_01100	JHBBMAED_00438	LIIOGJJD_02611	IJGOFEKK_00527	LIPDOFKF_03847	FHPLNBJB_02271	PDGELPOA_00477	EOILBFBM_00449	ONOJFBAA_00440	NECCPCHG_03811	FHCCEOHO_00438	FGLKJKLB_00444	FIINALBL_03959	JABCBBBE_00471	BHGBCIGJ_04180	KBLOCAKP_00432	OIPBFMPM_00462	GGAJJFNN_00733	PPDJINJM_00434	EIIKJPLN_00459
iscS		Cysteine desulfurase IscS	25	25	1	25	9042				1214	1214	1214	MPFHJMPP_03665	IJMFKBOB_01627	MNCGPMMN_04558	PDEKFOND_00657	EHFBMLCB_03277	DNPANDNH_02662	JHBBMAED_03223	LIIOGJJD_04231	IJGOFEKK_03522	LIPDOFKF_01067	FHPLNBJB_04085	PDGELPOA_03281	EOILBFBM_03317	ONOJFBAA_03340	NECCPCHG_03649	FHCCEOHO_03390	FGLKJKLB_03523	FIINALBL_01175	JABCBBBE_03409	BHGBCIGJ_02513	KBLOCAKP_03313	OIPBFMPM_03441	GGAJJFNN_03497	PPDJINJM_03408	EIIKJPLN_03476
aroP		Aromatic amino acid transport protein AroP	25	25	1	25	14909				1370	1370	1370	MPFHJMPP_01745	IJMFKBOB_03476	MNCGPMMN_02621	PDEKFOND_02498	EHFBMLCB_00713	DNPANDNH_00801	JHBBMAED_00714	LIIOGJJD_02319	IJGOFEKK_00819	LIPDOFKF_03568	FHPLNBJB_02025	PDGELPOA_00739	EOILBFBM_00725	ONOJFBAA_00716	NECCPCHG_00254	FHCCEOHO_00729	FGLKJKLB_00729	FIINALBL_03662	JABCBBBE_00754	BHGBCIGJ_04465	KBLOCAKP_00723	OIPBFMPM_00738	GGAJJFNN_01022	PPDJINJM_00730	EIIKJPLN_00746
efeO		Iron uptake system component EfeO	25	25	1	25	6291				1127	1127	1127	MPFHJMPP_00782	IJMFKBOB_04299	MNCGPMMN_01696	PDEKFOND_03387	EHFBMLCB_01553	DNPANDNH_04396	JHBBMAED_01564	LIIOGJJD_01403	IJGOFEKK_01754	LIPDOFKF_02661	FHPLNBJB_01006	PDGELPOA_01638	EOILBFBM_01683	ONOJFBAA_01685	NECCPCHG_04038	FHCCEOHO_01566	FGLKJKLB_01759	FIINALBL_02752	JABCBBBE_01431	BHGBCIGJ_00779	KBLOCAKP_01577	OIPBFMPM_01622	GGAJJFNN_01856	PPDJINJM_01583	EIIKJPLN_01713
xerC_6		Tyrosine recombinase XerC	25	25	1	25	10420				902	902	902	MPFHJMPP_02651	IJMFKBOB_02561	MNCGPMMN_03525	PDEKFOND_01573	EHFBMLCB_04228	DNPANDNH_01738	JHBBMAED_04159	LIIOGJJD_03245	IJGOFEKK_04665	LIPDOFKF_00161	FHPLNBJB_02974	PDGELPOA_04300	EOILBFBM_04321	ONOJFBAA_04277	NECCPCHG_03691	FHCCEOHO_04324	FGLKJKLB_04695	FIINALBL_04334	JABCBBBE_04536	BHGBCIGJ_03534	KBLOCAKP_04260	OIPBFMPM_04421	GGAJJFNN_04432	PPDJINJM_04420	EIIKJPLN_04525
ahr		Aldehyde reductase Ahr	25	25	1	25	10099				1019	1019	1019	MPFHJMPP_03032	IJMFKBOB_02254	MNCGPMMN_03837	PDEKFOND_01256	EHFBMLCB_03919	DNPANDNH_02046	JHBBMAED_03852	LIIOGJJD_03550	IJGOFEKK_04319	LIPDOFKF_00457	FHPLNBJB_03299	PDGELPOA_03988	EOILBFBM_04010	ONOJFBAA_03966	NECCPCHG_02265	FHCCEOHO_04013	FGLKJKLB_04294	FIINALBL_00473	JABCBBBE_04200	BHGBCIGJ_03195	KBLOCAKP_03925	OIPBFMPM_04099	GGAJJFNN_04122	PPDJINJM_04103	EIIKJPLN_04217
ybjN		putative protein YbjN	25	25	1	25	5932				476	476	476	MPFHJMPP_01028	IJMFKBOB_04109	MNCGPMMN_01978	PDEKFOND_03182	EHFBMLCB_01352	DNPANDNH_00113	JHBBMAED_01362	LIIOGJJD_01598	IJGOFEKK_01500	LIPDOFKF_02851	FHPLNBJB_01254	PDGELPOA_01432	EOILBFBM_01428	ONOJFBAA_01483	NECCPCHG_01212	FHCCEOHO_01370	FGLKJKLB_01500	FIINALBL_03003	JABCBBBE_01628	BHGBCIGJ_00564	KBLOCAKP_01381	OIPBFMPM_01396	GGAJJFNN_01658	PPDJINJM_01389	EIIKJPLN_01455
dbpA		ATP-dependent RNA helicase DbpA	25	25	1	25	14471				1373	1373	1373	MPFHJMPP_04663	IJMFKBOB_00717	MNCGPMMN_00884	PDEKFOND_04274	EHFBMLCB_02315	DNPANDNH_03516	JHBBMAED_02405	LIIOGJJD_00560	IJGOFEKK_02584	LIPDOFKF_01913	FHPLNBJB_00281	PDGELPOA_02486	EOILBFBM_02458	ONOJFBAA_02479	NECCPCHG_02728	FHCCEOHO_02448	FGLKJKLB_02605	FIINALBL_02030	JABCBBBE_02481	BHGBCIGJ_01567	KBLOCAKP_02421	OIPBFMPM_02418	GGAJJFNN_02573	PPDJINJM_02564	EIIKJPLN_02594
yhaJ_1		HTH-type transcriptional regulator YhaJ	25	25	1	25	12741				929	929	929	MPFHJMPP_04113	IJMFKBOB_01201	MNCGPMMN_00354	PDEKFOND_00186	EHFBMLCB_02802	DNPANDNH_03108	JHBBMAED_02809	LIIOGJJD_00029	IJGOFEKK_03011	LIPDOFKF_01510	FHPLNBJB_04513	PDGELPOA_02866	EOILBFBM_02906	ONOJFBAA_02928	NECCPCHG_01012	FHCCEOHO_02956	FGLKJKLB_03050	FIINALBL_01653	JABCBBBE_02900	BHGBCIGJ_02087	KBLOCAKP_02921	OIPBFMPM_02867	GGAJJFNN_03032	PPDJINJM_02971	EIIKJPLN_03059
yadG		putative ABC transporter ATP-binding protein YadG	25	25	1	25	14884				926	926	926	MPFHJMPP_01728	IJMFKBOB_03492	MNCGPMMN_02603	PDEKFOND_02515	EHFBMLCB_00729	DNPANDNH_00784	JHBBMAED_00730	LIIOGJJD_02300	IJGOFEKK_00836	LIPDOFKF_03552	FHPLNBJB_02006	PDGELPOA_00780	EOILBFBM_00741	ONOJFBAA_00732	NECCPCHG_00270	FHCCEOHO_00746	FGLKJKLB_00746	FIINALBL_03644	JABCBBBE_00772	BHGBCIGJ_04482	KBLOCAKP_00740	OIPBFMPM_00755	GGAJJFNN_01038	PPDJINJM_00747	EIIKJPLN_00763
relA		GTP pyrophosphokinase	25	25	1	25	9416				2231	2231	2231	MPFHJMPP_03406	IJMFKBOB_01876	MNCGPMMN_04290	PDEKFOND_00879	EHFBMLCB_03512	DNPANDNH_02439	JHBBMAED_03449	LIIOGJJD_03956	IJGOFEKK_03751	LIPDOFKF_00850	FHPLNBJB_03801	PDGELPOA_03526	EOILBFBM_03589	ONOJFBAA_03558	NECCPCHG_03206	FHCCEOHO_03616	FGLKJKLB_03761	FIINALBL_00893	JABCBBBE_03686	BHGBCIGJ_02791	KBLOCAKP_03552	OIPBFMPM_03654	GGAJJFNN_03729	PPDJINJM_03676	EIIKJPLN_03763
metB		Cystathionine gamma-synthase	25	25	1	25	10485				1160	1160	1160	MPFHJMPP_02577	IJMFKBOB_02633	MNCGPMMN_03459	PDEKFOND_01640	EHFBMLCB_04300	DNPANDNH_01666	JHBBMAED_04225	LIIOGJJD_03177	IJGOFEKK_04737	LIPDOFKF_00095	FHPLNBJB_02908	PDGELPOA_04366	EOILBFBM_04395	ONOJFBAA_04351	NECCPCHG_03396	FHCCEOHO_04390	FGLKJKLB_04761	FIINALBL_04400	JABCBBBE_04602	BHGBCIGJ_03606	KBLOCAKP_04332	OIPBFMPM_04488	GGAJJFNN_04498	PPDJINJM_04486	EIIKJPLN_04597
pflD		Trans-4-hydroxy-L-proline dehydratase	25	25	1	25	5872				2432	2432	2432	MPFHJMPP_01064	IJMFKBOB_04075	MNCGPMMN_02011	PDEKFOND_03109	EHFBMLCB_01313	DNPANDNH_00147	JHBBMAED_01328	LIIOGJJD_01673	IJGOFEKK_01467	LIPDOFKF_02893	FHPLNBJB_01294	PDGELPOA_01398	EOILBFBM_01394	ONOJFBAA_01449	NECCPCHG_01178	FHCCEOHO_01337	FGLKJKLB_01469	FIINALBL_03034	JABCBBBE_01354	BHGBCIGJ_00526	KBLOCAKP_01347	OIPBFMPM_01365	GGAJJFNN_01624	PPDJINJM_01342	EIIKJPLN_01422
leuA_1		2-isopropylmalate synthase	25	25	1	25	14947				1571	1571	1571	MPFHJMPP_01781	IJMFKBOB_03440	MNCGPMMN_02657	PDEKFOND_02462	EHFBMLCB_00677	DNPANDNH_00837	JHBBMAED_00678	LIIOGJJD_02355	IJGOFEKK_00783	LIPDOFKF_03604	FHPLNBJB_02061	PDGELPOA_00703	EOILBFBM_00689	ONOJFBAA_00680	NECCPCHG_00218	FHCCEOHO_00693	FGLKJKLB_00691	FIINALBL_03700	JABCBBBE_00718	BHGBCIGJ_04429	KBLOCAKP_00687	OIPBFMPM_00702	GGAJJFNN_00976	PPDJINJM_00693	EIIKJPLN_00710
frr		Ribosome-recycling factor	25	25	1	25	14844				557	557	557	MPFHJMPP_01692	IJMFKBOB_03527	MNCGPMMN_02568	PDEKFOND_02550	EHFBMLCB_00764	DNPANDNH_00749	JHBBMAED_00765	LIIOGJJD_02264	IJGOFEKK_00872	LIPDOFKF_03517	FHPLNBJB_01971	PDGELPOA_00815	EOILBFBM_00776	ONOJFBAA_00767	NECCPCHG_00312	FHCCEOHO_00782	FGLKJKLB_00781	FIINALBL_03609	JABCBBBE_00807	BHGBCIGJ_04517	KBLOCAKP_00775	OIPBFMPM_00790	GGAJJFNN_01073	PPDJINJM_00782	EIIKJPLN_00798
group_13470		hypothetical protein	25	25	1	25	10242				2087	2087	2087	MPFHJMPP_02817	IJMFKBOB_02392	MNCGPMMN_03698	PDEKFOND_01397	EHFBMLCB_04058	DNPANDNH_01907	JHBBMAED_03991	LIIOGJJD_03416	IJGOFEKK_04460	LIPDOFKF_00327	FHPLNBJB_03144	PDGELPOA_04128	EOILBFBM_04150	ONOJFBAA_04106	NECCPCHG_02394	FHCCEOHO_04153	FGLKJKLB_04433	FIINALBL_04132	JABCBBBE_04339	BHGBCIGJ_03334	KBLOCAKP_04063	OIPBFMPM_04229	GGAJJFNN_04261	PPDJINJM_04253	EIIKJPLN_04356
ompR_3		Transcriptional regulatory protein OmpR	25	25	1	25	10276				719	719	719	MPFHJMPP_02787	IJMFKBOB_02422	MNCGPMMN_03668	PDEKFOND_01428	EHFBMLCB_04089	DNPANDNH_01877	JHBBMAED_04021	LIIOGJJD_03386	IJGOFEKK_04490	LIPDOFKF_00297	FHPLNBJB_03114	PDGELPOA_04158	EOILBFBM_04180	ONOJFBAA_04136	NECCPCHG_02424	FHCCEOHO_04183	FGLKJKLB_04463	FIINALBL_04162	JABCBBBE_04369	BHGBCIGJ_03364	KBLOCAKP_04093	OIPBFMPM_04259	GGAJJFNN_04291	PPDJINJM_04283	EIIKJPLN_04386
ubiE		Ubiquinone/menaquinone biosynthesis C-methyltransferase UbiE	25	25	1	25	10401				755	755	755	MPFHJMPP_02669	IJMFKBOB_02543	MNCGPMMN_03543	PDEKFOND_01554	EHFBMLCB_04210	DNPANDNH_01756	JHBBMAED_04141	LIIOGJJD_03264	IJGOFEKK_04647	LIPDOFKF_00179	FHPLNBJB_02992	PDGELPOA_04282	EOILBFBM_04303	ONOJFBAA_04259	NECCPCHG_03673	FHCCEOHO_04306	FGLKJKLB_04677	FIINALBL_04316	JABCBBBE_04518	BHGBCIGJ_03515	KBLOCAKP_04242	OIPBFMPM_04403	GGAJJFNN_04414	PPDJINJM_04402	EIIKJPLN_04507
skp		Chaperone protein Skp	25	25	1	25	14838				494	494	494	MPFHJMPP_01686	IJMFKBOB_03533	MNCGPMMN_02562	PDEKFOND_02556	EHFBMLCB_00770	DNPANDNH_00743	JHBBMAED_00771	LIIOGJJD_02258	IJGOFEKK_00878	LIPDOFKF_03511	FHPLNBJB_01965	PDGELPOA_00821	EOILBFBM_00782	ONOJFBAA_00773	NECCPCHG_00318	FHCCEOHO_00788	FGLKJKLB_00787	FIINALBL_03603	JABCBBBE_00813	BHGBCIGJ_04523	KBLOCAKP_00781	OIPBFMPM_00796	GGAJJFNN_01079	PPDJINJM_00788	EIIKJPLN_00804
acrA		Multidrug efflux pump subunit AcrA	25	25	1	25	1721				1193	1193	1193	MPFHJMPP_01407	IJMFKBOB_03735	MNCGPMMN_02353	PDEKFOND_02759	EHFBMLCB_00967	DNPANDNH_00486	JHBBMAED_00985	LIIOGJJD_02054	IJGOFEKK_01120	LIPDOFKF_03266	FHPLNBJB_01635	PDGELPOA_01065	EOILBFBM_00984	ONOJFBAA_01040	NECCPCHG_00501	FHCCEOHO_00995	FGLKJKLB_01053	FIINALBL_03380	JABCBBBE_01015	BHGBCIGJ_00174	KBLOCAKP_01009	OIPBFMPM_01018	GGAJJFNN_01277	PPDJINJM_00996	EIIKJPLN_01004
mltF		Membrane-bound lytic murein transglycosylase F	25	25	1	25	9059				1550	1550	1550	MPFHJMPP_03649	IJMFKBOB_01643	MNCGPMMN_04542	PDEKFOND_00673	EHFBMLCB_03293	DNPANDNH_02646	JHBBMAED_03239	LIIOGJJD_04215	IJGOFEKK_03538	LIPDOFKF_01050	FHPLNBJB_04069	PDGELPOA_03297	EOILBFBM_03333	ONOJFBAA_03356	NECCPCHG_04156	FHCCEOHO_03406	FGLKJKLB_03539	FIINALBL_01159	JABCBBBE_03425	BHGBCIGJ_02529	KBLOCAKP_03329	OIPBFMPM_03457	GGAJJFNN_03513	PPDJINJM_03424	EIIKJPLN_03492
clsA		Cardiolipin synthase A	25	25	1	25	7641				1460	1460	1460	MPFHJMPP_04543	IJMFKBOB_00837	MNCGPMMN_00799	PDEKFOND_04359	EHFBMLCB_02490	DNPANDNH_03431	JHBBMAED_02488	LIIOGJJD_00435	IJGOFEKK_02669	LIPDOFKF_01830	FHPLNBJB_00188	PDGELPOA_02578	EOILBFBM_02581	ONOJFBAA_02602	NECCPCHG_00699	FHCCEOHO_02535	FGLKJKLB_02697	FIINALBL_01934	JABCBBBE_02566	BHGBCIGJ_01649	KBLOCAKP_02562	OIPBFMPM_02505	GGAJJFNN_02662	PPDJINJM_02647	EIIKJPLN_02678
sspA		Stringent starvation protein A	25	25	1	25	10114				638	638	638	MPFHJMPP_02945	IJMFKBOB_02265	MNCGPMMN_03826	PDEKFOND_01269	EHFBMLCB_03930	DNPANDNH_02035	JHBBMAED_03863	LIIOGJJD_03538	IJGOFEKK_04330	LIPDOFKF_00446	FHPLNBJB_03287	PDGELPOA_04000	EOILBFBM_04022	ONOJFBAA_03978	NECCPCHG_02254	FHCCEOHO_04024	FGLKJKLB_04305	FIINALBL_00462	JABCBBBE_04211	BHGBCIGJ_03206	KBLOCAKP_03936	OIPBFMPM_04110	GGAJJFNN_04133	PPDJINJM_04114	EIIKJPLN_04228
pgi		Glucose-6-phosphate isomerase	25	25	1	25	13817				1649	1649	1649	MPFHJMPP_02225	IJMFKBOB_03001	MNCGPMMN_03106	PDEKFOND_02000	EHFBMLCB_00239	DNPANDNH_01295	JHBBMAED_00238	LIIOGJJD_02812	IJGOFEKK_00233	LIPDOFKF_04042	FHPLNBJB_02488	PDGELPOA_00223	EOILBFBM_00243	ONOJFBAA_00244	NECCPCHG_03521	FHCCEOHO_00239	FGLKJKLB_00243	FIINALBL_00262	JABCBBBE_00268	BHGBCIGJ_03973	KBLOCAKP_00237	OIPBFMPM_00251	GGAJJFNN_00434	PPDJINJM_00231	EIIKJPLN_00240
yqaA		Inner membrane protein YqaA	25	25	1	25	9285				425	428	427	MPFHJMPP_03513	IJMFKBOB_01786	MNCGPMMN_04381	PDEKFOND_00788	EHFBMLCB_03421	DNPANDNH_02529	JHBBMAED_03358	LIIOGJJD_04047	IJGOFEKK_03641	LIPDOFKF_00938	FHPLNBJB_03891	PDGELPOA_03410	EOILBFBM_03499	ONOJFBAA_03468	NECCPCHG_02968	FHCCEOHO_03525	FGLKJKLB_03671	FIINALBL_00988	JABCBBBE_03595	BHGBCIGJ_02701	KBLOCAKP_03463	OIPBFMPM_03564	GGAJJFNN_03641	PPDJINJM_03587	EIIKJPLN_03652
chiP		Chitoporin	25	25	1	25	2063				1397	1397	1397	MPFHJMPP_01200	IJMFKBOB_03939	MNCGPMMN_02148	PDEKFOND_02970	EHFBMLCB_01175	DNPANDNH_00285	JHBBMAED_01192	LIIOGJJD_01848	IJGOFEKK_01331	LIPDOFKF_03030	FHPLNBJB_01432	PDGELPOA_01259	EOILBFBM_01258	ONOJFBAA_01313	NECCPCHG_01042	FHCCEOHO_01201	FGLKJKLB_01330	FIINALBL_03168	JABCBBBE_01218	BHGBCIGJ_00388	KBLOCAKP_01210	OIPBFMPM_01229	GGAJJFNN_01486	PPDJINJM_01205	EIIKJPLN_01286
cytR_2		HTH-type transcriptional repressor CytR	25	25	1	25	14119				1007	1007	1007	MPFHJMPP_04022	IJMFKBOB_01276	MNCGPMMN_00279	PDEKFOND_00266	EHFBMLCB_02875	DNPANDNH_03026	JHBBMAED_02880	LIIOGJJD_04568	IJGOFEKK_03086	LIPDOFKF_01436	FHPLNBJB_04435	PDGELPOA_02946	EOILBFBM_02981	ONOJFBAA_03003	NECCPCHG_03272	FHCCEOHO_03030	FGLKJKLB_03124	FIINALBL_01573	JABCBBBE_02972	BHGBCIGJ_02171	KBLOCAKP_02997	OIPBFMPM_02945	GGAJJFNN_03113	PPDJINJM_03047	EIIKJPLN_03134
yedI		Inner membrane protein YedI	25	25	1	25	12612				911	911	911	MPFHJMPP_04190	IJMFKBOB_01147	MNCGPMMN_00405	PDEKFOND_00136	EHFBMLCB_02754	DNPANDNH_03157	JHBBMAED_02761	LIIOGJJD_00142	IJGOFEKK_02961	LIPDOFKF_01558	FHPLNBJB_04583	PDGELPOA_02813	EOILBFBM_02858	ONOJFBAA_02880	NECCPCHG_00964	FHCCEOHO_02865	FGLKJKLB_03001	FIINALBL_01703	JABCBBBE_02852	BHGBCIGJ_02006	KBLOCAKP_02870	OIPBFMPM_02819	GGAJJFNN_02952	PPDJINJM_02915	EIIKJPLN_03011
fadB_1		Fatty acid oxidation complex subunit alpha	25	25	1	25	7814				869	869	869	MPFHJMPP_04615	IJMFKBOB_00765	MNCGPMMN_00836	PDEKFOND_04322	EHFBMLCB_02362	DNPANDNH_03467	JHBBMAED_02452	LIIOGJJD_00513	IJGOFEKK_02633	LIPDOFKF_01866	FHPLNBJB_00233	PDGELPOA_02538	EOILBFBM_02506	ONOJFBAA_02527	NECCPCHG_02679	FHCCEOHO_02495	FGLKJKLB_02654	FIINALBL_01980	JABCBBBE_02530	BHGBCIGJ_01613	KBLOCAKP_02469	OIPBFMPM_02463	GGAJJFNN_02622	PPDJINJM_02611	EIIKJPLN_02641
hexR_2		HTH-type transcriptional regulator HexR	25	25	1	25	12354				869	869	869	MPFHJMPP_04376	IJMFKBOB_01026	MNCGPMMN_00572	PDEKFOND_04529	EHFBMLCB_02650	DNPANDNH_03266	JHBBMAED_02655	LIIOGJJD_00263	IJGOFEKK_02837	LIPDOFKF_01666	FHPLNBJB_00030	PDGELPOA_02699	EOILBFBM_02750	ONOJFBAA_02772	NECCPCHG_00856	FHCCEOHO_02762	FGLKJKLB_02867	FIINALBL_01806	JABCBBBE_02725	BHGBCIGJ_01816	KBLOCAKP_02751	OIPBFMPM_02630	GGAJJFNN_02839	PPDJINJM_02807	EIIKJPLN_02847
group_13485		hypothetical protein	25	25	1	25	13833				626	626	626	MPFHJMPP_02210	IJMFKBOB_03016	MNCGPMMN_03091	PDEKFOND_02015	EHFBMLCB_00254	DNPANDNH_01280	JHBBMAED_00253	LIIOGJJD_02797	IJGOFEKK_00248	LIPDOFKF_04027	FHPLNBJB_02473	PDGELPOA_00238	EOILBFBM_00258	ONOJFBAA_00259	NECCPCHG_03536	FHCCEOHO_00254	FGLKJKLB_00258	FIINALBL_00277	JABCBBBE_00283	BHGBCIGJ_03988	KBLOCAKP_00252	OIPBFMPM_00266	GGAJJFNN_00449	PPDJINJM_00246	EIIKJPLN_00255
katG		Catalase-peroxidase	25	25	1	25	10482				2180	2180	2180	MPFHJMPP_02580	IJMFKBOB_02630	MNCGPMMN_03462	PDEKFOND_01637	EHFBMLCB_04297	DNPANDNH_01669	JHBBMAED_04222	LIIOGJJD_03180	IJGOFEKK_04734	LIPDOFKF_00098	FHPLNBJB_02911	PDGELPOA_04363	EOILBFBM_04392	ONOJFBAA_04348	NECCPCHG_03399	FHCCEOHO_04387	FGLKJKLB_04758	FIINALBL_04397	JABCBBBE_04599	BHGBCIGJ_03603	KBLOCAKP_04329	OIPBFMPM_04485	GGAJJFNN_04495	PPDJINJM_04483	EIIKJPLN_04594
rluB		Ribosomal large subunit pseudouridine synthase B	25	25	1	25	7797				875	875	875	MPFHJMPP_04599	IJMFKBOB_00781	MNCGPMMN_00820	PDEKFOND_04338	EHFBMLCB_02378	DNPANDNH_03451	JHBBMAED_02468	LIIOGJJD_00497	IJGOFEKK_02649	LIPDOFKF_01850	FHPLNBJB_00217	PDGELPOA_02554	EOILBFBM_02522	ONOJFBAA_02543	NECCPCHG_04326	FHCCEOHO_02511	FGLKJKLB_02670	FIINALBL_01961	JABCBBBE_02546	BHGBCIGJ_01629	KBLOCAKP_02485	OIPBFMPM_02480	GGAJJFNN_02638	PPDJINJM_02627	EIIKJPLN_02657
bioB		Biotin synthase	25	25	1	25	2184				1040	1040	1040	MPFHJMPP_01124	IJMFKBOB_04015	MNCGPMMN_02072	PDEKFOND_03048	EHFBMLCB_01253	DNPANDNH_00209	JHBBMAED_01268	LIIOGJJD_01735	IJGOFEKK_01407	LIPDOFKF_02954	FHPLNBJB_01355	PDGELPOA_01335	EOILBFBM_01334	ONOJFBAA_01389	NECCPCHG_01118	FHCCEOHO_01277	FGLKJKLB_01406	FIINALBL_03093	JABCBBBE_01294	BHGBCIGJ_00464	KBLOCAKP_01286	OIPBFMPM_01305	GGAJJFNN_01563	PPDJINJM_01281	EIIKJPLN_01362
group_13489		hypothetical protein	25	25	1	25	15029				1052	1052	1052	MPFHJMPP_01861	IJMFKBOB_03360	MNCGPMMN_02734	PDEKFOND_02382	EHFBMLCB_00600	DNPANDNH_00914	JHBBMAED_00598	LIIOGJJD_02446	IJGOFEKK_00706	LIPDOFKF_03681	FHPLNBJB_02138	PDGELPOA_00623	EOILBFBM_00609	ONOJFBAA_00600	NECCPCHG_00139	FHCCEOHO_00616	FGLKJKLB_00607	FIINALBL_03785	JABCBBBE_00640	BHGBCIGJ_04352	KBLOCAKP_00607	OIPBFMPM_00625	GGAJJFNN_00899	PPDJINJM_00606	EIIKJPLN_00630
yabJ		2-iminobutanoate/2-iminopropanoate deaminase	25	25	1	25	12285				344	344	344	MPFHJMPP_04418	IJMFKBOB_00984	MNCGPMMN_00676	PDEKFOND_04487	EHFBMLCB_02607	DNPANDNH_03308	JHBBMAED_02611	LIIOGJJD_00305	IJGOFEKK_02795	LIPDOFKF_01709	FHPLNBJB_00073	PDGELPOA_02657	EOILBFBM_02708	ONOJFBAA_02730	NECCPCHG_00814	FHCCEOHO_02659	FGLKJKLB_02823	FIINALBL_01848	JABCBBBE_02682	BHGBCIGJ_01774	KBLOCAKP_02709	OIPBFMPM_02588	GGAJJFNN_02797	PPDJINJM_02765	EIIKJPLN_02804
rcsA_1		Transcriptional regulatory protein RcsA	25	25	1	25	14014				599	599	599	MPFHJMPP_02088	IJMFKBOB_03136	MNCGPMMN_02961	PDEKFOND_02141	EHFBMLCB_00380	DNPANDNH_01160	JHBBMAED_00378	LIIOGJJD_02672	IJGOFEKK_00467	LIPDOFKF_03907	FHPLNBJB_02204	PDGELPOA_00417	EOILBFBM_00389	ONOJFBAA_00380	NECCPCHG_03751	FHCCEOHO_00378	FGLKJKLB_00384	FIINALBL_04019	JABCBBBE_00410	BHGBCIGJ_04120	KBLOCAKP_00372	OIPBFMPM_00401	GGAJJFNN_00574	PPDJINJM_00374	EIIKJPLN_00399
pgk		Phosphoglycerate kinase	25	25	1	25	8350				1163	1163	1163	MPFHJMPP_03304	IJMFKBOB_01985	MNCGPMMN_04157	PDEKFOND_00990	EHFBMLCB_03619	DNPANDNH_02328	JHBBMAED_03558	LIIOGJJD_03845	IJGOFEKK_03873	LIPDOFKF_00744	FHPLNBJB_03694	PDGELPOA_03640	EOILBFBM_03702	ONOJFBAA_03686	NECCPCHG_01407	FHCCEOHO_03738	FGLKJKLB_03902	FIINALBL_00803	JABCBBBE_03807	BHGBCIGJ_02911	KBLOCAKP_03655	OIPBFMPM_03772	GGAJJFNN_03833	PPDJINJM_03803	EIIKJPLN_03887
gcvT		Aminomethyltransferase	25	25	1	25	8364				1094	1094	1094	MPFHJMPP_03318	IJMFKBOB_01971	MNCGPMMN_04171	PDEKFOND_00976	EHFBMLCB_03605	DNPANDNH_02342	JHBBMAED_03544	LIIOGJJD_03859	IJGOFEKK_03859	LIPDOFKF_00758	FHPLNBJB_03708	PDGELPOA_03626	EOILBFBM_03688	ONOJFBAA_03672	NECCPCHG_01393	FHCCEOHO_03724	FGLKJKLB_03888	FIINALBL_00817	JABCBBBE_03793	BHGBCIGJ_02897	KBLOCAKP_03641	OIPBFMPM_03758	GGAJJFNN_03819	PPDJINJM_03789	EIIKJPLN_03873
yjfF		Inner membrane ABC transporter permease protein YjfF	25	25	1	25	13089				1001	1001	1001	MPFHJMPP_02007	IJMFKBOB_03213	MNCGPMMN_02886	PDEKFOND_02218	EHFBMLCB_00455	DNPANDNH_01082	JHBBMAED_00455	LIIOGJJD_02596	IJGOFEKK_00545	LIPDOFKF_03829	FHPLNBJB_02285	PDGELPOA_00491	EOILBFBM_00463	ONOJFBAA_00454	NECCPCHG_04205	FHCCEOHO_00463	FGLKJKLB_00459	FIINALBL_03940	JABCBBBE_00487	BHGBCIGJ_04194	KBLOCAKP_00449	OIPBFMPM_00476	GGAJJFNN_00747	PPDJINJM_00452	EIIKJPLN_00476
folD		Bifunctional protein FolD protein	25	25	1	25	1861				866	866	866	MPFHJMPP_01364	IJMFKBOB_03778	MNCGPMMN_02310	PDEKFOND_02803	EHFBMLCB_01011	DNPANDNH_00443	JHBBMAED_01028	LIIOGJJD_02011	IJGOFEKK_01163	LIPDOFKF_03187	FHPLNBJB_01592	PDGELPOA_01108	EOILBFBM_01027	ONOJFBAA_01083	NECCPCHG_00544	FHCCEOHO_01038	FGLKJKLB_01097	FIINALBL_03337	JABCBBBE_01058	BHGBCIGJ_00226	KBLOCAKP_01052	OIPBFMPM_01061	GGAJJFNN_01320	PPDJINJM_01039	EIIKJPLN_01046
ybiU		putative protein YbiU	25	25	1	25	5870				1256	1256	1256	MPFHJMPP_01066	IJMFKBOB_04073	MNCGPMMN_02013	PDEKFOND_03107	EHFBMLCB_01311	DNPANDNH_00149	JHBBMAED_01326	LIIOGJJD_01675	IJGOFEKK_01465	LIPDOFKF_02895	FHPLNBJB_01296	PDGELPOA_01396	EOILBFBM_01392	ONOJFBAA_01447	NECCPCHG_01176	FHCCEOHO_01335	FGLKJKLB_01467	FIINALBL_03036	JABCBBBE_01352	BHGBCIGJ_00524	KBLOCAKP_01345	OIPBFMPM_01363	GGAJJFNN_01622	PPDJINJM_01340	EIIKJPLN_01420
group_13497		hypothetical protein	25	25	1	25	12909				863	863	863	MPFHJMPP_04068	IJMFKBOB_01243	MNCGPMMN_00312	PDEKFOND_00232	EHFBMLCB_02842	DNPANDNH_03062	JHBBMAED_02849	LIIOGJJD_04600	IJGOFEKK_03054	LIPDOFKF_01469	FHPLNBJB_04467	PDGELPOA_02913	EOILBFBM_02950	ONOJFBAA_02973	NECCPCHG_03304	FHCCEOHO_02998	FGLKJKLB_03093	FIINALBL_01607	JABCBBBE_02939	BHGBCIGJ_02133	KBLOCAKP_02963	OIPBFMPM_02910	GGAJJFNN_03078	PPDJINJM_03015	EIIKJPLN_03101
deoB		Phosphopentomutase	25	25	1	25	15023				1223	1223	1223	MPFHJMPP_01855	IJMFKBOB_03366	MNCGPMMN_02728	PDEKFOND_02388	EHFBMLCB_00606	DNPANDNH_00908	JHBBMAED_00604	LIIOGJJD_02440	IJGOFEKK_00712	LIPDOFKF_03675	FHPLNBJB_02132	PDGELPOA_00629	EOILBFBM_00615	ONOJFBAA_00606	NECCPCHG_00145	FHCCEOHO_00622	FGLKJKLB_00613	FIINALBL_03779	JABCBBBE_00646	BHGBCIGJ_04358	KBLOCAKP_00613	OIPBFMPM_00631	GGAJJFNN_00905	PPDJINJM_00612	EIIKJPLN_00636
acs_1		Acetyl-coenzyme A synthetase	25	25	1	25	13913				1958	1958	1958	MPFHJMPP_02148	IJMFKBOB_03078	MNCGPMMN_03029	PDEKFOND_02078	EHFBMLCB_00317	DNPANDNH_01218	JHBBMAED_00315	LIIOGJJD_02733	IJGOFEKK_00310	LIPDOFKF_03965	FHPLNBJB_02411	PDGELPOA_00304	EOILBFBM_00321	ONOJFBAA_00322	NECCPCHG_04112	FHCCEOHO_00316	FGLKJKLB_00320	FIINALBL_00348	JABCBBBE_00345	BHGBCIGJ_04057	KBLOCAKP_00315	OIPBFMPM_00336	GGAJJFNN_00511	PPDJINJM_00308	EIIKJPLN_00317
kdgK_1		2-dehydro-3-deoxygluconokinase	25	25	1	25	13750				938	938	938	MPFHJMPP_02293	IJMFKBOB_02932	MNCGPMMN_03174	PDEKFOND_01930	EHFBMLCB_00171	DNPANDNH_01363	JHBBMAED_00170	LIIOGJJD_02884	IJGOFEKK_00165	LIPDOFKF_04110	FHPLNBJB_02557	PDGELPOA_00154	EOILBFBM_00175	ONOJFBAA_00176	NECCPCHG_01796	FHCCEOHO_00171	FGLKJKLB_00174	FIINALBL_00196	JABCBBBE_00200	BHGBCIGJ_03903	KBLOCAKP_00168	OIPBFMPM_00182	GGAJJFNN_00367	PPDJINJM_00162	EIIKJPLN_00172
wecE		dTDP-4-amino-4,6-dideoxygalactose transaminase	25	25	1	25	10436				1130	1130	1130	MPFHJMPP_02632	IJMFKBOB_02580	MNCGPMMN_03506	PDEKFOND_01592	EHFBMLCB_04247	DNPANDNH_01719	JHBBMAED_04178	LIIOGJJD_03226	IJGOFEKK_04684	LIPDOFKF_00142	FHPLNBJB_02955	PDGELPOA_04319	EOILBFBM_04341	ONOJFBAA_04297	NECCPCHG_03710	FHCCEOHO_04343	FGLKJKLB_04714	FIINALBL_04353	JABCBBBE_04555	BHGBCIGJ_03553	KBLOCAKP_04279	OIPBFMPM_04440	GGAJJFNN_04451	PPDJINJM_04439	EIIKJPLN_04544
yajI		putative lipoprotein YajI	25	25	1	25	1649				539	539	539	MPFHJMPP_01468	IJMFKBOB_03673	MNCGPMMN_02417	PDEKFOND_02696	EHFBMLCB_00905	DNPANDNH_00547	JHBBMAED_00925	LIIOGJJD_02118	IJGOFEKK_01052	LIPDOFKF_03326	FHPLNBJB_01696	PDGELPOA_01003	EOILBFBM_00922	ONOJFBAA_00978	NECCPCHG_00441	FHCCEOHO_00932	FGLKJKLB_00991	FIINALBL_03442	JABCBBBE_00953	BHGBCIGJ_00113	KBLOCAKP_00946	OIPBFMPM_00951	GGAJJFNN_01216	PPDJINJM_00935	EIIKJPLN_00943
eda		KHG/KDPG aldolase	25	25	1	25	12351				641	641	641	MPFHJMPP_04379	IJMFKBOB_01023	MNCGPMMN_00575	PDEKFOND_04526	EHFBMLCB_02647	DNPANDNH_03269	JHBBMAED_02651	LIIOGJJD_00266	IJGOFEKK_02834	LIPDOFKF_01669	FHPLNBJB_00033	PDGELPOA_02696	EOILBFBM_02747	ONOJFBAA_02769	NECCPCHG_00853	FHCCEOHO_02759	FGLKJKLB_02864	FIINALBL_01809	JABCBBBE_02722	BHGBCIGJ_01813	KBLOCAKP_02748	OIPBFMPM_02627	GGAJJFNN_02836	PPDJINJM_02804	EIIKJPLN_02844
ohrR		Organic hydroperoxide resistance transcriptional regulator	25	25	1	25	15051				452	452	452	MPFHJMPP_01882	IJMFKBOB_03339	MNCGPMMN_02755	PDEKFOND_02361	EHFBMLCB_00579	DNPANDNH_00935	JHBBMAED_00577	LIIOGJJD_02467	IJGOFEKK_00685	LIPDOFKF_03702	FHPLNBJB_02159	PDGELPOA_00602	EOILBFBM_00587	ONOJFBAA_00578	NECCPCHG_00118	FHCCEOHO_00595	FGLKJKLB_00585	FIINALBL_03808	JABCBBBE_00620	BHGBCIGJ_04331	KBLOCAKP_00586	OIPBFMPM_00604	GGAJJFNN_00877	PPDJINJM_00585	EIIKJPLN_00609
znuA		High-affinity zinc uptake system protein ZnuA	25	25	1	25	12358				959	959	959	MPFHJMPP_04372	IJMFKBOB_01030	MNCGPMMN_00568	PDEKFOND_04533	EHFBMLCB_02654	DNPANDNH_03262	JHBBMAED_02659	LIIOGJJD_00259	IJGOFEKK_02841	LIPDOFKF_01662	FHPLNBJB_00026	PDGELPOA_02703	EOILBFBM_02754	ONOJFBAA_02776	NECCPCHG_00860	FHCCEOHO_02766	FGLKJKLB_02871	FIINALBL_01802	JABCBBBE_02729	BHGBCIGJ_01820	KBLOCAKP_02755	OIPBFMPM_02634	GGAJJFNN_02843	PPDJINJM_02811	EIIKJPLN_02851
leuS		Leucine--tRNA ligase	25	25	1	25	2043				2582	2582	2582	MPFHJMPP_01227	IJMFKBOB_03912	MNCGPMMN_02175	PDEKFOND_02943	EHFBMLCB_01148	DNPANDNH_00312	JHBBMAED_01165	LIIOGJJD_01875	IJGOFEKK_01304	LIPDOFKF_03057	FHPLNBJB_01459	PDGELPOA_01232	EOILBFBM_01231	ONOJFBAA_01286	NECCPCHG_00682	FHCCEOHO_01174	FGLKJKLB_01303	FIINALBL_03195	JABCBBBE_01191	BHGBCIGJ_00362	KBLOCAKP_01183	OIPBFMPM_01202	GGAJJFNN_01459	PPDJINJM_01178	EIIKJPLN_01259
group_13507		hypothetical protein	25	25	1	25	15116				479	479	479	MPFHJMPP_01928	IJMFKBOB_03291	MNCGPMMN_02800	PDEKFOND_02310	EHFBMLCB_00534	DNPANDNH_00985	JHBBMAED_00531	LIIOGJJD_02514	IJGOFEKK_00630	LIPDOFKF_03749	FHPLNBJB_02369	PDGELPOA_00553	EOILBFBM_00540	ONOJFBAA_00531	NECCPCHG_00066	FHCCEOHO_00550	FGLKJKLB_00540	FIINALBL_03854	JABCBBBE_00575	BHGBCIGJ_04281	KBLOCAKP_00540	OIPBFMPM_00559	GGAJJFNN_00824	PPDJINJM_00540	EIIKJPLN_00564
yqjC		Protein YqjC	25	25	1	25	9982				368	368	368	MPFHJMPP_03128	IJMFKBOB_02160	MNCGPMMN_03933	PDEKFOND_01164	EHFBMLCB_03820	DNPANDNH_02138	JHBBMAED_03755	LIIOGJJD_03646	IJGOFEKK_04217	LIPDOFKF_00550	FHPLNBJB_03395	PDGELPOA_03895	EOILBFBM_03918	ONOJFBAA_03874	NECCPCHG_02367	FHCCEOHO_03917	FGLKJKLB_04197	FIINALBL_00580	JABCBBBE_04101	BHGBCIGJ_03102	KBLOCAKP_03831	OIPBFMPM_03991	GGAJJFNN_04021	PPDJINJM_04004	EIIKJPLN_04125
hycG		Formate hydrogenlyase subunit 7	25	25	1	25	9316				767	767	767	MPFHJMPP_03476	IJMFKBOB_01823	MNCGPMMN_04343	PDEKFOND_00825	EHFBMLCB_03458	DNPANDNH_02492	JHBBMAED_03396	LIIOGJJD_04010	IJGOFEKK_03678	LIPDOFKF_00903	FHPLNBJB_03854	PDGELPOA_03448	EOILBFBM_03536	ONOJFBAA_03505	NECCPCHG_03259	FHCCEOHO_03563	FGLKJKLB_03707	FIINALBL_00947	JABCBBBE_03632	BHGBCIGJ_02738	KBLOCAKP_03499	OIPBFMPM_03601	GGAJJFNN_03676	PPDJINJM_03623	EIIKJPLN_03686
trpS		Tryptophan--tRNA ligase	25	25	1	25	10253				1004	1004	1004	MPFHJMPP_02806	IJMFKBOB_02403	MNCGPMMN_03687	PDEKFOND_01408	EHFBMLCB_04069	DNPANDNH_01896	JHBBMAED_04002	LIIOGJJD_03405	IJGOFEKK_04471	LIPDOFKF_00316	FHPLNBJB_03133	PDGELPOA_04139	EOILBFBM_04161	ONOJFBAA_04117	NECCPCHG_02405	FHCCEOHO_04164	FGLKJKLB_04444	FIINALBL_04143	JABCBBBE_04350	BHGBCIGJ_03345	KBLOCAKP_04074	OIPBFMPM_04240	GGAJJFNN_04272	PPDJINJM_04264	EIIKJPLN_04367
astA		Arginine N-succinyltransferase	25	25	1	25	6482				1034	1034	1034	MPFHJMPP_00628	IJMFKBOB_00015	MNCGPMMN_01543	PDEKFOND_03653	EHFBMLCB_01706	DNPANDNH_04131	JHBBMAED_01748	LIIOGJJD_01192	IJGOFEKK_01964	LIPDOFKF_02509	FHPLNBJB_00854	PDGELPOA_01851	EOILBFBM_01834	ONOJFBAA_01854	NECCPCHG_03119	FHCCEOHO_01813	FGLKJKLB_01965	FIINALBL_02603	JABCBBBE_01869	BHGBCIGJ_00965	KBLOCAKP_01805	OIPBFMPM_01774	GGAJJFNN_02011	PPDJINJM_01840	EIIKJPLN_01926
rng		Ribonuclease G	25	25	1	25	10134				1469	1469	1469	MPFHJMPP_02925	IJMFKBOB_02285	MNCGPMMN_03806	PDEKFOND_01289	EHFBMLCB_03950	DNPANDNH_02015	JHBBMAED_03883	LIIOGJJD_03518	IJGOFEKK_04350	LIPDOFKF_00426	FHPLNBJB_03267	PDGELPOA_04020	EOILBFBM_04042	ONOJFBAA_03998	NECCPCHG_02234	FHCCEOHO_04044	FGLKJKLB_04325	FIINALBL_00442	JABCBBBE_04231	BHGBCIGJ_03226	KBLOCAKP_03956	OIPBFMPM_04130	GGAJJFNN_04153	PPDJINJM_04134	EIIKJPLN_04248
gltI		Glutamate/aspartate import solute-binding protein	25	25	1	25	2049				905	905	905	MPFHJMPP_01221	IJMFKBOB_03918	MNCGPMMN_02169	PDEKFOND_02949	EHFBMLCB_01154	DNPANDNH_00306	JHBBMAED_01171	LIIOGJJD_01869	IJGOFEKK_01310	LIPDOFKF_03051	FHPLNBJB_01453	PDGELPOA_01238	EOILBFBM_01237	ONOJFBAA_01292	NECCPCHG_00688	FHCCEOHO_01180	FGLKJKLB_01309	FIINALBL_03189	JABCBBBE_01197	BHGBCIGJ_00367	KBLOCAKP_01189	OIPBFMPM_01208	GGAJJFNN_01465	PPDJINJM_01184	EIIKJPLN_01265
frdC		Fumarate reductase subunit C	25	25	1	25	14020				395	395	395	MPFHJMPP_02082	IJMFKBOB_03142	MNCGPMMN_02955	PDEKFOND_02147	EHFBMLCB_00386	DNPANDNH_01154	JHBBMAED_00384	LIIOGJJD_02666	IJGOFEKK_00473	LIPDOFKF_03901	FHPLNBJB_02210	PDGELPOA_00423	EOILBFBM_00395	ONOJFBAA_00386	NECCPCHG_03757	FHCCEOHO_00384	FGLKJKLB_00390	FIINALBL_04013	JABCBBBE_00416	BHGBCIGJ_04126	KBLOCAKP_00378	OIPBFMPM_00407	GGAJJFNN_00580	PPDJINJM_00380	EIIKJPLN_00405
lepA		Elongation factor 4	25	25	1	25	9072				1799	1799	1799	MPFHJMPP_03636	IJMFKBOB_01656	MNCGPMMN_04529	PDEKFOND_00686	EHFBMLCB_03306	DNPANDNH_02633	JHBBMAED_03252	LIIOGJJD_04201	IJGOFEKK_03551	LIPDOFKF_01037	FHPLNBJB_04056	PDGELPOA_03310	EOILBFBM_03400	ONOJFBAA_03369	NECCPCHG_04169	FHCCEOHO_03419	FGLKJKLB_03552	FIINALBL_01146	JABCBBBE_03438	BHGBCIGJ_02542	KBLOCAKP_03342	OIPBFMPM_03470	GGAJJFNN_03526	PPDJINJM_03437	EIIKJPLN_03505
artM_1		Arginine ABC transporter permease protein ArtM	25	25	1	25	5942				668	668	668	MPFHJMPP_01018	IJMFKBOB_04119	MNCGPMMN_01968	PDEKFOND_03192	EHFBMLCB_01362	DNPANDNH_00103	JHBBMAED_01372	LIIOGJJD_01588	IJGOFEKK_01510	LIPDOFKF_02841	FHPLNBJB_01244	PDGELPOA_01442	EOILBFBM_01438	ONOJFBAA_01493	NECCPCHG_01222	FHCCEOHO_01380	FGLKJKLB_01510	FIINALBL_02992	JABCBBBE_01618	BHGBCIGJ_00574	KBLOCAKP_01391	OIPBFMPM_01406	GGAJJFNN_01668	PPDJINJM_01399	EIIKJPLN_01465
purR_1		HTH-type transcriptional repressor PurR	25	25	1	25	6604				1025	1025	1025	MPFHJMPP_00535	IJMFKBOB_00107	MNCGPMMN_01416	PDEKFOND_03748	EHFBMLCB_01798	DNPANDNH_04038	JHBBMAED_01840	LIIOGJJD_01089	IJGOFEKK_02057	LIPDOFKF_02417	FHPLNBJB_00761	PDGELPOA_01947	EOILBFBM_01935	ONOJFBAA_01955	NECCPCHG_01874	FHCCEOHO_01914	FGLKJKLB_02066	FIINALBL_02508	JABCBBBE_01952	BHGBCIGJ_01057	KBLOCAKP_01899	OIPBFMPM_01875	GGAJJFNN_02103	PPDJINJM_01941	EIIKJPLN_02023
nfsB		Oxygen-insensitive NAD(P)H nitroreductase	25	25	1	25	1896				653	653	653	MPFHJMPP_01336	IJMFKBOB_03805	MNCGPMMN_02284	PDEKFOND_02831	EHFBMLCB_01037	DNPANDNH_00417	JHBBMAED_01054	LIIOGJJD_01984	IJGOFEKK_01194	LIPDOFKF_03161	FHPLNBJB_01563	PDGELPOA_01136	EOILBFBM_01127	ONOJFBAA_01182	NECCPCHG_00573	FHCCEOHO_01064	FGLKJKLB_01194	FIINALBL_03300	JABCBBBE_01087	BHGBCIGJ_00252	KBLOCAKP_01078	OIPBFMPM_01088	GGAJJFNN_01348	PPDJINJM_01066	EIIKJPLN_01147
rlhA_2		23S rRNA 5-hydroxycytidine synthase	25	25	1	25	14097				1361	1361	1361	MPFHJMPP_04050	IJMFKBOB_01262	MNCGPMMN_00293	PDEKFOND_00252	EHFBMLCB_02861	DNPANDNH_03044	JHBBMAED_02866	LIIOGJJD_04582	IJGOFEKK_03072	LIPDOFKF_01450	FHPLNBJB_04449	PDGELPOA_02932	EOILBFBM_02968	ONOJFBAA_02990	NECCPCHG_03286	FHCCEOHO_03016	FGLKJKLB_03110	FIINALBL_01589	JABCBBBE_02957	BHGBCIGJ_02153	KBLOCAKP_02983	OIPBFMPM_02928	GGAJJFNN_03095	PPDJINJM_03033	EIIKJPLN_03120
accA		Acetyl-coenzyme A carboxylase carboxyl transferase subunit alpha	25	25	1	25	14831				959	959	959	MPFHJMPP_01679	IJMFKBOB_03540	MNCGPMMN_02555	PDEKFOND_02563	EHFBMLCB_00777	DNPANDNH_00736	JHBBMAED_00778	LIIOGJJD_02251	IJGOFEKK_00885	LIPDOFKF_03504	FHPLNBJB_01958	PDGELPOA_00828	EOILBFBM_00789	ONOJFBAA_00780	NECCPCHG_00325	FHCCEOHO_00795	FGLKJKLB_00794	FIINALBL_03596	JABCBBBE_00820	BHGBCIGJ_04530	KBLOCAKP_00788	OIPBFMPM_00803	GGAJJFNN_01086	PPDJINJM_00795	EIIKJPLN_00811
fliE		Flagellar hook-basal body complex protein FliE	25	25	1	25	12591				314	314	314	MPFHJMPP_04210	IJMFKBOB_01127	MNCGPMMN_00425	PDEKFOND_00116	EHFBMLCB_02734	DNPANDNH_03177	JHBBMAED_02741	LIIOGJJD_00162	IJGOFEKK_02941	LIPDOFKF_01578	FHPLNBJB_04603	PDGELPOA_02793	EOILBFBM_02838	ONOJFBAA_02860	NECCPCHG_00944	FHCCEOHO_02845	FGLKJKLB_02981	FIINALBL_01723	JABCBBBE_02832	BHGBCIGJ_01985	KBLOCAKP_02850	OIPBFMPM_02798	GGAJJFNN_02932	PPDJINJM_02895	EIIKJPLN_02991
speA		Biosynthetic arginine decarboxylase	25	25	1	25	8338				1976	1976	1976	MPFHJMPP_03292	IJMFKBOB_01997	MNCGPMMN_04145	PDEKFOND_01003	EHFBMLCB_03631	DNPANDNH_02316	JHBBMAED_03570	LIIOGJJD_03833	IJGOFEKK_03886	LIPDOFKF_00732	FHPLNBJB_03682	PDGELPOA_03652	EOILBFBM_03714	ONOJFBAA_03698	NECCPCHG_01413	FHCCEOHO_03750	FGLKJKLB_03916	FIINALBL_00782	JABCBBBE_03820	BHGBCIGJ_02923	KBLOCAKP_03667	OIPBFMPM_03782	GGAJJFNN_03845	PPDJINJM_03815	EIIKJPLN_03899
dsdC		HTH-type transcriptional regulator DsdC	25	25	1	25	10714				926	926	926	MPFHJMPP_02434	IJMFKBOB_02777	MNCGPMMN_03317	PDEKFOND_01779	EHFBMLCB_00020	DNPANDNH_01521	JHBBMAED_00020	LIIOGJJD_03031	IJGOFEKK_00020	LIPDOFKF_04250	FHPLNBJB_02718	PDGELPOA_00020	EOILBFBM_00020	ONOJFBAA_00020	NECCPCHG_01635	FHCCEOHO_00020	FGLKJKLB_00020	FIINALBL_00020	JABCBBBE_00020	BHGBCIGJ_03748	KBLOCAKP_00020	OIPBFMPM_00020	GGAJJFNN_00175	PPDJINJM_00020	EIIKJPLN_00020
flgH		Flagellar L-ring protein	25	25	1	25	6365				698	698	698	MPFHJMPP_00732	IJMFKBOB_04349	MNCGPMMN_01646	PDEKFOND_03438	EHFBMLCB_01603	DNPANDNH_04346	JHBBMAED_01645	LIIOGJJD_01352	IJGOFEKK_01804	LIPDOFKF_02611	FHPLNBJB_00956	PDGELPOA_01683	EOILBFBM_01733	ONOJFBAA_01753	NECCPCHG_03859	FHCCEOHO_01616	FGLKJKLB_01810	FIINALBL_02704	JABCBBBE_01705	BHGBCIGJ_00829	KBLOCAKP_01627	OIPBFMPM_01672	GGAJJFNN_01907	PPDJINJM_01646	EIIKJPLN_01764
galS		HTH-type transcriptional regulator GalS	25	25	1	25	14168				1022	1022	1022	MPFHJMPP_03979	IJMFKBOB_01319	MNCGPMMN_00236	PDEKFOND_00310	EHFBMLCB_02918	DNPANDNH_02983	JHBBMAED_02923	LIIOGJJD_04524	IJGOFEKK_03129	LIPDOFKF_01393	FHPLNBJB_04392	PDGELPOA_02988	EOILBFBM_03024	ONOJFBAA_03046	NECCPCHG_03453	FHCCEOHO_03075	FGLKJKLB_03170	FIINALBL_01530	JABCBBBE_03016	BHGBCIGJ_02214	KBLOCAKP_03041	OIPBFMPM_02988	GGAJJFNN_03156	PPDJINJM_03090	EIIKJPLN_03177
ptsG_2		PTS system glucose-specific EIICB component	25	25	1	25	6389				1433	1433	1433	MPFHJMPP_00709	IJMFKBOB_04372	MNCGPMMN_01623	PDEKFOND_03461	EHFBMLCB_01626	DNPANDNH_04323	JHBBMAED_01668	LIIOGJJD_01329	IJGOFEKK_01827	LIPDOFKF_02588	FHPLNBJB_00933	PDGELPOA_01706	EOILBFBM_01756	ONOJFBAA_01776	NECCPCHG_03882	FHCCEOHO_01639	FGLKJKLB_01833	FIINALBL_02680	JABCBBBE_01729	BHGBCIGJ_00852	KBLOCAKP_01650	OIPBFMPM_01695	GGAJJFNN_01931	PPDJINJM_01669	EIIKJPLN_01787
clpS		ATP-dependent Clp protease adapter protein ClpS	25	25	1	25	5983				320	320	320	MPFHJMPP_00979	IJMFKBOB_04158	MNCGPMMN_01929	PDEKFOND_03232	EHFBMLCB_01401	DNPANDNH_00064	JHBBMAED_01411	LIIOGJJD_01548	IJGOFEKK_01549	LIPDOFKF_02802	FHPLNBJB_01205	PDGELPOA_01473	EOILBFBM_01477	ONOJFBAA_01532	NECCPCHG_01261	FHCCEOHO_01419	FGLKJKLB_01551	FIINALBL_02951	JABCBBBE_01579	BHGBCIGJ_00624	KBLOCAKP_01430	OIPBFMPM_01446	GGAJJFNN_01709	PPDJINJM_01438	EIIKJPLN_01504
tsaC		Threonylcarbamoyl-AMP synthase	25	25	1	25	10171				572	572	572	MPFHJMPP_02888	IJMFKBOB_02321	MNCGPMMN_03769	PDEKFOND_01326	EHFBMLCB_03987	DNPANDNH_01978	JHBBMAED_03920	LIIOGJJD_03480	IJGOFEKK_04389	LIPDOFKF_00389	FHPLNBJB_03206	PDGELPOA_04057	EOILBFBM_04079	ONOJFBAA_04035	NECCPCHG_04278	FHCCEOHO_04081	FGLKJKLB_04362	FIINALBL_04070	JABCBBBE_04268	BHGBCIGJ_03263	KBLOCAKP_03992	OIPBFMPM_04167	GGAJJFNN_04190	PPDJINJM_04191	EIIKJPLN_04285
gudP		putative glucarate transporter	25	25	1	25	9422				1355	1355	1355	MPFHJMPP_03400	IJMFKBOB_01882	MNCGPMMN_04284	PDEKFOND_00885	EHFBMLCB_03518	DNPANDNH_02433	JHBBMAED_03456	LIIOGJJD_03950	IJGOFEKK_03757	LIPDOFKF_00844	FHPLNBJB_03795	PDGELPOA_03533	EOILBFBM_03595	ONOJFBAA_03564	NECCPCHG_03200	FHCCEOHO_03622	FGLKJKLB_03767	FIINALBL_00887	JABCBBBE_03692	BHGBCIGJ_02797	KBLOCAKP_03558	OIPBFMPM_03660	GGAJJFNN_03735	PPDJINJM_03683	EIIKJPLN_03769
mdtK		Multidrug resistance protein MdtK	25	25	1	25	6599				1361	1361	1361	MPFHJMPP_00540	IJMFKBOB_00102	MNCGPMMN_01421	PDEKFOND_03743	EHFBMLCB_01793	DNPANDNH_04043	JHBBMAED_01835	LIIOGJJD_01094	IJGOFEKK_02052	LIPDOFKF_02422	FHPLNBJB_00766	PDGELPOA_01942	EOILBFBM_01930	ONOJFBAA_01950	NECCPCHG_01869	FHCCEOHO_01909	FGLKJKLB_02061	FIINALBL_02513	JABCBBBE_01947	BHGBCIGJ_01052	KBLOCAKP_01894	OIPBFMPM_01870	GGAJJFNN_02098	PPDJINJM_01936	EIIKJPLN_02018
barA		Signal transduction histidine-protein kinase BarA	25	25	1	25	9418				2732	2759	2757	MPFHJMPP_03404	IJMFKBOB_01878	MNCGPMMN_04288	PDEKFOND_00881	EHFBMLCB_03514	DNPANDNH_02437	JHBBMAED_03451	LIIOGJJD_03954	IJGOFEKK_03753	LIPDOFKF_00848	FHPLNBJB_03799	PDGELPOA_03529	EOILBFBM_03591	ONOJFBAA_03560	NECCPCHG_03204	FHCCEOHO_03618	FGLKJKLB_03763	FIINALBL_00891	JABCBBBE_03688	BHGBCIGJ_02793	KBLOCAKP_03554	OIPBFMPM_03656	GGAJJFNN_03731	PPDJINJM_03678	EIIKJPLN_03765
leuB		3-isopropylmalate dehydrogenase	25	25	1	25	14948				1091	1091	1091	MPFHJMPP_01782	IJMFKBOB_03439	MNCGPMMN_02658	PDEKFOND_02461	EHFBMLCB_00676	DNPANDNH_00838	JHBBMAED_00677	LIIOGJJD_02356	IJGOFEKK_00782	LIPDOFKF_03605	FHPLNBJB_02062	PDGELPOA_00702	EOILBFBM_00688	ONOJFBAA_00679	NECCPCHG_00217	FHCCEOHO_00692	FGLKJKLB_00690	FIINALBL_03701	JABCBBBE_00717	BHGBCIGJ_04428	KBLOCAKP_00686	OIPBFMPM_00701	GGAJJFNN_00975	PPDJINJM_00692	EIIKJPLN_00709
tktA		Transketolase 1	25	25	1	25	8348				1991	1991	1991	MPFHJMPP_03302	IJMFKBOB_01987	MNCGPMMN_04155	PDEKFOND_00992	EHFBMLCB_03621	DNPANDNH_02326	JHBBMAED_03560	LIIOGJJD_03843	IJGOFEKK_03875	LIPDOFKF_00742	FHPLNBJB_03692	PDGELPOA_03642	EOILBFBM_03704	ONOJFBAA_03688	NECCPCHG_01409	FHCCEOHO_03740	FGLKJKLB_03904	FIINALBL_00794	JABCBBBE_03809	BHGBCIGJ_02913	KBLOCAKP_03657	OIPBFMPM_03774	GGAJJFNN_03835	PPDJINJM_03805	EIIKJPLN_03889
nifJ		Pyruvate-flavodoxin oxidoreductase	25	25	1	25	14529				3524	3524	3524	MPFHJMPP_04676	IJMFKBOB_00647	MNCGPMMN_00896	PDEKFOND_04261	EHFBMLCB_02304	DNPANDNH_03527	JHBBMAED_02334	LIIOGJJD_00571	IJGOFEKK_02559	LIPDOFKF_01924	FHPLNBJB_00299	PDGELPOA_02483	EOILBFBM_02445	ONOJFBAA_02466	NECCPCHG_02800	FHCCEOHO_02436	FGLKJKLB_02592	FIINALBL_02358	JABCBBBE_02467	BHGBCIGJ_01555	KBLOCAKP_02389	OIPBFMPM_02401	GGAJJFNN_02560	PPDJINJM_02552	EIIKJPLN_02581
ygiN		putative quinol monooxygenase YgiN	25	25	1	25	8186				314	314	314	MPFHJMPP_03215	IJMFKBOB_02078	MNCGPMMN_04017	PDEKFOND_01078	EHFBMLCB_03711	DNPANDNH_02239	JHBBMAED_03648	LIIOGJJD_03757	IJGOFEKK_04080	LIPDOFKF_00657	FHPLNBJB_03480	PDGELPOA_03783	EOILBFBM_03798	ONOJFBAA_03792	NECCPCHG_01486	FHCCEOHO_03833	FGLKJKLB_04038	FIINALBL_00704	JABCBBBE_04006	BHGBCIGJ_03000	KBLOCAKP_03748	OIPBFMPM_03860	GGAJJFNN_03938	PPDJINJM_03896	EIIKJPLN_04015
mlc		Protein mlc	25	25	1	25	6739				1220	1220	1220	MPFHJMPP_00415	IJMFKBOB_00207	MNCGPMMN_01315	PDEKFOND_03852	EHFBMLCB_01900	DNPANDNH_03937	JHBBMAED_01937	LIIOGJJD_00987	IJGOFEKK_02179	LIPDOFKF_02318	FHPLNBJB_00663	PDGELPOA_02107	EOILBFBM_02032	ONOJFBAA_02052	NECCPCHG_01974	FHCCEOHO_02015	FGLKJKLB_02166	FIINALBL_02387	JABCBBBE_02048	BHGBCIGJ_01158	KBLOCAKP_01999	OIPBFMPM_01992	GGAJJFNN_02183	PPDJINJM_02042	EIIKJPLN_02135
mreC		Cell shape-determining protein MreC	25	25	1	25	10137				1016	1016	1016	MPFHJMPP_02922	IJMFKBOB_02288	MNCGPMMN_03803	PDEKFOND_01292	EHFBMLCB_03953	DNPANDNH_02012	JHBBMAED_03886	LIIOGJJD_03515	IJGOFEKK_04353	LIPDOFKF_00423	FHPLNBJB_03264	PDGELPOA_04023	EOILBFBM_04045	ONOJFBAA_04001	NECCPCHG_02231	FHCCEOHO_04047	FGLKJKLB_04328	FIINALBL_00439	JABCBBBE_04234	BHGBCIGJ_03229	KBLOCAKP_03959	OIPBFMPM_04133	GGAJJFNN_04156	PPDJINJM_04137	EIIKJPLN_04251
sodA		Superoxide dismutase [Mn]	25	25	1	25	10587				620	620	620	MPFHJMPP_02550	IJMFKBOB_02661	MNCGPMMN_03431	PDEKFOND_01667	EHFBMLCB_04327	DNPANDNH_01638	JHBBMAED_04252	LIIOGJJD_03148	IJGOFEKK_04764	LIPDOFKF_00067	FHPLNBJB_02844	PDGELPOA_04393	EOILBFBM_04422	ONOJFBAA_04378	NECCPCHG_03369	FHCCEOHO_04417	FGLKJKLB_04788	FIINALBL_04467	JABCBBBE_04629	BHGBCIGJ_03633	KBLOCAKP_04360	OIPBFMPM_04515	GGAJJFNN_00059	PPDJINJM_04513	EIIKJPLN_04629
marR_2		Multiple antibiotic resistance protein MarR	25	25	1	25	7179				434	434	434	MPFHJMPP_00136	IJMFKBOB_00457	MNCGPMMN_01104	PDEKFOND_04056	EHFBMLCB_02103	DNPANDNH_03724	JHBBMAED_02139	LIIOGJJD_00757	IJGOFEKK_02388	LIPDOFKF_02111	FHPLNBJB_00478	PDGELPOA_02320	EOILBFBM_02230	ONOJFBAA_02250	NECCPCHG_02667	FHCCEOHO_02227	FGLKJKLB_02373	FIINALBL_02169	JABCBBBE_02266	BHGBCIGJ_01374	KBLOCAKP_02202	OIPBFMPM_02201	GGAJJFNN_02344	PPDJINJM_02348	EIIKJPLN_02355
slyB		Outer membrane lipoprotein SlyB	25	25	1	25	6631				467	467	467	MPFHJMPP_00516	IJMFKBOB_00126	MNCGPMMN_01397	PDEKFOND_03767	EHFBMLCB_01817	DNPANDNH_04019	JHBBMAED_01859	LIIOGJJD_01070	IJGOFEKK_02076	LIPDOFKF_02398	FHPLNBJB_00738	PDGELPOA_01967	EOILBFBM_01954	ONOJFBAA_01974	NECCPCHG_01893	FHCCEOHO_01933	FGLKJKLB_02085	FIINALBL_02487	JABCBBBE_01974	BHGBCIGJ_01076	KBLOCAKP_01918	OIPBFMPM_01896	GGAJJFNN_02122	PPDJINJM_01960	EIIKJPLN_02042
gsiC_1		Glutathione transport system permease protein GsiC	25	25	1	25	14801				941	941	941	MPFHJMPP_01642	IJMFKBOB_03577	MNCGPMMN_02518	PDEKFOND_02600	EHFBMLCB_00814	DNPANDNH_00699	JHBBMAED_00815	LIIOGJJD_02214	IJGOFEKK_00922	LIPDOFKF_03467	FHPLNBJB_01921	PDGELPOA_00865	EOILBFBM_00826	ONOJFBAA_00817	NECCPCHG_00357	FHCCEOHO_00832	FGLKJKLB_00832	FIINALBL_03559	JABCBBBE_00857	BHGBCIGJ_00022	KBLOCAKP_00825	OIPBFMPM_00841	GGAJJFNN_01123	PPDJINJM_00832	EIIKJPLN_00848
putA		Bifunctional protein PutA	25	25	1	25	6286				3962	3962	3962	MPFHJMPP_00787	IJMFKBOB_04294	MNCGPMMN_01701	PDEKFOND_03382	EHFBMLCB_01548	DNPANDNH_04401	JHBBMAED_01559	LIIOGJJD_01408	IJGOFEKK_01749	LIPDOFKF_02666	FHPLNBJB_01011	PDGELPOA_01633	EOILBFBM_01678	ONOJFBAA_01680	NECCPCHG_04033	FHCCEOHO_01561	FGLKJKLB_01754	FIINALBL_02757	JABCBBBE_01436	BHGBCIGJ_00774	KBLOCAKP_01572	OIPBFMPM_01617	GGAJJFNN_01851	PPDJINJM_01578	EIIKJPLN_01708
ubiD		3-octaprenyl-4-hydroxybenzoate carboxy-lyase	25	25	1	25	10393				1493	1493	1493	MPFHJMPP_02677	IJMFKBOB_02535	MNCGPMMN_03551	PDEKFOND_01546	EHFBMLCB_04202	DNPANDNH_01764	JHBBMAED_04133	LIIOGJJD_03272	IJGOFEKK_04639	LIPDOFKF_00187	FHPLNBJB_03000	PDGELPOA_04274	EOILBFBM_04295	ONOJFBAA_04251	NECCPCHG_03665	FHCCEOHO_04298	FGLKJKLB_04669	FIINALBL_04308	JABCBBBE_04510	BHGBCIGJ_03507	KBLOCAKP_04234	OIPBFMPM_04395	GGAJJFNN_04406	PPDJINJM_04394	EIIKJPLN_04499
alaA		Glutamate-pyruvate aminotransferase AlaA	25	25	1	25	14284				1214	1214	1214	MPFHJMPP_03879	IJMFKBOB_01405	MNCGPMMN_00150	PDEKFOND_00396	EHFBMLCB_03063	DNPANDNH_02880	JHBBMAED_03009	LIIOGJJD_04437	IJGOFEKK_03278	LIPDOFKF_01307	FHPLNBJB_04305	PDGELPOA_03075	EOILBFBM_03110	ONOJFBAA_03132	NECCPCHG_02899	FHCCEOHO_03161	FGLKJKLB_03258	FIINALBL_01434	JABCBBBE_03169	BHGBCIGJ_02301	KBLOCAKP_03127	OIPBFMPM_03131	GGAJJFNN_03247	PPDJINJM_03176	EIIKJPLN_03263
melY		Melibiose permease	25	25	1	25	10588				1265	1265	1265	MPFHJMPP_02549	IJMFKBOB_02662	MNCGPMMN_03430	PDEKFOND_01668	EHFBMLCB_04328	DNPANDNH_01637	JHBBMAED_04253	LIIOGJJD_03147	IJGOFEKK_04765	LIPDOFKF_00066	FHPLNBJB_02843	PDGELPOA_04394	EOILBFBM_04423	ONOJFBAA_04379	NECCPCHG_03368	FHCCEOHO_04418	FGLKJKLB_04789	FIINALBL_04468	JABCBBBE_04630	BHGBCIGJ_03634	KBLOCAKP_04361	OIPBFMPM_04516	GGAJJFNN_00060	PPDJINJM_04514	EIIKJPLN_04630
aidB		Putative acyl-CoA dehydrogenase AidB	25	25	1	25	13134				1622	1622	1622	MPFHJMPP_02047	IJMFKBOB_03170	MNCGPMMN_02927	PDEKFOND_02175	EHFBMLCB_00414	DNPANDNH_01126	JHBBMAED_00412	LIIOGJJD_02637	IJGOFEKK_00501	LIPDOFKF_03873	FHPLNBJB_02245	PDGELPOA_00451	EOILBFBM_00423	ONOJFBAA_00414	NECCPCHG_03785	FHCCEOHO_00412	FGLKJKLB_00418	FIINALBL_03985	JABCBBBE_00445	BHGBCIGJ_04154	KBLOCAKP_00406	OIPBFMPM_00436	GGAJJFNN_00707	PPDJINJM_00408	EIIKJPLN_00433
mdtC		Multidrug resistance protein MdtC	25	25	1	25	14093				3077	3077	3077	MPFHJMPP_04054	IJMFKBOB_01256	MNCGPMMN_00297	PDEKFOND_00248	EHFBMLCB_02857	DNPANDNH_03048	JHBBMAED_02862	LIIOGJJD_04586	IJGOFEKK_03068	LIPDOFKF_01455	FHPLNBJB_04453	PDGELPOA_02928	EOILBFBM_02964	ONOJFBAA_02986	NECCPCHG_03290	FHCCEOHO_03012	FGLKJKLB_03106	FIINALBL_01593	JABCBBBE_02953	BHGBCIGJ_02149	KBLOCAKP_02977	OIPBFMPM_02924	GGAJJFNN_03091	PPDJINJM_03029	EIIKJPLN_03116
glyA		Serine hydroxymethyltransferase	25	25	1	25	9052				1253	1253	1253	MPFHJMPP_03656	IJMFKBOB_01636	MNCGPMMN_04549	PDEKFOND_00666	EHFBMLCB_03286	DNPANDNH_02653	JHBBMAED_03232	LIIOGJJD_04222	IJGOFEKK_03531	LIPDOFKF_01057	FHPLNBJB_04076	PDGELPOA_03290	EOILBFBM_03326	ONOJFBAA_03349	NECCPCHG_04149	FHCCEOHO_03399	FGLKJKLB_03532	FIINALBL_01166	JABCBBBE_03418	BHGBCIGJ_02522	KBLOCAKP_03322	OIPBFMPM_03450	GGAJJFNN_03506	PPDJINJM_03417	EIIKJPLN_03485
ywrO		General stress protein 14	25	25	1	25	10229				551	551	551	MPFHJMPP_02833	IJMFKBOB_02376	MNCGPMMN_03714	PDEKFOND_01381	EHFBMLCB_04042	DNPANDNH_01923	JHBBMAED_03975	LIIOGJJD_03423	IJGOFEKK_04444	LIPDOFKF_00334	FHPLNBJB_03151	PDGELPOA_04112	EOILBFBM_04134	ONOJFBAA_04090	NECCPCHG_02387	FHCCEOHO_04136	FGLKJKLB_04417	FIINALBL_04125	JABCBBBE_04323	BHGBCIGJ_03318	KBLOCAKP_04047	OIPBFMPM_04222	GGAJJFNN_04245	PPDJINJM_04246	EIIKJPLN_04340
slyA_2		Transcriptional regulator SlyA	25	25	1	25	6629				434	434	434	MPFHJMPP_00518	IJMFKBOB_00124	MNCGPMMN_01399	PDEKFOND_03765	EHFBMLCB_01815	DNPANDNH_04021	JHBBMAED_01857	LIIOGJJD_01072	IJGOFEKK_02074	LIPDOFKF_02400	FHPLNBJB_00740	PDGELPOA_01965	EOILBFBM_01952	ONOJFBAA_01972	NECCPCHG_01891	FHCCEOHO_01931	FGLKJKLB_02083	FIINALBL_02490	JABCBBBE_01972	BHGBCIGJ_01074	KBLOCAKP_01916	OIPBFMPM_01892	GGAJJFNN_02120	PPDJINJM_01958	EIIKJPLN_02040
yigB		5-amino-6-(5-phospho-D-ribitylamino)uracil phosphatase YigB	25	25	1	25	10419				716	716	716	MPFHJMPP_02652	IJMFKBOB_02560	MNCGPMMN_03526	PDEKFOND_01572	EHFBMLCB_04227	DNPANDNH_01739	JHBBMAED_04158	LIIOGJJD_03246	IJGOFEKK_04664	LIPDOFKF_00162	FHPLNBJB_02975	PDGELPOA_04299	EOILBFBM_04320	ONOJFBAA_04276	NECCPCHG_03690	FHCCEOHO_04323	FGLKJKLB_04694	FIINALBL_04333	JABCBBBE_04535	BHGBCIGJ_03533	KBLOCAKP_04259	OIPBFMPM_04420	GGAJJFNN_04431	PPDJINJM_04419	EIIKJPLN_04524
hisG		ATP phosphoribosyltransferase	25	25	1	25	12743				899	899	899	MPFHJMPP_04111	IJMFKBOB_01203	MNCGPMMN_00352	PDEKFOND_00188	EHFBMLCB_02804	DNPANDNH_03106	JHBBMAED_02811	LIIOGJJD_00027	IJGOFEKK_03013	LIPDOFKF_01508	FHPLNBJB_04511	PDGELPOA_02868	EOILBFBM_02908	ONOJFBAA_02930	NECCPCHG_01014	FHCCEOHO_02958	FGLKJKLB_03052	FIINALBL_01651	JABCBBBE_02902	BHGBCIGJ_02089	KBLOCAKP_02923	OIPBFMPM_02869	GGAJJFNN_03034	PPDJINJM_02973	EIIKJPLN_03061
zitB		Zinc transporter ZitB	25	25	1	25	2112				932	932	932	MPFHJMPP_01148	IJMFKBOB_03991	MNCGPMMN_02096	PDEKFOND_03024	EHFBMLCB_01228	DNPANDNH_00233	JHBBMAED_01244	LIIOGJJD_01793	IJGOFEKK_01383	LIPDOFKF_02978	FHPLNBJB_01379	PDGELPOA_01311	EOILBFBM_01310	ONOJFBAA_01365	NECCPCHG_01094	FHCCEOHO_01253	FGLKJKLB_01382	FIINALBL_03117	JABCBBBE_01270	BHGBCIGJ_00440	KBLOCAKP_01262	OIPBFMPM_01281	GGAJJFNN_01538	PPDJINJM_01257	EIIKJPLN_01338
araC		Arabinose operon regulatory protein	25	25	1	25	14958				845	845	845	MPFHJMPP_01792	IJMFKBOB_03429	MNCGPMMN_02668	PDEKFOND_02451	EHFBMLCB_00666	DNPANDNH_00848	JHBBMAED_00667	LIIOGJJD_02373	IJGOFEKK_00772	LIPDOFKF_03615	FHPLNBJB_02072	PDGELPOA_00692	EOILBFBM_00678	ONOJFBAA_00669	NECCPCHG_00207	FHCCEOHO_00682	FGLKJKLB_00680	FIINALBL_03715	JABCBBBE_00707	BHGBCIGJ_04418	KBLOCAKP_00676	OIPBFMPM_00691	GGAJJFNN_00965	PPDJINJM_00675	EIIKJPLN_00699
roxA_1		50S ribosomal protein L16 3-hydroxylase	25	25	1	25	15122				1121	1121	1121	MPFHJMPP_01932	IJMFKBOB_03287	MNCGPMMN_02804	PDEKFOND_02300	EHFBMLCB_00530	DNPANDNH_00989	JHBBMAED_00527	LIIOGJJD_02518	IJGOFEKK_00625	LIPDOFKF_03753	FHPLNBJB_02364	PDGELPOA_00549	EOILBFBM_00536	ONOJFBAA_00527	NECCPCHG_00062	FHCCEOHO_00546	FGLKJKLB_00536	FIINALBL_03860	JABCBBBE_00571	BHGBCIGJ_04277	KBLOCAKP_00536	OIPBFMPM_00555	GGAJJFNN_00820	PPDJINJM_00536	EIIKJPLN_00560
gfcB		putative lipoprotein GfcB	25	25	1	25	13819				638	638	638	MPFHJMPP_02223	IJMFKBOB_03003	MNCGPMMN_03104	PDEKFOND_02002	EHFBMLCB_00241	DNPANDNH_01293	JHBBMAED_00240	LIIOGJJD_02810	IJGOFEKK_00235	LIPDOFKF_04040	FHPLNBJB_02486	PDGELPOA_00225	EOILBFBM_00245	ONOJFBAA_00246	NECCPCHG_03523	FHCCEOHO_00241	FGLKJKLB_00245	FIINALBL_00264	JABCBBBE_00270	BHGBCIGJ_03975	KBLOCAKP_00239	OIPBFMPM_00253	GGAJJFNN_00436	PPDJINJM_00233	EIIKJPLN_00242
lpxB		Lipid-A-disaccharide synthase	25	25	1	25	14834				1148	1148	1148	MPFHJMPP_01682	IJMFKBOB_03537	MNCGPMMN_02558	PDEKFOND_02560	EHFBMLCB_00774	DNPANDNH_00739	JHBBMAED_00775	LIIOGJJD_02254	IJGOFEKK_00882	LIPDOFKF_03507	FHPLNBJB_01961	PDGELPOA_00825	EOILBFBM_00786	ONOJFBAA_00777	NECCPCHG_00322	FHCCEOHO_00792	FGLKJKLB_00791	FIINALBL_03599	JABCBBBE_00817	BHGBCIGJ_04527	KBLOCAKP_00785	OIPBFMPM_00800	GGAJJFNN_01083	PPDJINJM_00792	EIIKJPLN_00808
soxR		Redox-sensitive transcriptional activator SoxR	25	25	1	25	13904				458	458	458	MPFHJMPP_02157	IJMFKBOB_03069	MNCGPMMN_03038	PDEKFOND_02069	EHFBMLCB_00308	DNPANDNH_01227	JHBBMAED_00306	LIIOGJJD_02742	IJGOFEKK_00301	LIPDOFKF_03974	FHPLNBJB_02420	PDGELPOA_00295	EOILBFBM_00311	ONOJFBAA_00312	NECCPCHG_04103	FHCCEOHO_00307	FGLKJKLB_00311	FIINALBL_00339	JABCBBBE_00336	BHGBCIGJ_04048	KBLOCAKP_00306	OIPBFMPM_00327	GGAJJFNN_00502	PPDJINJM_00299	EIIKJPLN_00308
ydhF		Oxidoreductase YdhF	25	25	1	25	6616				896	896	896	MPFHJMPP_00523	IJMFKBOB_00119	MNCGPMMN_01404	PDEKFOND_03760	EHFBMLCB_01810	DNPANDNH_04026	JHBBMAED_01852	LIIOGJJD_01077	IJGOFEKK_02069	LIPDOFKF_02405	FHPLNBJB_00749	PDGELPOA_01960	EOILBFBM_01947	ONOJFBAA_01967	NECCPCHG_01886	FHCCEOHO_01926	FGLKJKLB_02078	FIINALBL_02495	JABCBBBE_01965	BHGBCIGJ_01069	KBLOCAKP_01911	OIPBFMPM_01887	GGAJJFNN_02115	PPDJINJM_01953	EIIKJPLN_02035
acnA		Aconitate hydratase A	25	25	1	25	7804				2675	2675	2675	MPFHJMPP_04606	IJMFKBOB_00774	MNCGPMMN_00827	PDEKFOND_04331	EHFBMLCB_02371	DNPANDNH_03458	JHBBMAED_02461	LIIOGJJD_00504	IJGOFEKK_02642	LIPDOFKF_01857	FHPLNBJB_00224	PDGELPOA_02547	EOILBFBM_02515	ONOJFBAA_02536	NECCPCHG_02670	FHCCEOHO_02504	FGLKJKLB_02663	FIINALBL_01968	JABCBBBE_02539	BHGBCIGJ_01622	KBLOCAKP_02478	OIPBFMPM_02473	GGAJJFNN_02631	PPDJINJM_02620	EIIKJPLN_02650
livK		Leucine-specific-binding protein	25	25	1	25	13844				1109	1109	1109	MPFHJMPP_02199	IJMFKBOB_03027	MNCGPMMN_03080	PDEKFOND_02026	EHFBMLCB_00265	DNPANDNH_01269	JHBBMAED_00264	LIIOGJJD_02786	IJGOFEKK_00259	LIPDOFKF_04016	FHPLNBJB_02462	PDGELPOA_00249	EOILBFBM_00269	ONOJFBAA_00270	NECCPCHG_03547	FHCCEOHO_00265	FGLKJKLB_00269	FIINALBL_00288	JABCBBBE_00294	BHGBCIGJ_03999	KBLOCAKP_00263	OIPBFMPM_00277	GGAJJFNN_00460	PPDJINJM_00257	EIIKJPLN_00266
glk		Glucokinase	25	25	1	25	8824				965	965	965	MPFHJMPP_03792	IJMFKBOB_01492	MNCGPMMN_00063	PDEKFOND_00491	EHFBMLCB_03149	DNPANDNH_02791	JHBBMAED_03096	LIIOGJJD_04355	IJGOFEKK_03399	LIPDOFKF_01195	FHPLNBJB_04214	PDGELPOA_03156	EOILBFBM_03194	ONOJFBAA_03217	NECCPCHG_02819	FHCCEOHO_03248	FGLKJKLB_03399	FIINALBL_01301	JABCBBBE_03284	BHGBCIGJ_02385	KBLOCAKP_03191	OIPBFMPM_03313	GGAJJFNN_03338	PPDJINJM_03275	EIIKJPLN_03343
aroG		Phospho-2-dehydro-3-deoxyheptonate aldolase, Phe-sensitive	25	25	1	25	2114				1052	1052	1052	MPFHJMPP_01146	IJMFKBOB_03993	MNCGPMMN_02094	PDEKFOND_03026	EHFBMLCB_01230	DNPANDNH_00231	JHBBMAED_01246	LIIOGJJD_01791	IJGOFEKK_01385	LIPDOFKF_02976	FHPLNBJB_01377	PDGELPOA_01313	EOILBFBM_01312	ONOJFBAA_01367	NECCPCHG_01096	FHCCEOHO_01255	FGLKJKLB_01384	FIINALBL_03115	JABCBBBE_01272	BHGBCIGJ_00442	KBLOCAKP_01264	OIPBFMPM_01283	GGAJJFNN_01540	PPDJINJM_01259	EIIKJPLN_01340
slt		Soluble lytic murein transglycosylase	25	25	1	25	15013				1937	1940	1937	MPFHJMPP_01845	IJMFKBOB_03376	MNCGPMMN_02718	PDEKFOND_02398	EHFBMLCB_00616	DNPANDNH_00898	JHBBMAED_00614	LIIOGJJD_02430	IJGOFEKK_00722	LIPDOFKF_03665	FHPLNBJB_02122	PDGELPOA_00639	EOILBFBM_00625	ONOJFBAA_00616	NECCPCHG_00155	FHCCEOHO_00632	FGLKJKLB_00623	FIINALBL_03769	JABCBBBE_00656	BHGBCIGJ_04368	KBLOCAKP_00623	OIPBFMPM_00641	GGAJJFNN_00915	PPDJINJM_00622	EIIKJPLN_00646
uspB		Universal stress protein B	25	25	1	25	10347				335	335	335	MPFHJMPP_02719	IJMFKBOB_02491	MNCGPMMN_03597	PDEKFOND_01499	EHFBMLCB_04158	DNPANDNH_01808	JHBBMAED_04089	LIIOGJJD_03317	IJGOFEKK_04591	LIPDOFKF_00231	FHPLNBJB_03046	PDGELPOA_04252	EOILBFBM_04251	ONOJFBAA_04207	NECCPCHG_02493	FHCCEOHO_04253	FGLKJKLB_04623	FIINALBL_04261	JABCBBBE_04465	BHGBCIGJ_03462	KBLOCAKP_04190	OIPBFMPM_04349	GGAJJFNN_04361	PPDJINJM_04352	EIIKJPLN_04454
group_13566		putative protein	25	25	1	25	7143				1343	1343	1343	MPFHJMPP_00169	IJMFKBOB_00424	MNCGPMMN_01136	PDEKFOND_04021	EHFBMLCB_02070	DNPANDNH_03756	JHBBMAED_02107	LIIOGJJD_00789	IJGOFEKK_02354	LIPDOFKF_02144	FHPLNBJB_00511	PDGELPOA_02352	EOILBFBM_02198	ONOJFBAA_02218	NECCPCHG_02634	FHCCEOHO_02195	FGLKJKLB_02340	FIINALBL_02136	JABCBBBE_02233	BHGBCIGJ_01340	KBLOCAKP_02170	OIPBFMPM_02168	GGAJJFNN_02310	PPDJINJM_02313	EIIKJPLN_02318
kdpB		Potassium-transporting ATPase ATP-binding subunit	25	25	1	25	2076				2048	2048	2048	MPFHJMPP_01187	IJMFKBOB_03952	MNCGPMMN_02135	PDEKFOND_02983	EHFBMLCB_01189	DNPANDNH_00272	JHBBMAED_01205	LIIOGJJD_01835	IJGOFEKK_01344	LIPDOFKF_03017	FHPLNBJB_01418	PDGELPOA_01272	EOILBFBM_01271	ONOJFBAA_01326	NECCPCHG_01055	FHCCEOHO_01214	FGLKJKLB_01343	FIINALBL_03155	JABCBBBE_01231	BHGBCIGJ_00401	KBLOCAKP_01223	OIPBFMPM_01242	GGAJJFNN_01499	PPDJINJM_01218	EIIKJPLN_01299
rbsK		Ribokinase	25	25	1	25	10649				929	929	929	MPFHJMPP_02497	IJMFKBOB_02714	MNCGPMMN_03375	PDEKFOND_01720	EHFBMLCB_04381	DNPANDNH_01583	JHBBMAED_04305	LIIOGJJD_03095	IJGOFEKK_04826	LIPDOFKF_00012	FHPLNBJB_02783	PDGELPOA_04449	EOILBFBM_04483	ONOJFBAA_04439	NECCPCHG_04244	FHCCEOHO_04472	FGLKJKLB_04844	FIINALBL_04517	JABCBBBE_04682	BHGBCIGJ_03688	KBLOCAKP_04413	OIPBFMPM_04565	GGAJJFNN_00113	PPDJINJM_04569	EIIKJPLN_04682
csbC		putative metabolite transport protein CsbC	25	25	1	25	8150				1466	1469	1466	MPFHJMPP_03184	IJMFKBOB_02109	MNCGPMMN_03986	PDEKFOND_01109	EHFBMLCB_03742	DNPANDNH_02208	JHBBMAED_03679	LIIOGJJD_03726	IJGOFEKK_04112	LIPDOFKF_00626	FHPLNBJB_03448	PDGELPOA_03815	EOILBFBM_03829	ONOJFBAA_03823	NECCPCHG_01517	FHCCEOHO_03864	FGLKJKLB_04069	FIINALBL_00671	JABCBBBE_04037	BHGBCIGJ_03031	KBLOCAKP_03779	OIPBFMPM_03891	GGAJJFNN_03969	PPDJINJM_03927	EIIKJPLN_04046
ydcZ		Inner membrane protein YdcZ	25	25	1	25	14553				449	449	449	MPFHJMPP_04698	IJMFKBOB_00627	MNCGPMMN_00915	PDEKFOND_04242	EHFBMLCB_02285	DNPANDNH_03548	JHBBMAED_02315	LIIOGJJD_00592	IJGOFEKK_02540	LIPDOFKF_01945	FHPLNBJB_00320	PDGELPOA_02460	EOILBFBM_02424	ONOJFBAA_02444	NECCPCHG_02037	FHCCEOHO_02417	FGLKJKLB_02573	FIINALBL_02339	JABCBBBE_02446	BHGBCIGJ_01536	KBLOCAKP_02369	OIPBFMPM_02382	GGAJJFNN_02539	PPDJINJM_02531	EIIKJPLN_02560
group_13571		hypothetical protein	25	25	1	25	7597				809	809	809	MPFHJMPP_04501	IJMFKBOB_00879	MNCGPMMN_00756	PDEKFOND_04402	EHFBMLCB_02533	DNPANDNH_03389	JHBBMAED_02531	LIIOGJJD_00392	IJGOFEKK_02711	LIPDOFKF_01788	FHPLNBJB_00148	PDGELPOA_02622	EOILBFBM_02623	ONOJFBAA_02644	NECCPCHG_00741	FHCCEOHO_02578	FGLKJKLB_02740	FIINALBL_01889	JABCBBBE_02607	BHGBCIGJ_01692	KBLOCAKP_02604	OIPBFMPM_02547	GGAJJFNN_02706	PPDJINJM_02690	EIIKJPLN_02720
ppiD		Peptidyl-prolyl cis-trans isomerase D	25	25	1	25	1678				1871	1871	1871	MPFHJMPP_01440	IJMFKBOB_03700	MNCGPMMN_02389	PDEKFOND_02724	EHFBMLCB_00934	DNPANDNH_00519	JHBBMAED_00952	LIIOGJJD_02087	IJGOFEKK_01080	LIPDOFKF_03299	FHPLNBJB_01668	PDGELPOA_01031	EOILBFBM_00950	ONOJFBAA_01006	NECCPCHG_00468	FHCCEOHO_00960	FGLKJKLB_01019	FIINALBL_03414	JABCBBBE_00981	BHGBCIGJ_00141	KBLOCAKP_00974	OIPBFMPM_00979	GGAJJFNN_01244	PPDJINJM_00963	EIIKJPLN_00971
yfcD		putative Nudix hydrolase YfcD	25	25	1	25	14299				554	554	554	MPFHJMPP_03865	IJMFKBOB_01419	MNCGPMMN_00136	PDEKFOND_00410	EHFBMLCB_03077	DNPANDNH_02866	JHBBMAED_03023	LIIOGJJD_04423	IJGOFEKK_03292	LIPDOFKF_01293	FHPLNBJB_04291	PDGELPOA_03090	EOILBFBM_03124	ONOJFBAA_03146	NECCPCHG_02885	FHCCEOHO_03175	FGLKJKLB_03272	FIINALBL_01420	JABCBBBE_03183	BHGBCIGJ_02315	KBLOCAKP_03141	OIPBFMPM_03145	GGAJJFNN_03261	PPDJINJM_03190	EIIKJPLN_03277
group_13574		hypothetical protein	25	25	1	25	9412				1109	1109	1109	MPFHJMPP_03410	IJMFKBOB_01872	MNCGPMMN_04294	PDEKFOND_00875	EHFBMLCB_03508	DNPANDNH_02443	JHBBMAED_03445	LIIOGJJD_03960	IJGOFEKK_03747	LIPDOFKF_00854	FHPLNBJB_03805	PDGELPOA_03522	EOILBFBM_03585	ONOJFBAA_03554	NECCPCHG_03210	FHCCEOHO_03612	FGLKJKLB_03757	FIINALBL_00897	JABCBBBE_03682	BHGBCIGJ_02787	KBLOCAKP_03548	OIPBFMPM_03650	GGAJJFNN_03725	PPDJINJM_03672	EIIKJPLN_03759
grpE		Protein GrpE	25	25	1	25	9117				593	593	593	MPFHJMPP_03593	IJMFKBOB_01699	MNCGPMMN_04486	PDEKFOND_00730	EHFBMLCB_03349	DNPANDNH_02590	JHBBMAED_03295	LIIOGJJD_04158	IJGOFEKK_03594	LIPDOFKF_00994	FHPLNBJB_04013	PDGELPOA_03353	EOILBFBM_03443	ONOJFBAA_03412	NECCPCHG_03024	FHCCEOHO_03462	FGLKJKLB_03595	FIINALBL_01103	JABCBBBE_03482	BHGBCIGJ_02585	KBLOCAKP_03385	OIPBFMPM_03513	GGAJJFNN_03569	PPDJINJM_03480	EIIKJPLN_03548
rsxE		Ion-translocating oxidoreductase complex subunit E	25	25	1	25	6640				686	686	686	MPFHJMPP_00507	IJMFKBOB_00135	MNCGPMMN_01388	PDEKFOND_03776	EHFBMLCB_01826	DNPANDNH_04010	JHBBMAED_01868	LIIOGJJD_01061	IJGOFEKK_02085	LIPDOFKF_02389	FHPLNBJB_00729	PDGELPOA_01976	EOILBFBM_01963	ONOJFBAA_01983	NECCPCHG_01902	FHCCEOHO_01942	FGLKJKLB_02094	FIINALBL_02478	JABCBBBE_01983	BHGBCIGJ_01085	KBLOCAKP_01927	OIPBFMPM_01905	GGAJJFNN_02131	PPDJINJM_01969	EIIKJPLN_02051
proC		Pyrroline-5-carboxylate reductase	25	25	1	25	1621				809	809	809	MPFHJMPP_01495	IJMFKBOB_03645	MNCGPMMN_02444	PDEKFOND_02666	EHFBMLCB_00878	DNPANDNH_00574	JHBBMAED_00897	LIIOGJJD_02145	IJGOFEKK_01025	LIPDOFKF_03353	FHPLNBJB_01723	PDGELPOA_00975	EOILBFBM_00895	ONOJFBAA_00951	NECCPCHG_00414	FHCCEOHO_00905	FGLKJKLB_00960	FIINALBL_03469	JABCBBBE_00926	BHGBCIGJ_00085	KBLOCAKP_00919	OIPBFMPM_00924	GGAJJFNN_01189	PPDJINJM_00908	EIIKJPLN_00916
tusE		Sulfurtransferase TusE	25	25	1	25	6182				329	329	329	MPFHJMPP_00893	IJMFKBOB_04235	MNCGPMMN_01799	PDEKFOND_03312	EHFBMLCB_01488	DNPANDNH_04461	JHBBMAED_01488	LIIOGJJD_01467	IJGOFEKK_01685	LIPDOFKF_02725	FHPLNBJB_01079	PDGELPOA_01563	EOILBFBM_01616	ONOJFBAA_01618	NECCPCHG_01338	FHCCEOHO_01496	FGLKJKLB_01684	FIINALBL_02821	JABCBBBE_01501	BHGBCIGJ_00712	KBLOCAKP_01511	OIPBFMPM_01523	GGAJJFNN_01787	PPDJINJM_01516	EIIKJPLN_01647
cyoA		Cytochrome bo(3) ubiquinol oxidase subunit 2	25	25	1	25	1668				947	947	947	MPFHJMPP_01449	IJMFKBOB_03692	MNCGPMMN_02398	PDEKFOND_02715	EHFBMLCB_00925	DNPANDNH_00528	JHBBMAED_00944	LIIOGJJD_02098	IJGOFEKK_01071	LIPDOFKF_03307	FHPLNBJB_01677	PDGELPOA_01022	EOILBFBM_00941	ONOJFBAA_00997	NECCPCHG_00460	FHCCEOHO_00951	FGLKJKLB_01010	FIINALBL_03423	JABCBBBE_00972	BHGBCIGJ_00132	KBLOCAKP_00965	OIPBFMPM_00970	GGAJJFNN_01235	PPDJINJM_00954	EIIKJPLN_00962
trpC		Tryptophan biosynthesis protein TrpCF	25	25	1	25	7792				1358	1358	1358	MPFHJMPP_04594	IJMFKBOB_00786	MNCGPMMN_00815	PDEKFOND_04343	EHFBMLCB_02383	DNPANDNH_03446	JHBBMAED_02473	LIIOGJJD_00492	IJGOFEKK_02654	LIPDOFKF_01845	FHPLNBJB_00203	PDGELPOA_02559	EOILBFBM_02527	ONOJFBAA_02548	NECCPCHG_04331	FHCCEOHO_02516	FGLKJKLB_02675	FIINALBL_01951	JABCBBBE_02551	BHGBCIGJ_01634	KBLOCAKP_02490	OIPBFMPM_02490	GGAJJFNN_02643	PPDJINJM_02632	EIIKJPLN_02662
secE		Protein translocase subunit SecE	25	25	1	25	13770				383	383	383	MPFHJMPP_02271	IJMFKBOB_02954	MNCGPMMN_03152	PDEKFOND_01952	EHFBMLCB_00193	DNPANDNH_01341	JHBBMAED_00192	LIIOGJJD_02861	IJGOFEKK_00187	LIPDOFKF_04088	FHPLNBJB_02535	PDGELPOA_00176	EOILBFBM_00197	ONOJFBAA_00198	NECCPCHG_04273	FHCCEOHO_00193	FGLKJKLB_00197	FIINALBL_00218	JABCBBBE_00222	BHGBCIGJ_03927	KBLOCAKP_00190	OIPBFMPM_00204	GGAJJFNN_00389	PPDJINJM_00184	EIIKJPLN_00194
rlmN		Dual-specificity RNA methyltransferase RlmN	25	25	1	25	9021				1166	1166	1166	MPFHJMPP_03685	IJMFKBOB_01607	MNCGPMMN_04578	PDEKFOND_00637	EHFBMLCB_03257	DNPANDNH_02682	JHBBMAED_03203	LIIOGJJD_04251	IJGOFEKK_03502	LIPDOFKF_01087	FHPLNBJB_04105	PDGELPOA_03261	EOILBFBM_03297	ONOJFBAA_03320	NECCPCHG_03633	FHCCEOHO_03370	FGLKJKLB_03503	FIINALBL_01195	JABCBBBE_03389	BHGBCIGJ_02493	KBLOCAKP_03293	OIPBFMPM_03421	GGAJJFNN_03477	PPDJINJM_03388	EIIKJPLN_03456
rnt		Ribonuclease T	25	25	1	25	6610				659	659	659	MPFHJMPP_00529	IJMFKBOB_00113	MNCGPMMN_01410	PDEKFOND_03754	EHFBMLCB_01804	DNPANDNH_04032	JHBBMAED_01846	LIIOGJJD_01083	IJGOFEKK_02063	LIPDOFKF_02411	FHPLNBJB_00755	PDGELPOA_01953	EOILBFBM_01941	ONOJFBAA_01961	NECCPCHG_01880	FHCCEOHO_01920	FGLKJKLB_02072	FIINALBL_02501	JABCBBBE_01959	BHGBCIGJ_01063	KBLOCAKP_01905	OIPBFMPM_01881	GGAJJFNN_02109	PPDJINJM_01947	EIIKJPLN_02029
cysZ		Sulfate transporter CysZ	25	25	1	25	8847				761	764	761	MPFHJMPP_03769	IJMFKBOB_01521	MNCGPMMN_00040	PDEKFOND_00514	EHFBMLCB_03172	DNPANDNH_02767	JHBBMAED_03119	LIIOGJJD_04332	IJGOFEKK_03422	LIPDOFKF_01172	FHPLNBJB_04185	PDGELPOA_03179	EOILBFBM_03217	ONOJFBAA_03240	NECCPCHG_04080	FHCCEOHO_03271	FGLKJKLB_03422	FIINALBL_01277	JABCBBBE_03304	BHGBCIGJ_02409	KBLOCAKP_03214	OIPBFMPM_03337	GGAJJFNN_03362	PPDJINJM_03304	EIIKJPLN_03372
btuD_3		Vitamin B12 import ATP-binding protein BtuD	25	25	1	25	2125				1058	1058	1058	MPFHJMPP_01135	IJMFKBOB_04004	MNCGPMMN_02083	PDEKFOND_03037	EHFBMLCB_01241	DNPANDNH_00220	JHBBMAED_01257	LIIOGJJD_01780	IJGOFEKK_01396	LIPDOFKF_02965	FHPLNBJB_01366	PDGELPOA_01324	EOILBFBM_01323	ONOJFBAA_01378	NECCPCHG_01107	FHCCEOHO_01266	FGLKJKLB_01395	FIINALBL_03104	JABCBBBE_01283	BHGBCIGJ_00453	KBLOCAKP_01275	OIPBFMPM_01294	GGAJJFNN_01551	PPDJINJM_01270	EIIKJPLN_01351
cueR		HTH-type transcriptional regulator CueR	25	25	1	25	1837				410	410	410	MPFHJMPP_01387	IJMFKBOB_03755	MNCGPMMN_02333	PDEKFOND_02780	EHFBMLCB_00987	DNPANDNH_00466	JHBBMAED_01005	LIIOGJJD_02034	IJGOFEKK_01140	LIPDOFKF_03210	FHPLNBJB_01615	PDGELPOA_01085	EOILBFBM_01004	ONOJFBAA_01060	NECCPCHG_00521	FHCCEOHO_01015	FGLKJKLB_01073	FIINALBL_03360	JABCBBBE_01035	BHGBCIGJ_00194	KBLOCAKP_01029	OIPBFMPM_01038	GGAJJFNN_01297	PPDJINJM_01016	EIIKJPLN_01024
iclR		Transcriptional repressor IclR	25	25	1	25	13801				830	830	830	MPFHJMPP_02238	IJMFKBOB_02988	MNCGPMMN_03119	PDEKFOND_01986	EHFBMLCB_00226	DNPANDNH_01308	JHBBMAED_00225	LIIOGJJD_02825	IJGOFEKK_00220	LIPDOFKF_04055	FHPLNBJB_02501	PDGELPOA_00210	EOILBFBM_00230	ONOJFBAA_00231	NECCPCHG_03508	FHCCEOHO_00226	FGLKJKLB_00230	FIINALBL_00251	JABCBBBE_00255	BHGBCIGJ_03960	KBLOCAKP_00224	OIPBFMPM_00238	GGAJJFNN_00422	PPDJINJM_00217	EIIKJPLN_00227
ftsQ		Cell division protein FtsQ	25	25	1	25	14928				842	842	842	MPFHJMPP_01764	IJMFKBOB_03457	MNCGPMMN_02640	PDEKFOND_02479	EHFBMLCB_00694	DNPANDNH_00820	JHBBMAED_00695	LIIOGJJD_02338	IJGOFEKK_00800	LIPDOFKF_03587	FHPLNBJB_02044	PDGELPOA_00720	EOILBFBM_00706	ONOJFBAA_00697	NECCPCHG_00235	FHCCEOHO_00710	FGLKJKLB_00710	FIINALBL_03681	JABCBBBE_00735	BHGBCIGJ_04446	KBLOCAKP_00704	OIPBFMPM_00719	GGAJJFNN_00993	PPDJINJM_00711	EIIKJPLN_00727
dapE		Succinyl-diaminopimelate desuccinylase	25	25	1	25	8907				1127	1127	1127	MPFHJMPP_03743	IJMFKBOB_01547	MNCGPMMN_00014	PDEKFOND_00577	EHFBMLCB_03198	DNPANDNH_02741	JHBBMAED_03145	LIIOGJJD_04305	IJGOFEKK_03448	LIPDOFKF_01146	FHPLNBJB_04159	PDGELPOA_03205	EOILBFBM_03243	ONOJFBAA_03266	NECCPCHG_04054	FHCCEOHO_03297	FGLKJKLB_03448	FIINALBL_01251	JABCBBBE_03330	BHGBCIGJ_02435	KBLOCAKP_03240	OIPBFMPM_03363	GGAJJFNN_03404	PPDJINJM_03330	EIIKJPLN_03398
deoD		Purine nucleoside phosphorylase DeoD-type	25	25	1	25	15022				719	719	719	MPFHJMPP_01854	IJMFKBOB_03367	MNCGPMMN_02727	PDEKFOND_02389	EHFBMLCB_00607	DNPANDNH_00907	JHBBMAED_00605	LIIOGJJD_02439	IJGOFEKK_00713	LIPDOFKF_03674	FHPLNBJB_02131	PDGELPOA_00630	EOILBFBM_00616	ONOJFBAA_00607	NECCPCHG_00146	FHCCEOHO_00623	FGLKJKLB_00614	FIINALBL_03778	JABCBBBE_00647	BHGBCIGJ_04359	KBLOCAKP_00614	OIPBFMPM_00632	GGAJJFNN_00906	PPDJINJM_00613	EIIKJPLN_00637
group_13591		hypothetical protein	25	25	1	25	6397				539	539	539	MPFHJMPP_00701	IJMFKBOB_04380	MNCGPMMN_01615	PDEKFOND_03469	EHFBMLCB_01634	DNPANDNH_04315	JHBBMAED_01676	LIIOGJJD_01321	IJGOFEKK_01835	LIPDOFKF_02580	FHPLNBJB_00925	PDGELPOA_01714	EOILBFBM_01764	ONOJFBAA_01784	NECCPCHG_03890	FHCCEOHO_01647	FGLKJKLB_01841	FIINALBL_02672	JABCBBBE_01737	BHGBCIGJ_00860	KBLOCAKP_01658	OIPBFMPM_01703	GGAJJFNN_01939	PPDJINJM_01677	EIIKJPLN_01795
tatC		Sec-independent protein translocase protein TatC	25	25	1	25	10396				770	770	770	MPFHJMPP_02674	IJMFKBOB_02538	MNCGPMMN_03548	PDEKFOND_01549	EHFBMLCB_04205	DNPANDNH_01761	JHBBMAED_04136	LIIOGJJD_03269	IJGOFEKK_04642	LIPDOFKF_00184	FHPLNBJB_02997	PDGELPOA_04277	EOILBFBM_04298	ONOJFBAA_04254	NECCPCHG_03668	FHCCEOHO_04301	FGLKJKLB_04672	FIINALBL_04311	JABCBBBE_04513	BHGBCIGJ_03510	KBLOCAKP_04237	OIPBFMPM_04398	GGAJJFNN_04409	PPDJINJM_04397	EIIKJPLN_04502
group_13593		26 kDa periplasmic immunogenic protein	25	25	1	25	8354				731	731	731	MPFHJMPP_03308	IJMFKBOB_01981	MNCGPMMN_04161	PDEKFOND_00986	EHFBMLCB_03615	DNPANDNH_02332	JHBBMAED_03554	LIIOGJJD_03849	IJGOFEKK_03869	LIPDOFKF_00748	FHPLNBJB_03698	PDGELPOA_03636	EOILBFBM_03698	ONOJFBAA_03682	NECCPCHG_01403	FHCCEOHO_03734	FGLKJKLB_03898	FIINALBL_00807	JABCBBBE_03803	BHGBCIGJ_02907	KBLOCAKP_03651	OIPBFMPM_03768	GGAJJFNN_03829	PPDJINJM_03799	EIIKJPLN_03883
rnhB		Ribonuclease HII	25	25	1	25	14833				596	596	596	MPFHJMPP_01681	IJMFKBOB_03538	MNCGPMMN_02557	PDEKFOND_02561	EHFBMLCB_00775	DNPANDNH_00738	JHBBMAED_00776	LIIOGJJD_02253	IJGOFEKK_00883	LIPDOFKF_03506	FHPLNBJB_01960	PDGELPOA_00826	EOILBFBM_00787	ONOJFBAA_00778	NECCPCHG_00323	FHCCEOHO_00793	FGLKJKLB_00792	FIINALBL_03598	JABCBBBE_00818	BHGBCIGJ_04528	KBLOCAKP_00786	OIPBFMPM_00801	GGAJJFNN_01084	PPDJINJM_00793	EIIKJPLN_00809
zntB		Zinc transport protein ZntB	25	25	1	25	14469				983	983	983	MPFHJMPP_04662	IJMFKBOB_00718	MNCGPMMN_00883	PDEKFOND_04275	EHFBMLCB_02316	DNPANDNH_03515	JHBBMAED_02406	LIIOGJJD_00559	IJGOFEKK_02585	LIPDOFKF_01912	FHPLNBJB_00280	PDGELPOA_02487	EOILBFBM_02459	ONOJFBAA_02480	NECCPCHG_02726	FHCCEOHO_02449	FGLKJKLB_02606	FIINALBL_02029	JABCBBBE_02482	BHGBCIGJ_01568	KBLOCAKP_02422	OIPBFMPM_02419	GGAJJFNN_02574	PPDJINJM_02565	EIIKJPLN_02595
yedA		putative inner membrane transporter YedA	25	25	1	25	12613				914	914	914	MPFHJMPP_04189	IJMFKBOB_01148	MNCGPMMN_00404	PDEKFOND_00137	EHFBMLCB_02755	DNPANDNH_03156	JHBBMAED_02762	LIIOGJJD_00141	IJGOFEKK_02962	LIPDOFKF_01557	FHPLNBJB_04582	PDGELPOA_02814	EOILBFBM_02859	ONOJFBAA_02881	NECCPCHG_00965	FHCCEOHO_02866	FGLKJKLB_03002	FIINALBL_01702	JABCBBBE_02853	BHGBCIGJ_02007	KBLOCAKP_02871	OIPBFMPM_02820	GGAJJFNN_02953	PPDJINJM_02916	EIIKJPLN_03012
rcsF		Outer membrane lipoprotein RcsF	25	25	1	25	14820				404	404	404	MPFHJMPP_01668	IJMFKBOB_03551	MNCGPMMN_02544	PDEKFOND_02574	EHFBMLCB_00788	DNPANDNH_00725	JHBBMAED_00789	LIIOGJJD_02240	IJGOFEKK_00896	LIPDOFKF_03493	FHPLNBJB_01947	PDGELPOA_00839	EOILBFBM_00800	ONOJFBAA_00791	NECCPCHG_00336	FHCCEOHO_00806	FGLKJKLB_00805	FIINALBL_03585	JABCBBBE_00831	BHGBCIGJ_04541	KBLOCAKP_00799	OIPBFMPM_00814	GGAJJFNN_01097	PPDJINJM_00806	EIIKJPLN_00822
group_13598		hypothetical protein	25	25	1	25	10187				380	380	380	MPFHJMPP_02873	IJMFKBOB_02336	MNCGPMMN_03754	PDEKFOND_01341	EHFBMLCB_04002	DNPANDNH_01963	JHBBMAED_03935	LIIOGJJD_03463	IJGOFEKK_04404	LIPDOFKF_00374	FHPLNBJB_03191	PDGELPOA_04072	EOILBFBM_04094	ONOJFBAA_04050	NECCPCHG_04293	FHCCEOHO_04096	FGLKJKLB_04377	FIINALBL_04085	JABCBBBE_04283	BHGBCIGJ_03278	KBLOCAKP_04007	OIPBFMPM_04182	GGAJJFNN_04205	PPDJINJM_04206	EIIKJPLN_04300
pepD		Cytosol non-specific dipeptidase	25	25	1	25	14782				1457	1457	1457	MPFHJMPP_01625	IJMFKBOB_03593	MNCGPMMN_02501	PDEKFOND_02617	EHFBMLCB_00831	DNPANDNH_00683	JHBBMAED_00831	LIIOGJJD_02197	IJGOFEKK_00939	LIPDOFKF_03450	FHPLNBJB_01905	PDGELPOA_00882	EOILBFBM_00842	ONOJFBAA_00833	NECCPCHG_00373	FHCCEOHO_00848	FGLKJKLB_00848	FIINALBL_03542	JABCBBBE_00874	BHGBCIGJ_00038	KBLOCAKP_00841	OIPBFMPM_00858	GGAJJFNN_01139	PPDJINJM_00849	EIIKJPLN_00864
gor		Glutathione reductase	25	25	1	25	10352				1352	1352	1352	MPFHJMPP_02714	IJMFKBOB_02496	MNCGPMMN_03592	PDEKFOND_01504	EHFBMLCB_04163	DNPANDNH_01803	JHBBMAED_04094	LIIOGJJD_03312	IJGOFEKK_04596	LIPDOFKF_00226	FHPLNBJB_03041	PDGELPOA_04247	EOILBFBM_04256	ONOJFBAA_04212	NECCPCHG_02498	FHCCEOHO_04258	FGLKJKLB_04628	FIINALBL_04266	JABCBBBE_04470	BHGBCIGJ_03467	KBLOCAKP_04195	OIPBFMPM_04354	GGAJJFNN_04366	PPDJINJM_04357	EIIKJPLN_04459
ribB		3,4-dihydroxy-2-butanone 4-phosphate synthase	25	25	1	25	8160				653	653	653	MPFHJMPP_03194	IJMFKBOB_02099	MNCGPMMN_03996	PDEKFOND_01099	EHFBMLCB_03732	DNPANDNH_02218	JHBBMAED_03669	LIIOGJJD_03736	IJGOFEKK_04102	LIPDOFKF_00636	FHPLNBJB_03458	PDGELPOA_03805	EOILBFBM_03819	ONOJFBAA_03813	NECCPCHG_01507	FHCCEOHO_03854	FGLKJKLB_04059	FIINALBL_00681	JABCBBBE_04027	BHGBCIGJ_03021	KBLOCAKP_03769	OIPBFMPM_03881	GGAJJFNN_03959	PPDJINJM_03917	EIIKJPLN_04036
flk		Flagellar regulator flk	25	25	1	25	14328				1004	1004	1004	MPFHJMPP_03843	IJMFKBOB_01442	MNCGPMMN_00114	PDEKFOND_00435	EHFBMLCB_03099	DNPANDNH_02844	JHBBMAED_03048	LIIOGJJD_04401	IJGOFEKK_03314	LIPDOFKF_01271	FHPLNBJB_04269	PDGELPOA_03112	EOILBFBM_03146	ONOJFBAA_03168	NECCPCHG_02863	FHCCEOHO_03197	FGLKJKLB_03294	FIINALBL_01398	JABCBBBE_03205	BHGBCIGJ_02337	KBLOCAKP_03163	OIPBFMPM_03167	GGAJJFNN_03283	PPDJINJM_03212	EIIKJPLN_03299
ybiR		Inner membrane protein YbiR	25	25	1	25	5852				1109	1109	1109	MPFHJMPP_01080	IJMFKBOB_04059	MNCGPMMN_02027	PDEKFOND_03092	EHFBMLCB_01297	DNPANDNH_00165	JHBBMAED_01312	LIIOGJJD_01690	IJGOFEKK_01451	LIPDOFKF_02909	FHPLNBJB_01310	PDGELPOA_01382	EOILBFBM_01378	ONOJFBAA_01433	NECCPCHG_01162	FHCCEOHO_01321	FGLKJKLB_01452	FIINALBL_03050	JABCBBBE_01338	BHGBCIGJ_00508	KBLOCAKP_01331	OIPBFMPM_01349	GGAJJFNN_01607	PPDJINJM_01325	EIIKJPLN_01406
yqjF		Inner membrane protein YqjF	25	25	1	25	9986				392	392	392	MPFHJMPP_03124	IJMFKBOB_02164	MNCGPMMN_03929	PDEKFOND_01168	EHFBMLCB_03824	DNPANDNH_02134	JHBBMAED_03759	LIIOGJJD_03642	IJGOFEKK_04221	LIPDOFKF_00546	FHPLNBJB_03391	PDGELPOA_03899	EOILBFBM_03922	ONOJFBAA_03878	NECCPCHG_02363	FHCCEOHO_03921	FGLKJKLB_04201	FIINALBL_00576	JABCBBBE_04105	BHGBCIGJ_03106	KBLOCAKP_03835	OIPBFMPM_03995	GGAJJFNN_04025	PPDJINJM_04008	EIIKJPLN_04129
exbB		Biopolymer transport protein ExbB	25	25	1	25	8207				731	731	731	MPFHJMPP_03231	IJMFKBOB_02062	MNCGPMMN_04078	PDEKFOND_01063	EHFBMLCB_03695	DNPANDNH_02255	JHBBMAED_03633	LIIOGJJD_03772	IJGOFEKK_04065	LIPDOFKF_00673	FHPLNBJB_03495	PDGELPOA_03768	EOILBFBM_03783	ONOJFBAA_03777	NECCPCHG_01471	FHCCEOHO_03817	FGLKJKLB_04023	FIINALBL_00719	JABCBBBE_03990	BHGBCIGJ_02984	KBLOCAKP_03732	OIPBFMPM_03845	GGAJJFNN_03922	PPDJINJM_03881	EIIKJPLN_03999
mukB		Chromosome partition protein MukB	25	25	1	25	6036				4451	4451	4451	MPFHJMPP_00932	IJMFKBOB_04196	MNCGPMMN_01890	PDEKFOND_03270	EHFBMLCB_01449	DNPANDNH_00026	JHBBMAED_01449	LIIOGJJD_01506	IJGOFEKK_01588	LIPDOFKF_02764	FHPLNBJB_01167	PDGELPOA_01511	EOILBFBM_01524	ONOJFBAA_01579	NECCPCHG_01299	FHCCEOHO_01457	FGLKJKLB_01589	FIINALBL_02913	JABCBBBE_01541	BHGBCIGJ_00672	KBLOCAKP_01472	OIPBFMPM_01484	GGAJJFNN_01747	PPDJINJM_01477	EIIKJPLN_01542
cvrA		K(+)/H(+) antiporter NhaP2	25	25	1	25	12267				1733	1733	1733	MPFHJMPP_04436	IJMFKBOB_00966	MNCGPMMN_00694	PDEKFOND_04469	EHFBMLCB_02589	DNPANDNH_03326	JHBBMAED_02593	LIIOGJJD_00323	IJGOFEKK_02777	LIPDOFKF_01727	FHPLNBJB_00091	PDGELPOA_02638	EOILBFBM_02690	ONOJFBAA_02712	NECCPCHG_00796	FHCCEOHO_02641	FGLKJKLB_02805	FIINALBL_01866	JABCBBBE_02664	BHGBCIGJ_01756	KBLOCAKP_02691	OIPBFMPM_02570	GGAJJFNN_02779	PPDJINJM_02747	EIIKJPLN_02786
nfsA		Oxygen-insensitive NADPH nitroreductase	25	25	1	25	5930				716	722	721	MPFHJMPP_01030	IJMFKBOB_04107	MNCGPMMN_01980	PDEKFOND_03180	EHFBMLCB_01350	DNPANDNH_00115	JHBBMAED_01360	LIIOGJJD_01600	IJGOFEKK_01498	LIPDOFKF_02853	FHPLNBJB_01256	PDGELPOA_01430	EOILBFBM_01426	ONOJFBAA_01481	NECCPCHG_01210	FHCCEOHO_01368	FGLKJKLB_01498	FIINALBL_03005	JABCBBBE_01630	BHGBCIGJ_00562	KBLOCAKP_01379	OIPBFMPM_01394	GGAJJFNN_01656	PPDJINJM_01387	EIIKJPLN_01453
btuD_5		Vitamin B12 import ATP-binding protein BtuD	25	25	1	25	7638				1004	1004	1004	MPFHJMPP_04540	IJMFKBOB_00840	MNCGPMMN_00796	PDEKFOND_04362	EHFBMLCB_02493	DNPANDNH_03428	JHBBMAED_02491	LIIOGJJD_00432	IJGOFEKK_02672	LIPDOFKF_01827	FHPLNBJB_00185	PDGELPOA_02581	EOILBFBM_02584	ONOJFBAA_02605	NECCPCHG_00702	FHCCEOHO_02538	FGLKJKLB_02700	FIINALBL_01931	JABCBBBE_02569	BHGBCIGJ_01652	KBLOCAKP_02565	OIPBFMPM_02508	GGAJJFNN_02665	PPDJINJM_02650	EIIKJPLN_02681
lptA		Lipopolysaccharide export system protein LptA	25	25	1	25	10083				554	554	554	MPFHJMPP_03048	IJMFKBOB_02238	MNCGPMMN_03853	PDEKFOND_01240	EHFBMLCB_03903	DNPANDNH_02062	JHBBMAED_03836	LIIOGJJD_03567	IJGOFEKK_04303	LIPDOFKF_00473	FHPLNBJB_03315	PDGELPOA_03972	EOILBFBM_03994	ONOJFBAA_03950	NECCPCHG_02281	FHCCEOHO_03997	FGLKJKLB_04278	FIINALBL_00489	JABCBBBE_04184	BHGBCIGJ_03179	KBLOCAKP_03909	OIPBFMPM_04083	GGAJJFNN_04106	PPDJINJM_04087	EIIKJPLN_04201
argP_2		HTH-type transcriptional regulator ArgP	25	25	1	25	12711				917	917	917	MPFHJMPP_04158	IJMFKBOB_01185	MNCGPMMN_00370	PDEKFOND_00168	EHFBMLCB_02786	DNPANDNH_03124	JHBBMAED_02793	LIIOGJJD_00110	IJGOFEKK_02995	LIPDOFKF_01526	FHPLNBJB_04551	PDGELPOA_02850	EOILBFBM_02890	ONOJFBAA_02912	NECCPCHG_00996	FHCCEOHO_02940	FGLKJKLB_03033	FIINALBL_01669	JABCBBBE_02884	BHGBCIGJ_02038	KBLOCAKP_02905	OIPBFMPM_02851	GGAJJFNN_02984	PPDJINJM_02955	EIIKJPLN_03043
rlmM		Ribosomal RNA large subunit methyltransferase M	25	25	1	25	9434				1100	1100	1100	MPFHJMPP_03390	IJMFKBOB_01892	MNCGPMMN_04274	PDEKFOND_00895	EHFBMLCB_03528	DNPANDNH_02421	JHBBMAED_03466	LIIOGJJD_03939	IJGOFEKK_03767	LIPDOFKF_00834	FHPLNBJB_03785	PDGELPOA_03543	EOILBFBM_03606	ONOJFBAA_03575	NECCPCHG_03190	FHCCEOHO_03632	FGLKJKLB_03777	FIINALBL_00877	JABCBBBE_03702	BHGBCIGJ_02809	KBLOCAKP_03568	OIPBFMPM_03670	GGAJJFNN_03745	PPDJINJM_03693	EIIKJPLN_03779
ubiJ_2		Ubiquinone biosynthesis accessory factor UbiJ	25	25	1	25	10400				605	605	605	MPFHJMPP_02670	IJMFKBOB_02542	MNCGPMMN_03544	PDEKFOND_01553	EHFBMLCB_04209	DNPANDNH_01757	JHBBMAED_04140	LIIOGJJD_03265	IJGOFEKK_04646	LIPDOFKF_00180	FHPLNBJB_02993	PDGELPOA_04281	EOILBFBM_04302	ONOJFBAA_04258	NECCPCHG_03672	FHCCEOHO_04305	FGLKJKLB_04676	FIINALBL_04315	JABCBBBE_04517	BHGBCIGJ_03514	KBLOCAKP_04241	OIPBFMPM_04402	GGAJJFNN_04413	PPDJINJM_04401	EIIKJPLN_04506
basR		Transcriptional regulatory protein BasR	25	25	1	25	10064				662	662	662	MPFHJMPP_03067	IJMFKBOB_02219	MNCGPMMN_03872	PDEKFOND_01221	EHFBMLCB_03884	DNPANDNH_02081	JHBBMAED_03817	LIIOGJJD_03586	IJGOFEKK_04284	LIPDOFKF_00492	FHPLNBJB_03334	PDGELPOA_03954	EOILBFBM_03975	ONOJFBAA_03931	NECCPCHG_02300	FHCCEOHO_03978	FGLKJKLB_04259	FIINALBL_00508	JABCBBBE_04165	BHGBCIGJ_03160	KBLOCAKP_03890	OIPBFMPM_04064	GGAJJFNN_04087	PPDJINJM_04068	EIIKJPLN_04182
alx_1		Putative membrane-bound redox modulator Alx	25	25	1	25	9974				965	965	965	MPFHJMPP_03136	IJMFKBOB_02152	MNCGPMMN_03941	PDEKFOND_01156	EHFBMLCB_03812	DNPANDNH_02146	JHBBMAED_03747	LIIOGJJD_03654	IJGOFEKK_04209	LIPDOFKF_00558	FHPLNBJB_03403	PDGELPOA_03887	EOILBFBM_03910	ONOJFBAA_03866	NECCPCHG_01601	FHCCEOHO_03909	FGLKJKLB_04189	FIINALBL_00589	JABCBBBE_04093	BHGBCIGJ_03094	KBLOCAKP_03823	OIPBFMPM_03983	GGAJJFNN_04013	PPDJINJM_03996	EIIKJPLN_04117
plsB		Glycerol-3-phosphate acyltransferase	25	25	1	25	13864				2420	2420	2420	MPFHJMPP_02181	IJMFKBOB_03045	MNCGPMMN_03062	PDEKFOND_02044	EHFBMLCB_00283	DNPANDNH_01251	JHBBMAED_00282	LIIOGJJD_02767	IJGOFEKK_00277	LIPDOFKF_03998	FHPLNBJB_02444	PDGELPOA_00267	EOILBFBM_00287	ONOJFBAA_00288	NECCPCHG_03565	FHCCEOHO_00283	FGLKJKLB_00287	FIINALBL_00306	JABCBBBE_00312	BHGBCIGJ_04017	KBLOCAKP_00281	OIPBFMPM_00297	GGAJJFNN_00478	PPDJINJM_00275	EIIKJPLN_00284
nagB		Glucosamine-6-phosphate deaminase	25	25	1	25	2060				800	800	800	MPFHJMPP_01203	IJMFKBOB_03936	MNCGPMMN_02151	PDEKFOND_02967	EHFBMLCB_01172	DNPANDNH_00288	JHBBMAED_01189	LIIOGJJD_01851	IJGOFEKK_01328	LIPDOFKF_03033	FHPLNBJB_01435	PDGELPOA_01256	EOILBFBM_01255	ONOJFBAA_01310	NECCPCHG_01039	FHCCEOHO_01198	FGLKJKLB_01327	FIINALBL_03171	JABCBBBE_01215	BHGBCIGJ_00385	KBLOCAKP_01207	OIPBFMPM_01226	GGAJJFNN_01483	PPDJINJM_01202	EIIKJPLN_01283
group_13634		hypothetical protein	25	25	1	25	7783				743	743	743	MPFHJMPP_04586	IJMFKBOB_00794	MNCGPMMN_00807	PDEKFOND_04352	EHFBMLCB_02446	DNPANDNH_03438	JHBBMAED_02481	LIIOGJJD_00485	IJGOFEKK_02662	LIPDOFKF_01837	FHPLNBJB_00195	PDGELPOA_02568	EOILBFBM_02535	ONOJFBAA_02556	NECCPCHG_04339	FHCCEOHO_02524	FGLKJKLB_02685	FIINALBL_01942	JABCBBBE_02559	BHGBCIGJ_01642	KBLOCAKP_02555	OIPBFMPM_02498	GGAJJFNN_02651	PPDJINJM_02640	EIIKJPLN_02670
glpX		Fructose-1,6-bisphosphatase 1 class 2	25	25	1	25	10506				1010	1010	1010	MPFHJMPP_02564	IJMFKBOB_02646	MNCGPMMN_03445	PDEKFOND_01653	EHFBMLCB_04313	DNPANDNH_01653	JHBBMAED_04238	LIIOGJJD_03163	IJGOFEKK_04750	LIPDOFKF_00082	FHPLNBJB_02895	PDGELPOA_04379	EOILBFBM_04408	ONOJFBAA_04364	NECCPCHG_03383	FHCCEOHO_04403	FGLKJKLB_04774	FIINALBL_04413	JABCBBBE_04615	BHGBCIGJ_03619	KBLOCAKP_04345	OIPBFMPM_04501	GGAJJFNN_04511	PPDJINJM_04499	EIIKJPLN_04615
yihP_1		Putative 2,3-dihydroxypropane-1-sulfonate exporter	25	25	1	25	10627				1382	1382	1382	MPFHJMPP_02521	IJMFKBOB_02690	MNCGPMMN_03399	PDEKFOND_01696	EHFBMLCB_04356	DNPANDNH_01607	JHBBMAED_04281	LIIOGJJD_03119	IJGOFEKK_04799	LIPDOFKF_00036	FHPLNBJB_02807	PDGELPOA_04425	EOILBFBM_04459	ONOJFBAA_04415	NECCPCHG_03340	FHCCEOHO_04448	FGLKJKLB_04820	FIINALBL_04492	JABCBBBE_04658	BHGBCIGJ_03664	KBLOCAKP_04389	OIPBFMPM_04541	GGAJJFNN_00088	PPDJINJM_04544	EIIKJPLN_04658
group_13637		hypothetical protein	25	25	1	25	14890				386	386	386	MPFHJMPP_01733	IJMFKBOB_03487	MNCGPMMN_02608	PDEKFOND_02510	EHFBMLCB_00724	DNPANDNH_00789	JHBBMAED_00725	LIIOGJJD_02305	IJGOFEKK_00831	LIPDOFKF_03557	FHPLNBJB_02011	PDGELPOA_00753	EOILBFBM_00736	ONOJFBAA_00727	NECCPCHG_00265	FHCCEOHO_00741	FGLKJKLB_00741	FIINALBL_03650	JABCBBBE_00767	BHGBCIGJ_04477	KBLOCAKP_00735	OIPBFMPM_00750	GGAJJFNN_01033	PPDJINJM_00742	EIIKJPLN_00758
gutQ		Arabinose 5-phosphate isomerase GutQ	25	25	1	25	9303				965	965	965	MPFHJMPP_03488	IJMFKBOB_01811	MNCGPMMN_04355	PDEKFOND_00813	EHFBMLCB_03446	DNPANDNH_02504	JHBBMAED_03384	LIIOGJJD_04022	IJGOFEKK_03666	LIPDOFKF_00915	FHPLNBJB_03866	PDGELPOA_03435	EOILBFBM_03524	ONOJFBAA_03493	NECCPCHG_02946	FHCCEOHO_03551	FGLKJKLB_03695	FIINALBL_00961	JABCBBBE_03620	BHGBCIGJ_02726	KBLOCAKP_03487	OIPBFMPM_03588	GGAJJFNN_03664	PPDJINJM_03611	EIIKJPLN_03674
potE		Putrescine transporter PotE	25	25	1	25	2071				1313	1313	1313	MPFHJMPP_01192	IJMFKBOB_03947	MNCGPMMN_02140	PDEKFOND_02978	EHFBMLCB_01183	DNPANDNH_00277	JHBBMAED_01200	LIIOGJJD_01840	IJGOFEKK_01339	LIPDOFKF_03022	FHPLNBJB_01424	PDGELPOA_01267	EOILBFBM_01266	ONOJFBAA_01321	NECCPCHG_01050	FHCCEOHO_01209	FGLKJKLB_01338	FIINALBL_03160	JABCBBBE_01226	BHGBCIGJ_00396	KBLOCAKP_01218	OIPBFMPM_01237	GGAJJFNN_01494	PPDJINJM_01213	EIIKJPLN_01294
gpsA		Glycerol-3-phosphate dehydrogenase [NAD(P)+]	25	25	1	25	13688				1019	1019	1019	MPFHJMPP_02336	IJMFKBOB_02880	MNCGPMMN_03226	PDEKFOND_01883	EHFBMLCB_00119	DNPANDNH_01426	JHBBMAED_00116	LIIOGJJD_02938	IJGOFEKK_00122	LIPDOFKF_04162	FHPLNBJB_02609	PDGELPOA_00102	EOILBFBM_00123	ONOJFBAA_00124	NECCPCHG_01742	FHCCEOHO_00116	FGLKJKLB_00119	FIINALBL_00139	JABCBBBE_00145	BHGBCIGJ_03844	KBLOCAKP_00125	OIPBFMPM_00129	GGAJJFNN_00303	PPDJINJM_00108	EIIKJPLN_00119
cobC		Adenosylcobalamin/alpha-ribazole phosphatase	25	25	1	25	15010				647	647	647	MPFHJMPP_01842	IJMFKBOB_03379	MNCGPMMN_02715	PDEKFOND_02401	EHFBMLCB_00619	DNPANDNH_00895	JHBBMAED_00617	LIIOGJJD_02427	IJGOFEKK_00725	LIPDOFKF_03662	FHPLNBJB_02119	PDGELPOA_00642	EOILBFBM_00628	ONOJFBAA_00619	NECCPCHG_00158	FHCCEOHO_00635	FGLKJKLB_00626	FIINALBL_03766	JABCBBBE_00659	BHGBCIGJ_04371	KBLOCAKP_00626	OIPBFMPM_00644	GGAJJFNN_00918	PPDJINJM_00625	EIIKJPLN_00649
group_13642		hypothetical protein	25	25	1	25	8173				665	665	665	MPFHJMPP_03202	IJMFKBOB_02091	MNCGPMMN_04004	PDEKFOND_01091	EHFBMLCB_03724	DNPANDNH_02226	JHBBMAED_03661	LIIOGJJD_03744	IJGOFEKK_04093	LIPDOFKF_00644	FHPLNBJB_03467	PDGELPOA_03796	EOILBFBM_03811	ONOJFBAA_03805	NECCPCHG_01499	FHCCEOHO_03846	FGLKJKLB_04051	FIINALBL_00691	JABCBBBE_04019	BHGBCIGJ_03013	KBLOCAKP_03761	OIPBFMPM_03873	GGAJJFNN_03951	PPDJINJM_03909	EIIKJPLN_04028
[truncated: 14,463 more rows]
