# Supplementary material for: Whole-genome characterization of halotolerant Enterobacter roggenkampii OSNO4 and its potential for climate-resilient agriculture
Source: PLoS One. 2026 Jun 18;21(6):e0351555. doi: 10.1371/journal.pone.0351555 (PMC13278586; doi:10.1371/journal.pone.0351555)
Supplement: S12 Data — seedling growth under saline conditions (100 mM and 150 mM NaCl). (XLSX) [file pone.0351555.s012.xlsx]

## Sheet: S12 Data
S12 Data. Effects of E. roggenkampii OSNO4 inoculation on rice (Oryza sativa L.) seedling growth under saline conditions (100 mM and 150 mM NaCl).
Treatment	Germination	Root	Shoot	Fresh	Dry
	(%)	length (cm)	length (cm)	weight (mg)	weight (mg)
100mM NaCl	52.22±1.93	5.05±0.89	13.79± 2.39	123.68±18.15	18.00±4.73
150mM NaCl	42.22±1.93	4.18±0.74	11.70±1.91	107.28±14.71	13.44±2.18
OSNO4+100mM NaCl	85.56±1.92	6.62±1.28	23.39±2.76	150.96±29.11	21.56±2.72
OSNO4+150mM NaCl	72.22±1.92	6.42±1.48	15.89±3.64	112.56±15.77	18.80±1.61
